# Supplementary material for: Genome-wide methylation and expression profiling identifies promoter characteristics affecting demethylation-induced gene up-regulation in melanoma
Source: BMC Med Genomics. 2010 Feb 9;3:4. doi: 10.1186/1755-8794-3-4 (PMC2843643; doi:10.1186/1755-8794-3-4)
Supplement: Additional file 1 — Genes identifiers. The file GenesByBin.txt contains refseq ID, name of the cell line, and class assignment (up-regulation by Decitabine) for each gene analyzed in the study. The file is organized by promoter category as defined in the text. The file also contains identifiers for the MCF-7 genes included in the analysis. [file 1755-8794-3-4-S1.TXT]

Refseq, cell line, upregulated

Methylation category: 0-1 CpG category: 0-50
NM_000163 YURIF FALSE
NM_000230 YURIF FALSE
NM_000301 YURIF FALSE
NM_000497 YURIF FALSE
NM_000497 YURIF FALSE
NM_000498 YURIF FALSE
NM_000550 YURIF FALSE
NM_000579 YURIF FALSE
NM_000579 YURIF FALSE
NM_000619 YURIF FALSE
NM_000669 YURIF FALSE
NM_000838 YURIF FALSE
NM_000861 YURIF FALSE
NM_000861 YURIF FALSE
NM_000866 YURIF FALSE
NM_000965 YURIF FALSE
NM_000968 YURIF FALSE
NM_000984 YURIF FALSE
NM_001001411 YURIF FALSE
NM_001001667 YURIF FALSE
NM_001001912 YURIF FALSE
NM_001001915 YURIF FALSE
NM_001001965 YURIF FALSE
NM_001002009 YURIF FALSE
NM_001002010 YURIF FALSE
NM_001003809 YURIF FALSE
NM_001004297 YURIF FALSE
NM_001004416 YURIF FALSE
NM_001004416 YURIF FALSE
NM_001004707 YURIF FALSE
NM_001005 YURIF FALSE
NM_001005191 YURIF FALSE
NM_001005192 YURIF FALSE
NM_001005212 YURIF FALSE
NM_001005236 YURIF FALSE
NM_001005474 YURIF FALSE
NM_001006655 YURIF FALSE
NM_001007139 YURIF FALSE
NM_001008274 YURIF FALSE
NM_001008391 YURIF FALSE
NM_001009923 YURIF FALSE
NM_001009924 YURIF FALSE
NM_001009925 YURIF FALSE
NM_001012 YURIF FALSE
NM_001012502 YURIF FALSE
NM_001012708 YURIF FALSE
NM_001014380 YURIF FALSE
NM_001015050 YURIF FALSE
NM_001016 YURIF FALSE
NM_001018115 YURIF FALSE
NM_001021 YURIF FALSE
NM_001026213 YURIF FALSE
NM_001026213 YURIF FALSE
NM_001028 YURIF FALSE
NM_001032392 YURIF FALSE
NM_001032392 YURIF FALSE
NM_001033117 YURIF FALSE
NM_001033719 YURIF FALSE
NM_001037293 YURIF FALSE
NM_001037293 YURIF FALSE
NM_001037533 YURIF FALSE
NM_001039459 YURIF FALSE
NM_001040142 YURIF FALSE
NM_001040143 YURIF FALSE
NM_001040147 YURIF FALSE
NM_001040411 YURIF FALSE
NM_001040411 YURIF FALSE
NM_001040412 YURIF FALSE
NM_001040412 YURIF FALSE
NM_001040630 YURIF FALSE
NM_001042481 YURIF FALSE
NM_001042520 YURIF FALSE
NM_001042521 YURIF FALSE
NM_001042646 YURIF FALSE
NM_001042669 YURIF FALSE
NM_001042729 YURIF FALSE
NM_001042747 YURIF FALSE
NM_001045556 YURIF FALSE
NM_001045556 YURIF FALSE
NM_001045557 YURIF FALSE
NM_001045557 YURIF FALSE
NM_001048209 YURIF FALSE
NM_001077401 YURIF FALSE
NM_001079519 YURIF FALSE
NM_001079530 YURIF FALSE
NM_001079530 YURIF FALSE
NM_001079802 YURIF FALSE
NM_001079810 YURIF FALSE
NM_001079810 YURIF FALSE
NM_001079878 YURIF FALSE
NM_001080125 YURIF FALSE
NM_001080424 YURIF FALSE
NM_001080426 YURIF FALSE
NM_001080530 YURIF FALSE
NM_001080554 YURIF FALSE
NM_001080555 YURIF FALSE
NM_001080790 YURIF FALSE
NM_001080790 YURIF FALSE
NM_001080997 YURIF FALSE
NM_001081976 YURIF FALSE
NM_001082971 YURIF FALSE
NM_001091 YURIF FALSE
NM_001099 YURIF FALSE
NM_001167 YURIF FALSE
NM_001245 YURIF FALSE
NM_001249 YURIF FALSE
NM_001290 YURIF FALSE
NM_001290 YURIF FALSE
NM_001298 YURIF FALSE
NM_001369 YURIF FALSE
NM_001462 YURIF FALSE
NM_001754 YURIF FALSE
NM_001997 YURIF FALSE
NM_002000 YURIF FALSE
NM_002187 YURIF FALSE
NM_002243 YURIF FALSE
NM_002410 YURIF FALSE
NM_002551 YURIF FALSE
NM_002591 YURIF FALSE
NM_002665 YURIF FALSE
NM_002665 YURIF FALSE
NM_002803 YURIF FALSE
NM_002825 YURIF FALSE
NM_002829 YURIF FALSE
NM_003022 YURIF FALSE
NM_003265 YURIF FALSE
NM_003476 YURIF FALSE
NM_003578 YURIF FALSE
NM_003708 YURIF FALSE
NM_003799 YURIF FALSE
NM_004007 YURIF FALSE
NM_004042 YURIF FALSE
NM_004079 YURIF FALSE
NM_004373 YURIF FALSE
NM_004667 YURIF FALSE
NM_004668 YURIF FALSE
NM_004721 YURIF FALSE
NM_004829 YURIF FALSE
NM_004963 YURIF FALSE
NM_005073 YURIF FALSE
NM_005135 YURIF FALSE
NM_005295 YURIF FALSE
NM_005365 YURIF FALSE
NM_005365 YURIF FALSE
NM_005444 YURIF FALSE
NM_005513 YURIF FALSE
NM_005577 YURIF FALSE
NM_005592 YURIF FALSE
NM_005767 YURIF FALSE
NM_005769 YURIF FALSE
NM_005794 YURIF FALSE
NM_005794 YURIF FALSE
NM_005840 YURIF FALSE
NM_005840 YURIF FALSE
NM_005927 YURIF FALSE
NM_006169 YURIF FALSE
NM_006203 YURIF FALSE
NM_006395 YURIF FALSE
NM_006465 YURIF FALSE
NM_006623 YURIF FALSE
NM_006669 YURIF FALSE
NM_006727 YURIF FALSE
NM_006731 YURIF FALSE
NM_006784 YURIF FALSE
NM_006918 YURIF FALSE
NM_006926 YURIF FALSE
NM_006926 YURIF FALSE
NM_007014 YURIF FALSE
NM_007072 YURIF FALSE
NM_007073 YURIF FALSE
NM_007147 YURIF FALSE
NM_007229 YURIF FALSE
NM_012117 YURIF FALSE
NM_012117 YURIF FALSE
NM_012125 YURIF FALSE
NM_012128 YURIF FALSE
NM_012128 YURIF FALSE
NM_012164 YURIF FALSE
NM_012214 YURIF FALSE
NM_012269 YURIF FALSE
NM_012378 YURIF FALSE
NM_012404 YURIF FALSE
NM_013257 YURIF FALSE
NM_013257 YURIF FALSE
NM_013268 YURIF FALSE
NM_013374 YURIF FALSE
NM_013450 YURIF FALSE
NM_014145 YURIF FALSE
NM_014511 YURIF FALSE
NM_014657 YURIF FALSE
NM_014721 YURIF FALSE
NM_014721 YURIF FALSE
NM_014790 YURIF FALSE
NM_014850 YURIF FALSE
NM_014883 YURIF FALSE
NM_014954 YURIF FALSE
NM_014954 YURIF FALSE
NM_014985 YURIF FALSE
NM_015206 YURIF FALSE
NM_015271 YURIF FALSE
NM_015383 YURIF FALSE
NM_015868 YURIF FALSE
NM_015980 YURIF FALSE
NM_016123 YURIF FALSE
NM_016152 YURIF FALSE
NM_016287 YURIF FALSE
NM_016436 YURIF FALSE
NM_017417 YURIF FALSE
NM_017419 YURIF FALSE
NM_017658 YURIF FALSE
NM_017699 YURIF FALSE
NM_017757 YURIF FALSE
NM_017761 YURIF FALSE
NM_017855 YURIF FALSE
NM_017925 YURIF FALSE
NM_017988 YURIF FALSE
NM_018098 YURIF FALSE
NM_018218 YURIF FALSE
NM_018225 YURIF FALSE
NM_018437 YURIF FALSE
NM_018930 YURIF FALSE
NM_018939 YURIF FALSE
NM_018993 YURIF FALSE
NM_019075 YURIF FALSE
NM_019076 YURIF FALSE
NM_019077 YURIF FALSE
NM_019841 YURIF FALSE
NM_019844 YURIF FALSE
NM_020131 YURIF FALSE
NM_020134 YURIF FALSE
NM_020234 YURIF FALSE
NM_020361 YURIF FALSE
NM_020361 YURIF FALSE
NM_020406 YURIF FALSE
NM_020528 YURIF FALSE
NM_020528 YURIF FALSE
NM_020632 YURIF FALSE
NM_020632 YURIF FALSE
NM_020803 YURIF FALSE
NM_020845 YURIF FALSE
NM_021061 YURIF FALSE
NM_021061 YURIF FALSE
NM_021228 YURIF FALSE
NM_021232 YURIF FALSE
NM_021800 YURIF FALSE
NM_021801 YURIF FALSE
NM_022034 YURIF FALSE
NM_022142 YURIF FALSE
NM_022353 YURIF FALSE
NM_022465 YURIF FALSE
NM_022787 YURIF FALSE
NM_022805 YURIF FALSE
NM_024018 YURIF FALSE
NM_024596 YURIF FALSE
NM_024659 YURIF FALSE
NM_024661 YURIF FALSE
NM_024669 YURIF FALSE
NM_024687 YURIF FALSE
NM_024817 YURIF FALSE
NM_024865 YURIF FALSE
NM_024865 YURIF FALSE
NM_024913 YURIF FALSE
NM_025031 YURIF FALSE
NM_025055 YURIF FALSE
NM_030794 YURIF FALSE
NM_030972 YURIF FALSE
NM_031451 YURIF FALSE
NM_032116 YURIF FALSE
NM_032276 YURIF FALSE
NM_032292 YURIF FALSE
NM_032498 YURIF FALSE
NM_032499 YURIF FALSE
NM_032545 YURIF FALSE
NM_032545 YURIF FALSE
NM_032583 YURIF FALSE
NM_032584 YURIF FALSE
NM_032817 YURIF FALSE
NM_032838 YURIF FALSE
NM_032867 YURIF FALSE
NM_033122 YURIF FALSE
NM_033401 YURIF FALSE
NM_033426 YURIF FALSE
NM_033450 YURIF FALSE
NM_052907 YURIF FALSE
NM_052956 YURIF FALSE
NM_053016 YURIF FALSE
NM_053016 YURIF FALSE
NM_053064 YURIF FALSE
NM_058176 YURIF FALSE
NM_058177 YURIF FALSE
NM_080666 YURIF FALSE
NM_080827 YURIF FALSE
NM_080866 YURIF FALSE
NM_130441 YURIF FALSE
NM_130777 YURIF FALSE
NM_130777 YURIF FALSE
NM_130840 YURIF FALSE
NM_130840 YURIF FALSE
NM_133269 YURIF FALSE
NM_133271 YURIF FALSE
NM_133272 YURIF FALSE
NM_133273 YURIF FALSE
NM_133274 YURIF FALSE
NM_133277 YURIF FALSE
NM_133278 YURIF FALSE
NM_133279 YURIF FALSE
NM_138375 YURIF FALSE
NM_138428 YURIF FALSE
NM_139017 YURIF FALSE
NM_139164 YURIF FALSE
NM_139167 YURIF FALSE
NM_144595 YURIF FALSE
NM_144600 YURIF FALSE
NM_144627 YURIF FALSE
NM_144651 YURIF FALSE
NM_145186 YURIF FALSE
NM_145278 YURIF FALSE
NM_145637 YURIF FALSE
NM_145891 YURIF FALSE
NM_145892 YURIF FALSE
NM_145893 YURIF FALSE
NM_147183 YURIF FALSE
NM_152336 YURIF FALSE
NM_152354 YURIF FALSE
NM_152360 YURIF FALSE
NM_152381 YURIF FALSE
NM_152381 YURIF FALSE
NM_152417 YURIF FALSE
NM_152460 YURIF FALSE
NM_152477 YURIF FALSE
NM_152586 YURIF FALSE
NM_152682 YURIF FALSE
NM_152841 YURIF FALSE
NM_153236 YURIF FALSE
NM_153447 YURIF FALSE
NM_153711 YURIF FALSE
NM_153834 YURIF FALSE
NM_170709 YURIF FALSE
NM_170709 YURIF FALSE
NM_170710 YURIF FALSE
NM_170736 YURIF FALSE
NM_172069 YURIF FALSE
NM_172241 YURIF FALSE
NM_172337 YURIF FALSE
NM_172376 YURIF FALSE
NM_173086 YURIF FALSE
NM_173475 YURIF FALSE
NM_173568 YURIF FALSE
NM_173568 YURIF FALSE
NM_173699 YURIF FALSE
NM_173815 YURIF FALSE
NM_173822 YURIF FALSE
NM_173842 YURIF FALSE
NM_173856 YURIF FALSE
NM_173857 YURIF FALSE
NM_173857 YURIF FALSE
NM_174927 YURIF FALSE
NM_176811 YURIF FALSE
NM_176877 YURIF FALSE
NM_178034 YURIF FALSE
NM_178170 YURIF FALSE
NM_178425 YURIF FALSE
NM_178817 YURIF FALSE
NM_181265 YURIF FALSE
NM_181508 YURIF FALSE
NM_181611 YURIF TRUE
NM_181616 YURIF FALSE
NM_182495 YURIF FALSE
NM_182625 YURIF FALSE
NM_182703 YURIF FALSE
NM_182758 YURIF FALSE
NM_182908 YURIF FALSE
NM_182908 YURIF FALSE
NM_183372 YURIF FALSE
NM_183372 YURIF FALSE
NM_198279 YURIF FALSE
NM_198283 YURIF FALSE
NM_198329 YURIF FALSE
NM_198404 YURIF FALSE
NM_198845 YURIF FALSE
NM_198846 YURIF FALSE
NM_198849 YURIF FALSE
NM_199280 YURIF FALSE
NM_201262 YURIF FALSE
NM_201570 YURIF FALSE
NM_201590 YURIF FALSE
NM_203307 YURIF FALSE
NM_203436 YURIF FALSE
NM_203503 YURIF FALSE
NM_000163 WW165 FALSE
NM_000301 WW165 FALSE
NM_000367 WW165 FALSE
NM_000497 WW165 FALSE
NM_000497 WW165 FALSE
NM_000498 WW165 FALSE
NM_000550 WW165 TRUE
NM_000579 WW165 FALSE
NM_000579 WW165 FALSE
NM_000669 WW165 FALSE
NM_000840 WW165 FALSE
NM_000861 WW165 FALSE
NM_000861 WW165 FALSE
NM_000866 WW165 FALSE
NM_000968 WW165 FALSE
NM_001001395 WW165 FALSE
NM_001001411 WW165 FALSE
NM_001001667 WW165 FALSE
NM_001001912 WW165 FALSE
NM_001001915 WW165 FALSE
NM_001001958 WW165 FALSE
NM_001001959 WW165 FALSE
NM_001001965 WW165 FALSE
NM_001002009 WW165 FALSE
NM_001002010 WW165 FALSE
NM_001003792 WW165 FALSE
NM_001003793 WW165 FALSE
NM_001003809 WW165 FALSE
NM_001004297 WW165 FALSE
NM_001004416 WW165 FALSE
NM_001004416 WW165 FALSE
NM_001004707 WW165 FALSE
NM_001005 WW165 FALSE
NM_001005190 WW165 FALSE
NM_001005191 WW165 FALSE
NM_001005192 WW165 FALSE
NM_001005212 WW165 FALSE
NM_001005217 WW165 FALSE
NM_001005217 WW165 FALSE
NM_001005236 WW165 FALSE
NM_001006655 WW165 FALSE
NM_001007139 WW165 FALSE
NM_001008274 WW165 FALSE
NM_001008391 WW165 FALSE
NM_001009923 WW165 FALSE
NM_001009924 WW165 FALSE
NM_001009925 WW165 FALSE
NM_001012 WW165 FALSE
NM_001012502 WW165 FALSE
NM_001012509 WW165 FALSE
NM_001013717 WW165 FALSE
NM_001014380 WW165 FALSE
NM_001015050 WW165 FALSE
NM_001016 WW165 FALSE
NM_001018115 WW165 FALSE
NM_001021 WW165 FALSE
NM_001024644 WW165 FALSE
NM_001026213 WW165 FALSE
NM_001026213 WW165 FALSE
NM_001028 WW165 FALSE
NM_001032392 WW165 FALSE
NM_001032392 WW165 FALSE
NM_001033719 WW165 FALSE
NM_001037533 WW165 FALSE
NM_001039459 WW165 FALSE
NM_001040142 WW165 FALSE
NM_001040143 WW165 FALSE
NM_001040147 WW165 FALSE
NM_001040630 WW165 FALSE
NM_001042481 WW165 FALSE
NM_001042483 WW165 FALSE
NM_001042483 WW165 FALSE
NM_001042520 WW165 FALSE
NM_001042521 WW165 FALSE
NM_001042646 WW165 FALSE
NM_001042669 WW165 FALSE
NM_001042717 WW165 FALSE
NM_001042717 WW165 FALSE
NM_001042729 WW165 FALSE
NM_001045556 WW165 FALSE
NM_001045556 WW165 FALSE
NM_001045557 WW165 FALSE
NM_001045557 WW165 FALSE
NM_001048209 WW165 FALSE
NM_001077197 WW165 FALSE
NM_001077401 WW165 FALSE
NM_001077427 WW165 FALSE
NM_001079519 WW165 FALSE
NM_001079530 WW165 FALSE
NM_001079530 WW165 FALSE
NM_001079802 WW165 FALSE
NM_001079810 WW165 FALSE
NM_001079810 WW165 FALSE
NM_001079821 WW165 FALSE
NM_001079878 WW165 FALSE
NM_001080424 WW165 FALSE
NM_001080426 WW165 FALSE
NM_001080530 WW165 FALSE
NM_001080554 WW165 FALSE
NM_001080555 WW165 FALSE
NM_001080790 WW165 FALSE
NM_001080790 WW165 FALSE
NM_001080997 WW165 FALSE
NM_001081976 WW165 FALSE
NM_001082971 WW165 FALSE
NM_001091 WW165 FALSE
NM_001099 WW165 FALSE
NM_001167 WW165 FALSE
NM_001249 WW165 FALSE
NM_001298 WW165 FALSE
NM_001369 WW165 FALSE
NM_001647 WW165 FALSE
NM_001997 WW165 FALSE
NM_002000 WW165 FALSE
NM_002187 WW165 FALSE
NM_002243 WW165 FALSE
NM_002310 WW165 FALSE
NM_002410 WW165 FALSE
NM_002551 WW165 FALSE
NM_002665 WW165 FALSE
NM_002665 WW165 FALSE
NM_002803 WW165 FALSE
NM_002825 WW165 FALSE
NM_002944 WW165 FALSE
NM_003022 WW165 FALSE
NM_003107 WW165 FALSE
NM_003141 WW165 FALSE
NM_003265 WW165 FALSE
NM_003578 WW165 FALSE
NM_003708 WW165 FALSE
NM_003799 WW165 FALSE
NM_004007 WW165 FALSE
NM_004061 WW165 FALSE
NM_004079 WW165 FALSE
NM_004373 WW165 FALSE
NM_004667 WW165 FALSE
NM_004668 WW165 FALSE
NM_004751 WW165 FALSE
NM_004963 WW165 FALSE
NM_005283 WW165 FALSE
NM_005295 WW165 FALSE
NM_005365 WW165 FALSE
NM_005365 WW165 FALSE
NM_005444 WW165 FALSE
NM_005513 WW165 FALSE
NM_005577 WW165 FALSE
NM_005592 WW165 FALSE
NM_005794 WW165 FALSE
NM_005794 WW165 FALSE
NM_005816 WW165 FALSE
NM_005840 WW165 FALSE
NM_005840 WW165 FALSE
NM_005927 WW165 FALSE
NM_005963 WW165 FALSE
NM_006057 WW165 FALSE
NM_006080 WW165 FALSE
NM_006152 WW165 FALSE
NM_006169 WW165 FALSE
NM_006188 WW165 FALSE
NM_006188 WW165 FALSE
NM_006395 WW165 FALSE
NM_006425 WW165 FALSE
NM_006465 WW165 FALSE
NM_006533 WW165 FALSE
NM_006669 WW165 FALSE
NM_006727 WW165 FALSE
NM_006731 WW165 FALSE
NM_006770 WW165 FALSE
NM_006784 WW165 FALSE
NM_006886 WW165 FALSE
NM_006918 WW165 FALSE
NM_006926 WW165 FALSE
NM_006926 WW165 FALSE
NM_006955 WW165 FALSE
NM_007044 WW165 FALSE
NM_007147 WW165 FALSE
NM_007229 WW165 FALSE
NM_007260 WW165 FALSE
NM_012117 WW165 FALSE
NM_012117 WW165 FALSE
NM_012125 WW165 FALSE
NM_012128 WW165 FALSE
NM_012128 WW165 FALSE
NM_012214 WW165 FALSE
NM_012241 WW165 FALSE
NM_012269 WW165 FALSE
NM_012378 WW165 FALSE
NM_012385 WW165 FALSE
NM_012385 WW165 FALSE
NM_012404 WW165 FALSE
NM_012468 WW165 FALSE
NM_013257 WW165 FALSE
NM_013257 WW165 FALSE
NM_013268 WW165 FALSE
NM_013374 WW165 FALSE
NM_013450 WW165 FALSE
NM_014145 WW165 FALSE
NM_014418 WW165 FALSE
NM_014483 WW165 FALSE
NM_014511 WW165 FALSE
NM_014657 WW165 FALSE
NM_014670 WW165 FALSE
NM_014795 WW165 FALSE
NM_014883 WW165 FALSE
NM_014897 WW165 FALSE
NM_014985 WW165 FALSE
NM_015029 WW165 FALSE
NM_015206 WW165 FALSE
NM_015271 WW165 FALSE
NM_015383 WW165 FALSE
NM_015435 WW165 FALSE
NM_015535 WW165 FALSE
NM_015868 WW165 FALSE
NM_015980 WW165 FALSE
NM_016123 WW165 FALSE
NM_016180 WW165 FALSE
NM_016287 WW165 FALSE
NM_016422 WW165 FALSE
NM_016436 WW165 FALSE
NM_016633 WW165 FALSE
NM_017419 WW165 FALSE
NM_017658 WW165 FALSE
NM_017761 WW165 FALSE
NM_017809 WW165 FALSE
NM_017809 WW165 FALSE
NM_017855 WW165 FALSE
NM_017925 WW165 FALSE
NM_017988 WW165 FALSE
NM_018098 WW165 FALSE
NM_018124 WW165 FALSE
NM_018218 WW165 FALSE
NM_018225 WW165 FALSE
NM_018437 WW165 FALSE
NM_018930 WW165 FALSE
NM_018939 WW165 FALSE
NM_019075 WW165 FALSE
NM_019076 WW165 FALSE
NM_019077 WW165 FALSE
NM_019607 WW165 FALSE
NM_019844 WW165 FALSE
NM_020131 WW165 FALSE
NM_020134 WW165 FALSE
NM_020234 WW165 FALSE
NM_020299 WW165 FALSE
NM_020361 WW165 FALSE
NM_020361 WW165 FALSE
NM_020377 WW165 FALSE
NM_020393 WW165 FALSE
NM_020552 WW165 FALSE
NM_020747 WW165 FALSE
NM_020803 WW165 FALSE
NM_020845 WW165 FALSE
NM_021061 WW165 FALSE
NM_021061 WW165 FALSE
NM_021191 WW165 FALSE
NM_021228 WW165 FALSE
NM_021800 WW165 FALSE
NM_021801 WW165 FALSE
NM_022034 WW165 FALSE
NM_022353 WW165 FALSE
NM_022465 WW165 FALSE
NM_022787 WW165 FALSE
NM_022805 WW165 FALSE
NM_022806 WW165 FALSE
NM_022807 WW165 FALSE
NM_022808 WW165 FALSE
NM_024018 WW165 FALSE
NM_024596 WW165 FALSE
NM_024607 WW165 FALSE
NM_024645 WW165 FALSE
NM_024645 WW165 FALSE
NM_024659 WW165 FALSE
NM_024661 WW165 FALSE
NM_024669 WW165 FALSE
NM_024687 WW165 FALSE
NM_024770 WW165 FALSE
NM_024780 WW165 FALSE
NM_024817 WW165 FALSE
NM_024865 WW165 FALSE
NM_024865 WW165 FALSE
NM_024913 WW165 FALSE
NM_024947 WW165 FALSE
NM_025031 WW165 FALSE
NM_025055 WW165 FALSE
NM_030794 WW165 FALSE
NM_030948 WW165 FALSE
NM_030972 WW165 FALSE
NM_031451 WW165 FALSE
NM_031954 WW165 FALSE
NM_032116 WW165 FALSE
NM_032137 WW165 FALSE
NM_032276 WW165 FALSE
NM_032292 WW165 FALSE
NM_032498 WW165 FALSE
NM_032499 WW165 FALSE
NM_032528 WW165 FALSE
NM_032545 WW165 FALSE
NM_032545 WW165 FALSE
NM_032583 WW165 FALSE
NM_032584 WW165 FALSE
NM_032838 WW165 FALSE
NM_032867 WW165 FALSE
NM_033107 WW165 FALSE
NM_033107 WW165 FALSE
NM_033170 WW165 FALSE
NM_033171 WW165 FALSE
NM_033172 WW165 FALSE
NM_033173 WW165 FALSE
NM_033401 WW165 FALSE
NM_033450 WW165 FALSE
NM_052882 WW165 FALSE
NM_052907 WW165 FALSE
NM_052956 WW165 FALSE
NM_053064 WW165 FALSE
NM_058176 WW165 FALSE
NM_058177 WW165 FALSE
NM_080387 WW165 FALSE
NM_080666 WW165 FALSE
NM_080827 WW165 FALSE
NM_080866 WW165 FALSE
NM_080876 WW165 FALSE
NM_130442 WW165 FALSE
NM_130777 WW165 FALSE
NM_130777 WW165 FALSE
NM_133269 WW165 FALSE
NM_133271 WW165 FALSE
NM_133272 WW165 FALSE
NM_133273 WW165 FALSE
NM_133274 WW165 FALSE
NM_133277 WW165 FALSE
NM_133278 WW165 FALSE
NM_133279 WW165 FALSE
NM_133458 WW165 FALSE
NM_138375 WW165 FALSE
NM_139017 WW165 FALSE
NM_139164 WW165 FALSE
NM_139167 WW165 FALSE
NM_144575 WW165 FALSE
NM_144595 WW165 FALSE
NM_144600 WW165 FALSE
NM_144627 WW165 FALSE
NM_144651 WW165 FALSE
NM_145186 WW165 FALSE
NM_145278 WW165 FALSE
NM_145297 WW165 FALSE
NM_145637 WW165 FALSE
NM_145891 WW165 FALSE
NM_145892 WW165 FALSE
NM_145893 WW165 FALSE
NM_147183 WW165 FALSE
NM_147197 WW165 FALSE
NM_152262 WW165 FALSE
NM_152336 WW165 FALSE
NM_152354 WW165 FALSE
NM_152360 WW165 FALSE
NM_152381 WW165 FALSE
NM_152381 WW165 FALSE
NM_152404 WW165 FALSE
NM_152417 WW165 FALSE
NM_152460 WW165 FALSE
NM_152477 WW165 FALSE
NM_152547 WW165 FALSE
NM_152586 WW165 FALSE
NM_152703 WW165 FALSE
NM_152765 WW165 FALSE
NM_152841 WW165 FALSE
NM_153236 WW165 FALSE
NM_153447 WW165 FALSE
NM_153711 WW165 FALSE
NM_153834 WW165 FALSE
NM_170709 WW165 FALSE
NM_170709 WW165 FALSE
NM_170736 WW165 FALSE
NM_172069 WW165 FALSE
NM_172238 WW165 FALSE
NM_172376 WW165 FALSE
NM_173086 WW165 FALSE
NM_173568 WW165 FALSE
NM_173568 WW165 FALSE
NM_173815 WW165 FALSE
NM_173822 WW165 FALSE
NM_173856 WW165 FALSE
NM_174927 WW165 FALSE
NM_176811 WW165 FALSE
NM_176883 WW165 FALSE
NM_178034 WW165 FALSE
NM_178170 WW165 FALSE
NM_178425 WW165 FALSE
NM_181508 WW165 FALSE
NM_182625 WW165 FALSE
NM_182703 WW165 FALSE
NM_182758 WW165 FALSE
NM_182908 WW165 FALSE
NM_182908 WW165 FALSE
NM_183061 WW165 FALSE
NM_183372 WW165 FALSE
NM_183372 WW165 FALSE
NM_198196 WW165 FALSE
NM_198279 WW165 FALSE
NM_198283 WW165 FALSE
NM_198329 WW165 FALSE
NM_198404 WW165 FALSE
NM_199280 WW165 FALSE
NM_201262 WW165 FALSE
NM_203307 WW165 FALSE
NM_000084 YUGEN8 FALSE
NM_000133 YUGEN8 FALSE
NM_000163 YUGEN8 FALSE
NM_000497 YUGEN8 FALSE
NM_000497 YUGEN8 FALSE
NM_000498 YUGEN8 FALSE
NM_000550 YUGEN8 FALSE
NM_000579 YUGEN8 FALSE
NM_000579 YUGEN8 FALSE
NM_000669 YUGEN8 FALSE
NM_000724 YUGEN8 FALSE
NM_000840 YUGEN8 FALSE
NM_000861 YUGEN8 FALSE
NM_000861 YUGEN8 FALSE
NM_000866 YUGEN8 FALSE
NM_000930 YUGEN8 FALSE
NM_000968 YUGEN8 FALSE
NM_001001395 YUGEN8 FALSE
NM_001001411 YUGEN8 FALSE
NM_001001657 YUGEN8 FALSE
NM_001001667 YUGEN8 FALSE
NM_001001912 YUGEN8 FALSE
NM_001001915 YUGEN8 FALSE
NM_001001923 YUGEN8 FALSE
NM_001001958 YUGEN8 FALSE
NM_001001965 YUGEN8 FALSE
NM_001002009 YUGEN8 FALSE
NM_001002010 YUGEN8 FALSE
NM_001003792 YUGEN8 FALSE
NM_001003793 YUGEN8 FALSE
NM_001003809 YUGEN8 FALSE
NM_001004297 YUGEN8 FALSE
NM_001004416 YUGEN8 FALSE
NM_001004416 YUGEN8 FALSE
NM_001004466 YUGEN8 FALSE
NM_001004707 YUGEN8 FALSE
NM_001004713 YUGEN8 FALSE
NM_001005 YUGEN8 FALSE
NM_001005190 YUGEN8 FALSE
NM_001005191 YUGEN8 FALSE
NM_001005192 YUGEN8 FALSE
NM_001005212 YUGEN8 FALSE
NM_001005217 YUGEN8 FALSE
NM_001005217 YUGEN8 FALSE
NM_001005236 YUGEN8 FALSE
NM_001005327 YUGEN8 FALSE
NM_001005332 YUGEN8 TRUE
NM_001005466 YUGEN8 FALSE
NM_001005466 YUGEN8 FALSE
NM_001005738 YUGEN8 FALSE
NM_001006655 YUGEN8 FALSE
NM_001007139 YUGEN8 FALSE
NM_001008274 YUGEN8 FALSE
NM_001008391 YUGEN8 FALSE
NM_001008401 YUGEN8 FALSE
NM_001009923 YUGEN8 FALSE
NM_001009924 YUGEN8 FALSE
NM_001009925 YUGEN8 FALSE
NM_001012 YUGEN8 FALSE
NM_001012502 YUGEN8 FALSE
NM_001012509 YUGEN8 FALSE
NM_001012708 YUGEN8 FALSE
NM_001012980 YUGEN8 FALSE
NM_001014380 YUGEN8 FALSE
NM_001015050 YUGEN8 FALSE
NM_001016 YUGEN8 FALSE
NM_001018115 YUGEN8 FALSE
NM_001021 YUGEN8 FALSE
NM_001024644 YUGEN8 FALSE
NM_001026213 YUGEN8 FALSE
NM_001026213 YUGEN8 FALSE
NM_001028 YUGEN8 FALSE
NM_001031615 YUGEN8 FALSE
NM_001033719 YUGEN8 FALSE
NM_001037533 YUGEN8 FALSE
NM_001039459 YUGEN8 FALSE
NM_001040142 YUGEN8 FALSE
NM_001040143 YUGEN8 FALSE
NM_001040147 YUGEN8 FALSE
NM_001040630 YUGEN8 FALSE
NM_001040702 YUGEN8 FALSE
NM_001040702 YUGEN8 FALSE
NM_001042481 YUGEN8 FALSE
NM_001042520 YUGEN8 FALSE
NM_001042521 YUGEN8 FALSE
NM_001042646 YUGEN8 FALSE
NM_001042669 YUGEN8 FALSE
NM_001042729 YUGEN8 FALSE
NM_001045556 YUGEN8 FALSE
NM_001045556 YUGEN8 FALSE
NM_001045557 YUGEN8 FALSE
NM_001045557 YUGEN8 FALSE
NM_001048209 YUGEN8 FALSE
NM_001077401 YUGEN8 FALSE
NM_001077427 YUGEN8 TRUE
NM_001079519 YUGEN8 FALSE
NM_001079530 YUGEN8 FALSE
NM_001079530 YUGEN8 FALSE
NM_001079802 YUGEN8 FALSE
NM_001079810 YUGEN8 FALSE
NM_001079810 YUGEN8 FALSE
NM_001079821 YUGEN8 FALSE
NM_001079878 YUGEN8 FALSE
NM_001079900 YUGEN8 FALSE
NM_001079900 YUGEN8 FALSE
NM_001080424 YUGEN8 FALSE
NM_001080426 YUGEN8 FALSE
NM_001080530 YUGEN8 FALSE
NM_001080554 YUGEN8 FALSE
NM_001080555 YUGEN8 FALSE
NM_001080790 YUGEN8 FALSE
NM_001080790 YUGEN8 FALSE
NM_001080978 YUGEN8 FALSE
NM_001080978 YUGEN8 FALSE
NM_001080997 YUGEN8 FALSE
NM_001081976 YUGEN8 FALSE
NM_001082971 YUGEN8 FALSE
NM_001091 YUGEN8 FALSE
NM_001167 YUGEN8 FALSE
NM_001245 YUGEN8 FALSE
NM_001249 YUGEN8 FALSE
NM_001290 YUGEN8 FALSE
NM_001290 YUGEN8 FALSE
NM_001298 YUGEN8 FALSE
NM_001369 YUGEN8 FALSE
NM_001506 YUGEN8 FALSE
NM_001715 YUGEN8 FALSE
NM_001847 YUGEN8 FALSE
NM_001997 YUGEN8 FALSE
NM_002000 YUGEN8 FALSE
NM_002063 YUGEN8 FALSE
NM_002063 YUGEN8 FALSE
NM_002243 YUGEN8 FALSE
NM_002410 YUGEN8 FALSE
NM_002551 YUGEN8 FALSE
NM_002591 YUGEN8 FALSE
NM_002803 YUGEN8 FALSE
NM_002825 YUGEN8 FALSE
NM_002965 YUGEN8 FALSE
NM_003022 YUGEN8 FALSE
NM_003027 YUGEN8 FALSE
NM_003107 YUGEN8 FALSE
NM_003141 YUGEN8 FALSE
NM_003167 YUGEN8 FALSE
NM_003263 YUGEN8 FALSE
NM_003265 YUGEN8 FALSE
NM_003578 YUGEN8 FALSE
NM_003708 YUGEN8 FALSE
NM_003799 YUGEN8 FALSE
NM_004007 YUGEN8 FALSE
NM_004042 YUGEN8 FALSE
NM_004061 YUGEN8 FALSE
NM_004079 YUGEN8 FALSE
NM_004246 YUGEN8 FALSE
NM_004373 YUGEN8 FALSE
NM_004667 YUGEN8 FALSE
NM_004829 YUGEN8 FALSE
NM_005073 YUGEN8 FALSE
NM_005135 YUGEN8 FALSE
NM_005218 YUGEN8 FALSE
NM_005283 YUGEN8 FALSE
NM_005295 YUGEN8 FALSE
NM_005365 YUGEN8 FALSE
NM_005365 YUGEN8 FALSE
NM_005422 YUGEN8 FALSE
NM_005444 YUGEN8 FALSE
NM_005513 YUGEN8 FALSE
NM_005577 YUGEN8 FALSE
NM_005592 YUGEN8 FALSE
NM_005635 YUGEN8 FALSE
NM_005752 YUGEN8 FALSE
NM_005794 YUGEN8 FALSE
NM_005794 YUGEN8 FALSE
NM_005831 YUGEN8 FALSE
NM_005840 YUGEN8 FALSE
NM_005840 YUGEN8 FALSE
NM_005874 YUGEN8 FALSE
NM_005874 YUGEN8 FALSE
NM_005927 YUGEN8 FALSE
NM_005963 YUGEN8 FALSE
NM_006057 YUGEN8 FALSE
NM_006080 YUGEN8 FALSE
NM_006188 YUGEN8 FALSE
NM_006188 YUGEN8 FALSE
NM_006240 YUGEN8 FALSE
NM_006395 YUGEN8 FALSE
NM_006425 YUGEN8 FALSE
NM_006465 YUGEN8 FALSE
NM_006533 YUGEN8 FALSE
NM_006669 YUGEN8 FALSE
NM_006727 YUGEN8 FALSE
NM_006731 YUGEN8 FALSE
NM_006737 YUGEN8 FALSE
NM_006770 YUGEN8 FALSE
NM_006784 YUGEN8 FALSE
NM_006863 YUGEN8 FALSE
NM_006926 YUGEN8 FALSE
NM_006926 YUGEN8 FALSE
NM_006995 YUGEN8 FALSE
NM_006995 YUGEN8 FALSE
NM_007147 YUGEN8 FALSE
NM_007229 YUGEN8 FALSE
NM_012117 YUGEN8 FALSE
NM_012117 YUGEN8 FALSE
NM_012125 YUGEN8 FALSE
NM_012128 YUGEN8 FALSE
NM_012128 YUGEN8 FALSE
NM_012214 YUGEN8 FALSE
NM_012269 YUGEN8 FALSE
NM_012314 YUGEN8 FALSE
NM_012360 YUGEN8 FALSE
NM_012368 YUGEN8 FALSE
NM_012397 YUGEN8 FALSE
NM_012404 YUGEN8 FALSE
NM_013257 YUGEN8 FALSE
NM_013257 YUGEN8 FALSE
NM_013268 YUGEN8 FALSE
NM_013374 YUGEN8 FALSE
NM_013450 YUGEN8 FALSE
NM_013939 YUGEN8 FALSE
NM_014145 YUGEN8 FALSE
NM_014483 YUGEN8 FALSE
NM_014511 YUGEN8 FALSE
NM_014790 YUGEN8 FALSE
NM_014828 YUGEN8 FALSE
NM_014883 YUGEN8 FALSE
NM_014954 YUGEN8 FALSE
NM_014954 YUGEN8 FALSE
NM_014985 YUGEN8 FALSE
NM_015029 YUGEN8 FALSE
NM_015069 YUGEN8 FALSE
NM_015206 YUGEN8 FALSE
NM_015272 YUGEN8 FALSE
NM_015383 YUGEN8 FALSE
NM_015868 YUGEN8 FALSE
NM_015980 YUGEN8 FALSE
NM_016123 YUGEN8 FALSE
NM_016180 YUGEN8 FALSE
NM_016287 YUGEN8 FALSE
NM_016422 YUGEN8 FALSE
NM_016436 YUGEN8 FALSE
NM_016616 YUGEN8 FALSE
NM_016633 YUGEN8 FALSE
NM_017419 YUGEN8 FALSE
NM_017658 YUGEN8 FALSE
NM_017761 YUGEN8 FALSE
NM_017809 YUGEN8 FALSE
NM_017809 YUGEN8 FALSE
NM_017855 YUGEN8 FALSE
NM_017925 YUGEN8 FALSE
NM_018098 YUGEN8 FALSE
NM_018189 YUGEN8 FALSE
NM_018218 YUGEN8 FALSE
NM_018225 YUGEN8 FALSE
NM_018437 YUGEN8 FALSE
NM_018684 YUGEN8 FALSE
NM_018930 YUGEN8 FALSE
NM_018939 YUGEN8 FALSE
NM_019035 YUGEN8 FALSE
NM_019075 YUGEN8 FALSE
NM_019076 YUGEN8 FALSE
NM_019111 YUGEN8 FALSE
NM_019844 YUGEN8 FALSE
NM_020130 YUGEN8 FALSE
NM_020131 YUGEN8 FALSE
NM_020234 YUGEN8 FALSE
NM_020361 YUGEN8 FALSE
NM_020361 YUGEN8 FALSE
NM_020377 YUGEN8 FALSE
NM_020393 YUGEN8 FALSE
NM_020528 YUGEN8 FALSE
NM_020528 YUGEN8 FALSE
NM_020634 YUGEN8 FALSE
NM_020747 YUGEN8 FALSE
NM_020803 YUGEN8 FALSE
NM_020845 YUGEN8 FALSE
NM_021015 YUGEN8 FALSE
NM_021015 YUGEN8 FALSE
NM_021191 YUGEN8 FALSE
NM_021228 YUGEN8 FALSE
NM_021232 YUGEN8 FALSE
NM_021801 YUGEN8 FALSE
NM_022034 YUGEN8 FALSE
NM_022353 YUGEN8 FALSE
NM_022465 YUGEN8 FALSE
NM_022787 YUGEN8 FALSE
NM_022805 YUGEN8 FALSE
NM_022806 YUGEN8 FALSE
NM_022807 YUGEN8 FALSE
NM_022808 YUGEN8 FALSE
NM_024018 YUGEN8 FALSE
NM_024596 YUGEN8 FALSE
NM_024639 YUGEN8 FALSE
NM_024645 YUGEN8 FALSE
NM_024645 YUGEN8 FALSE
NM_024659 YUGEN8 FALSE
NM_024661 YUGEN8 FALSE
NM_024669 YUGEN8 FALSE
NM_024687 YUGEN8 FALSE
NM_024770 YUGEN8 FALSE
NM_024780 YUGEN8 FALSE
NM_024817 YUGEN8 FALSE
NM_024865 YUGEN8 FALSE
NM_024865 YUGEN8 FALSE
NM_025031 YUGEN8 FALSE
NM_025055 YUGEN8 FALSE
NM_025159 YUGEN8 FALSE
NM_030613 YUGEN8 FALSE
NM_030794 YUGEN8 FALSE
NM_030795 YUGEN8 FALSE
NM_030901 YUGEN8 FALSE
NM_030948 YUGEN8 FALSE
NM_030972 YUGEN8 FALSE
NM_031451 YUGEN8 FALSE
NM_031954 YUGEN8 FALSE
NM_032116 YUGEN8 FALSE
NM_032292 YUGEN8 FALSE
NM_032498 YUGEN8 FALSE
NM_032499 YUGEN8 FALSE
NM_032528 YUGEN8 FALSE
NM_032545 YUGEN8 FALSE
NM_032545 YUGEN8 FALSE
NM_032583 YUGEN8 FALSE
NM_032584 YUGEN8 FALSE
NM_032817 YUGEN8 FALSE
NM_032838 YUGEN8 FALSE
NM_032867 YUGEN8 FALSE
NM_033011 YUGEN8 FALSE
NM_033170 YUGEN8 FALSE
NM_033171 YUGEN8 FALSE
NM_033172 YUGEN8 FALSE
NM_033173 YUGEN8 FALSE
NM_033401 YUGEN8 FALSE
NM_033426 YUGEN8 FALSE
NM_033450 YUGEN8 FALSE
NM_052882 YUGEN8 FALSE
NM_052907 YUGEN8 FALSE
NM_052956 YUGEN8 FALSE
NM_053064 YUGEN8 FALSE
NM_058176 YUGEN8 FALSE
NM_058177 YUGEN8 FALSE
NM_080387 YUGEN8 FALSE
NM_080389 YUGEN8 FALSE
NM_080389 YUGEN8 FALSE
NM_080666 YUGEN8 FALSE
NM_080827 YUGEN8 FALSE
NM_080866 YUGEN8 FALSE
NM_130441 YUGEN8 FALSE
NM_130442 YUGEN8 FALSE
NM_130777 YUGEN8 FALSE
NM_130777 YUGEN8 FALSE
NM_133269 YUGEN8 FALSE
NM_133271 YUGEN8 FALSE
NM_133272 YUGEN8 FALSE
NM_133273 YUGEN8 FALSE
NM_133274 YUGEN8 FALSE
NM_133277 YUGEN8 FALSE
NM_133278 YUGEN8 FALSE
NM_133279 YUGEN8 FALSE
NM_133458 YUGEN8 FALSE
NM_138289 YUGEN8 FALSE
NM_138375 YUGEN8 FALSE
NM_138428 YUGEN8 FALSE
NM_138715 YUGEN8 FALSE
NM_138716 YUGEN8 FALSE
NM_139017 YUGEN8 FALSE
NM_139167 YUGEN8 FALSE
NM_139176 YUGEN8 FALSE
NM_144575 YUGEN8 FALSE
NM_144600 YUGEN8 FALSE
NM_144627 YUGEN8 FALSE
NM_144651 YUGEN8 FALSE
NM_145007 YUGEN8 FALSE
NM_145186 YUGEN8 FALSE
NM_145278 YUGEN8 FALSE
NM_145297 YUGEN8 FALSE
NM_145637 YUGEN8 FALSE
NM_145891 YUGEN8 FALSE
NM_145892 YUGEN8 FALSE
NM_145893 YUGEN8 FALSE
NM_147183 YUGEN8 FALSE
NM_147197 YUGEN8 FALSE
NM_152224 YUGEN8 FALSE
NM_152226 YUGEN8 FALSE
NM_152262 YUGEN8 FALSE
NM_152336 YUGEN8 FALSE
NM_152354 YUGEN8 FALSE
NM_152360 YUGEN8 FALSE
NM_152381 YUGEN8 FALSE
NM_152381 YUGEN8 FALSE
NM_152404 YUGEN8 FALSE
NM_152417 YUGEN8 FALSE
NM_152423 YUGEN8 FALSE
NM_152460 YUGEN8 FALSE
NM_152477 YUGEN8 FALSE
NM_152547 YUGEN8 FALSE
NM_152586 YUGEN8 FALSE
NM_152655 YUGEN8 FALSE
NM_152703 YUGEN8 FALSE
NM_152841 YUGEN8 FALSE
NM_153236 YUGEN8 FALSE
NM_153447 YUGEN8 FALSE
NM_153711 YUGEN8 FALSE
NM_153834 YUGEN8 FALSE
NM_170709 YUGEN8 FALSE
NM_170709 YUGEN8 FALSE
NM_170736 YUGEN8 FALSE
NM_172069 YUGEN8 FALSE
NM_172238 YUGEN8 FALSE
NM_172337 YUGEN8 FALSE
NM_172376 YUGEN8 FALSE
NM_173086 YUGEN8 FALSE
NM_173357 YUGEN8 FALSE
NM_173536 YUGEN8 FALSE
NM_173568 YUGEN8 FALSE
NM_173568 YUGEN8 FALSE
NM_173699 YUGEN8 FALSE
NM_173815 YUGEN8 FALSE
NM_173822 YUGEN8 FALSE
NM_173856 YUGEN8 FALSE
NM_173857 YUGEN8 FALSE
NM_173857 YUGEN8 FALSE
NM_174914 YUGEN8 FALSE
NM_174927 YUGEN8 FALSE
NM_175078 YUGEN8 FALSE
NM_175723 YUGEN8 FALSE
NM_175723 YUGEN8 FALSE
NM_176811 YUGEN8 FALSE
NM_176820 YUGEN8 FALSE
NM_176877 YUGEN8 FALSE
NM_178034 YUGEN8 FALSE
NM_178175 YUGEN8 FALSE
NM_178425 YUGEN8 FALSE
NM_178499 YUGEN8 FALSE
NM_181508 YUGEN8 FALSE
NM_181531 YUGEN8 FALSE
NM_181531 YUGEN8 FALSE
NM_182607 YUGEN8 FALSE
NM_182625 YUGEN8 FALSE
NM_182703 YUGEN8 FALSE
NM_182758 YUGEN8 FALSE
NM_182908 YUGEN8 FALSE
NM_182908 YUGEN8 FALSE
NM_182918 YUGEN8 FALSE
NM_182918 YUGEN8 FALSE
NM_183372 YUGEN8 FALSE
NM_183372 YUGEN8 FALSE
NM_198279 YUGEN8 FALSE
NM_198283 YUGEN8 FALSE
NM_198329 YUGEN8 FALSE
NM_198404 YUGEN8 FALSE
NM_198520 YUGEN8 FALSE
NM_198696 YUGEN8 FALSE
NM_198697 YUGEN8 FALSE
NM_198845 YUGEN8 FALSE
NM_198846 YUGEN8 FALSE
NM_198944 YUGEN8 FALSE
NM_199005 YUGEN8 FALSE
NM_199005 YUGEN8 FALSE
NM_199126 YUGEN8 FALSE
NM_199280 YUGEN8 FALSE
NM_201570 YUGEN8 FALSE
NM_201590 YUGEN8 FALSE
NM_203307 YUGEN8 FALSE
NM_203436 YUGEN8 FALSE
NM_203447 YUGEN8 FALSE
NM_203503 YUGEN8 FALSE
NM_205856 YUGEN8 FALSE
NM_206828 YUGEN8 FALSE
NM_000163 YUSIT1 FALSE
NM_000301 YUSIT1 FALSE
NM_000450 YUSIT1 FALSE
NM_000497 YUSIT1 FALSE
NM_000497 YUSIT1 FALSE
NM_000550 YUSIT1 FALSE
NM_000569 YUSIT1 FALSE
NM_000569 YUSIT1 FALSE
NM_000570 YUSIT1 FALSE
NM_000570 YUSIT1 FALSE
NM_000579 YUSIT1 FALSE
NM_000579 YUSIT1 FALSE
NM_000669 YUSIT1 FALSE
NM_000861 YUSIT1 FALSE
NM_000861 YUSIT1 FALSE
NM_000866 YUSIT1 FALSE
NM_000930 YUSIT1 FALSE
NM_000965 YUSIT1 FALSE
NM_000968 YUSIT1 FALSE
NM_000984 YUSIT1 FALSE
NM_001001411 YUSIT1 FALSE
NM_001001667 YUSIT1 FALSE
NM_001001912 YUSIT1 FALSE
NM_001001915 YUSIT1 FALSE
NM_001002009 YUSIT1 FALSE
NM_001002010 YUSIT1 FALSE
NM_001003809 YUSIT1 FALSE
NM_001004297 YUSIT1 FALSE
NM_001004416 YUSIT1 FALSE
NM_001004416 YUSIT1 FALSE
NM_001004466 YUSIT1 FALSE
NM_001004707 YUSIT1 FALSE
NM_001004713 YUSIT1 FALSE
NM_001005 YUSIT1 FALSE
NM_001005190 YUSIT1 FALSE
NM_001005191 YUSIT1 FALSE
NM_001005192 YUSIT1 FALSE
NM_001005212 YUSIT1 FALSE
NM_001005217 YUSIT1 FALSE
NM_001005217 YUSIT1 FALSE
NM_001005236 YUSIT1 FALSE
NM_001005474 YUSIT1 FALSE
NM_001006655 YUSIT1 FALSE
NM_001007139 YUSIT1 FALSE
NM_001008274 YUSIT1 FALSE
NM_001008391 YUSIT1 FALSE
NM_001008397 YUSIT1 FALSE
NM_001008401 YUSIT1 FALSE
NM_001012 YUSIT1 FALSE
NM_001012502 YUSIT1 FALSE
NM_001012509 YUSIT1 FALSE
NM_001014380 YUSIT1 FALSE
NM_001015050 YUSIT1 FALSE
NM_001016 YUSIT1 FALSE
NM_001018115 YUSIT1 FALSE
NM_001021 YUSIT1 FALSE
NM_001024644 YUSIT1 FALSE
NM_001026213 YUSIT1 FALSE
NM_001026213 YUSIT1 FALSE
NM_001028 YUSIT1 FALSE
NM_001031615 YUSIT1 FALSE
NM_001032392 YUSIT1 FALSE
NM_001032392 YUSIT1 FALSE
NM_001033719 YUSIT1 FALSE
NM_001037533 YUSIT1 FALSE
NM_001039459 YUSIT1 FALSE
NM_001040142 YUSIT1 FALSE
NM_001040143 YUSIT1 FALSE
NM_001040147 YUSIT1 FALSE
NM_001040630 YUSIT1 FALSE
NM_001042481 YUSIT1 FALSE
NM_001042520 YUSIT1 FALSE
NM_001042521 YUSIT1 FALSE
NM_001042646 YUSIT1 FALSE
NM_001042669 YUSIT1 FALSE
NM_001042729 YUSIT1 FALSE
NM_001045556 YUSIT1 FALSE
NM_001045556 YUSIT1 FALSE
NM_001045557 YUSIT1 FALSE
NM_001045557 YUSIT1 FALSE
NM_001048209 YUSIT1 FALSE
NM_001077401 YUSIT1 FALSE
NM_001077427 YUSIT1 FALSE
NM_001077469 YUSIT1 FALSE
NM_001077470 YUSIT1 FALSE
NM_001077471 YUSIT1 FALSE
NM_001077472 YUSIT1 FALSE
NM_001077473 YUSIT1 FALSE
NM_001077474 YUSIT1 FALSE
NM_001077475 YUSIT1 FALSE
NM_001077476 YUSIT1 FALSE
NM_001077477 YUSIT1 FALSE
NM_001077478 YUSIT1 FALSE
NM_001077479 YUSIT1 FALSE
NM_001077480 YUSIT1 FALSE
NM_001077481 YUSIT1 FALSE
NM_001077482 YUSIT1 FALSE
NM_001079519 YUSIT1 FALSE
NM_001079530 YUSIT1 FALSE
NM_001079530 YUSIT1 FALSE
NM_001079802 YUSIT1 FALSE
NM_001079810 YUSIT1 FALSE
NM_001079810 YUSIT1 FALSE
NM_001079878 YUSIT1 FALSE
NM_001080424 YUSIT1 FALSE
NM_001080426 YUSIT1 FALSE
NM_001080530 YUSIT1 FALSE
NM_001080554 YUSIT1 FALSE
NM_001080555 YUSIT1 FALSE
NM_001080790 YUSIT1 FALSE
NM_001080790 YUSIT1 FALSE
NM_001080978 YUSIT1 FALSE
NM_001080978 YUSIT1 FALSE
NM_001080997 YUSIT1 FALSE
NM_001081976 YUSIT1 FALSE
NM_001082971 YUSIT1 FALSE
NM_001099 YUSIT1 FALSE
NM_001249 YUSIT1 FALSE
NM_001298 YUSIT1 FALSE
NM_001361 YUSIT1 FALSE
NM_001369 YUSIT1 FALSE
NM_001506 YUSIT1 FALSE
NM_001997 YUSIT1 FALSE
NM_002000 YUSIT1 FALSE
NM_002042 YUSIT1 FALSE
NM_002118 YUSIT1 FALSE
NM_002243 YUSIT1 FALSE
NM_002410 YUSIT1 FALSE
NM_002551 YUSIT1 FALSE
NM_002591 YUSIT1 FALSE
NM_002665 YUSIT1 FALSE
NM_002665 YUSIT1 FALSE
NM_002803 YUSIT1 FALSE
NM_002944 YUSIT1 FALSE
NM_002965 YUSIT1 FALSE
NM_003022 YUSIT1 FALSE
NM_003107 YUSIT1 FALSE
NM_003141 YUSIT1 FALSE
NM_003167 YUSIT1 FALSE
NM_003221 YUSIT1 FALSE
NM_003263 YUSIT1 FALSE
NM_003265 YUSIT1 FALSE
NM_003386 YUSIT1 FALSE
NM_003386 YUSIT1 FALSE
NM_003551 YUSIT1 FALSE
NM_003578 YUSIT1 FALSE
NM_003708 YUSIT1 FALSE
NM_003799 YUSIT1 FALSE
NM_004007 YUSIT1 FALSE
NM_004042 YUSIT1 FALSE
NM_004061 YUSIT1 FALSE
NM_004079 YUSIT1 FALSE
NM_004373 YUSIT1 FALSE
NM_004536 YUSIT1 FALSE
NM_004667 YUSIT1 FALSE
NM_004668 YUSIT1 FALSE
NM_004705 YUSIT1 FALSE
NM_004721 YUSIT1 FALSE
NM_004751 YUSIT1 FALSE
NM_004829 YUSIT1 FALSE
NM_004963 YUSIT1 FALSE
NM_005122 YUSIT1 FALSE
NM_005135 YUSIT1 FALSE
NM_005218 YUSIT1 FALSE
NM_005279 YUSIT1 FALSE
NM_005279 YUSIT1 FALSE
NM_005283 YUSIT1 FALSE
NM_005295 YUSIT1 FALSE
NM_005365 YUSIT1 FALSE
NM_005365 YUSIT1 FALSE
NM_005444 YUSIT1 FALSE
NM_005513 YUSIT1 FALSE
NM_005577 YUSIT1 FALSE
NM_005592 YUSIT1 FALSE
NM_005767 YUSIT1 FALSE
NM_005794 YUSIT1 FALSE
NM_005794 YUSIT1 FALSE
NM_005840 YUSIT1 FALSE
NM_005840 YUSIT1 FALSE
NM_005867 YUSIT1 FALSE
NM_005874 YUSIT1 FALSE
NM_005874 YUSIT1 FALSE
NM_005927 YUSIT1 FALSE
NM_005963 YUSIT1 FALSE
NM_006169 YUSIT1 FALSE
NM_006188 YUSIT1 FALSE
NM_006188 YUSIT1 FALSE
NM_006203 YUSIT1 FALSE
NM_006382 YUSIT1 FALSE
NM_006395 YUSIT1 FALSE
NM_006425 YUSIT1 FALSE
NM_006465 YUSIT1 FALSE
NM_006533 YUSIT1 FALSE
NM_006623 YUSIT1 FALSE
NM_006669 YUSIT1 FALSE
NM_006727 YUSIT1 FALSE
NM_006731 YUSIT1 FALSE
NM_006737 YUSIT1 FALSE
NM_006784 YUSIT1 FALSE
NM_006926 YUSIT1 FALSE
NM_006926 YUSIT1 FALSE
NM_006940 YUSIT1 FALSE
NM_006955 YUSIT1 FALSE
NM_007044 YUSIT1 FALSE
NM_007072 YUSIT1 FALSE
NM_007229 YUSIT1 FALSE
NM_007344 YUSIT1 FALSE
NM_012117 YUSIT1 FALSE
NM_012117 YUSIT1 FALSE
NM_012125 YUSIT1 FALSE
NM_012128 YUSIT1 FALSE
NM_012128 YUSIT1 FALSE
NM_012214 YUSIT1 FALSE
NM_012269 YUSIT1 FALSE
NM_012404 YUSIT1 FALSE
NM_013257 YUSIT1 FALSE
NM_013257 YUSIT1 FALSE
NM_013268 YUSIT1 FALSE
NM_013374 YUSIT1 FALSE
NM_013450 YUSIT1 FALSE
NM_013939 YUSIT1 FALSE
NM_014511 YUSIT1 FALSE
NM_014657 YUSIT1 FALSE
NM_014670 YUSIT1 FALSE
NM_014795 YUSIT1 FALSE
NM_014828 YUSIT1 FALSE
NM_014883 YUSIT1 FALSE
NM_014954 YUSIT1 FALSE
NM_014954 YUSIT1 FALSE
NM_014985 YUSIT1 FALSE
NM_015029 YUSIT1 FALSE
NM_015069 YUSIT1 FALSE
NM_015206 YUSIT1 FALSE
NM_015383 YUSIT1 FALSE
NM_015535 YUSIT1 FALSE
NM_015868 YUSIT1 FALSE
NM_015980 YUSIT1 FALSE
NM_016152 YUSIT1 FALSE
NM_016180 YUSIT1 FALSE
NM_016287 YUSIT1 FALSE
NM_016422 YUSIT1 FALSE
NM_016436 YUSIT1 FALSE
NM_017419 YUSIT1 FALSE
NM_017658 YUSIT1 FALSE
NM_017855 YUSIT1 FALSE
NM_017925 YUSIT1 FALSE
NM_018098 YUSIT1 FALSE
NM_018124 YUSIT1 FALSE
NM_018138 YUSIT1 FALSE
NM_018218 YUSIT1 FALSE
NM_018225 YUSIT1 FALSE
NM_018437 YUSIT1 FALSE
NM_018930 YUSIT1 FALSE
NM_018939 YUSIT1 FALSE
NM_019075 YUSIT1 FALSE
NM_019077 YUSIT1 FALSE
NM_019607 YUSIT1 FALSE
NM_019841 YUSIT1 FALSE
NM_019844 YUSIT1 FALSE
NM_019850 YUSIT1 FALSE
NM_020131 YUSIT1 FALSE
NM_020133 YUSIT1 FALSE
NM_020234 YUSIT1 FALSE
NM_020299 YUSIT1 FALSE
NM_020370 YUSIT1 FALSE
NM_020393 YUSIT1 FALSE
NM_020528 YUSIT1 FALSE
NM_020528 YUSIT1 FALSE
NM_020634 YUSIT1 FALSE
NM_020646 YUSIT1 FALSE
NM_020803 YUSIT1 FALSE
NM_020845 YUSIT1 FALSE
NM_021061 YUSIT1 FALSE
NM_021061 YUSIT1 FALSE
NM_021191 YUSIT1 FALSE
NM_021228 YUSIT1 FALSE
NM_021232 YUSIT1 FALSE
NM_021801 YUSIT1 FALSE
NM_021963 YUSIT1 FALSE
NM_022034 YUSIT1 FALSE
NM_022142 YUSIT1 FALSE
NM_022353 YUSIT1 FALSE
NM_022465 YUSIT1 FALSE
NM_022787 YUSIT1 FALSE
NM_022805 YUSIT1 FALSE
NM_022806 YUSIT1 FALSE
NM_022807 YUSIT1 FALSE
NM_022808 YUSIT1 FALSE
NM_022892 YUSIT1 FALSE
NM_024018 YUSIT1 FALSE
NM_024596 YUSIT1 FALSE
NM_024607 YUSIT1 FALSE
NM_024639 YUSIT1 FALSE
NM_024645 YUSIT1 FALSE
NM_024645 YUSIT1 FALSE
NM_024659 YUSIT1 FALSE
NM_024661 YUSIT1 FALSE
NM_024669 YUSIT1 FALSE
NM_024687 YUSIT1 FALSE
NM_024817 YUSIT1 FALSE
NM_024865 YUSIT1 FALSE
NM_024865 YUSIT1 FALSE
NM_025031 YUSIT1 FALSE
NM_025055 YUSIT1 FALSE
NM_025159 YUSIT1 FALSE
NM_030794 YUSIT1 FALSE
NM_030901 YUSIT1 FALSE
NM_030948 YUSIT1 FALSE
NM_030972 YUSIT1 FALSE
NM_031451 YUSIT1 FALSE
NM_031954 YUSIT1 FALSE
NM_032116 YUSIT1 FALSE
NM_032147 YUSIT1 FALSE
NM_032292 YUSIT1 FALSE
NM_032498 YUSIT1 FALSE
NM_032499 YUSIT1 FALSE
NM_032545 YUSIT1 FALSE
NM_032545 YUSIT1 FALSE
NM_032583 YUSIT1 FALSE
NM_032584 YUSIT1 FALSE
NM_032838 YUSIT1 FALSE
NM_032867 YUSIT1 FALSE
NM_033011 YUSIT1 FALSE
NM_033122 YUSIT1 FALSE
NM_033401 YUSIT1 FALSE
NM_033450 YUSIT1 FALSE
NM_052882 YUSIT1 FALSE
NM_052907 YUSIT1 FALSE
NM_052956 YUSIT1 FALSE
NM_053064 YUSIT1 FALSE
NM_058176 YUSIT1 FALSE
NM_058177 YUSIT1 FALSE
NM_080387 YUSIT1 FALSE
NM_080666 YUSIT1 FALSE
NM_080866 YUSIT1 FALSE
NM_130441 YUSIT1 FALSE
NM_130442 YUSIT1 FALSE
NM_130777 YUSIT1 FALSE
NM_130777 YUSIT1 FALSE
NM_133269 YUSIT1 FALSE
NM_133271 YUSIT1 FALSE
NM_133272 YUSIT1 FALSE
NM_133273 YUSIT1 FALSE
NM_133274 YUSIT1 FALSE
NM_133277 YUSIT1 FALSE
NM_133278 YUSIT1 FALSE
NM_133279 YUSIT1 FALSE
NM_133458 YUSIT1 FALSE
NM_138375 YUSIT1 FALSE
NM_138428 YUSIT1 FALSE
NM_139017 YUSIT1 FALSE
NM_139157 YUSIT1 FALSE
NM_139167 YUSIT1 FALSE
NM_139176 YUSIT1 FALSE
NM_144600 YUSIT1 FALSE
NM_144627 YUSIT1 FALSE
NM_144651 YUSIT1 FALSE
NM_145007 YUSIT1 FALSE
NM_145011 YUSIT1 FALSE
NM_145186 YUSIT1 FALSE
NM_145297 YUSIT1 FALSE
NM_145891 YUSIT1 FALSE
NM_145892 YUSIT1 FALSE
NM_145893 YUSIT1 FALSE
NM_147197 YUSIT1 FALSE
NM_152336 YUSIT1 FALSE
NM_152354 YUSIT1 FALSE
NM_152360 YUSIT1 FALSE
NM_152381 YUSIT1 FALSE
NM_152381 YUSIT1 FALSE
NM_152417 YUSIT1 FALSE
NM_152460 YUSIT1 FALSE
NM_152477 YUSIT1 FALSE
NM_152547 YUSIT1 FALSE
NM_152586 YUSIT1 FALSE
NM_152655 YUSIT1 FALSE
NM_152703 YUSIT1 FALSE
NM_152841 YUSIT1 FALSE
NM_153447 YUSIT1 FALSE
NM_153614 YUSIT1 FALSE
NM_153708 YUSIT1 FALSE
NM_153711 YUSIT1 FALSE
NM_153834 YUSIT1 FALSE
NM_170709 YUSIT1 FALSE
NM_170709 YUSIT1 FALSE
NM_170710 YUSIT1 FALSE
NM_170736 YUSIT1 FALSE
NM_172238 YUSIT1 FALSE
NM_172376 YUSIT1 FALSE
NM_173059 YUSIT1 FALSE
NM_173059 YUSIT1 FALSE
NM_173463 YUSIT1 FALSE
NM_173568 YUSIT1 FALSE
NM_173568 YUSIT1 FALSE
NM_173815 YUSIT1 FALSE
NM_173822 YUSIT1 FALSE
NM_173830 YUSIT1 FALSE
NM_173856 YUSIT1 FALSE
NM_173857 YUSIT1 FALSE
NM_173857 YUSIT1 FALSE
NM_174898 YUSIT1 FALSE
NM_174927 YUSIT1 FALSE
NM_176811 YUSIT1 FALSE
NM_176820 YUSIT1 FALSE
NM_176883 YUSIT1 FALSE
NM_176885 YUSIT1 FALSE
NM_178034 YUSIT1 FALSE
NM_178170 YUSIT1 FALSE
NM_178425 YUSIT1 FALSE
NM_178553 YUSIT1 FALSE
NM_181265 YUSIT1 FALSE
NM_181508 YUSIT1 FALSE
NM_182625 YUSIT1 FALSE
NM_182703 YUSIT1 FALSE
NM_182758 YUSIT1 FALSE
NM_182908 YUSIT1 FALSE
NM_182908 YUSIT1 FALSE
NM_183061 YUSIT1 FALSE
NM_183372 YUSIT1 FALSE
NM_183372 YUSIT1 FALSE
NM_197941 YUSIT1 FALSE
NM_198279 YUSIT1 FALSE
NM_198283 YUSIT1 FALSE
NM_198329 YUSIT1 FALSE
NM_198404 YUSIT1 FALSE
NM_198520 YUSIT1 FALSE
NM_198546 YUSIT1 FALSE
NM_199005 YUSIT1 FALSE
NM_199005 YUSIT1 FALSE
NM_199126 YUSIT1 FALSE
NM_199280 YUSIT1 FALSE
NM_199290 YUSIT1 FALSE
NM_201570 YUSIT1 FALSE
NM_203436 YUSIT1 FALSE
NM_203503 YUSIT1 FALSE
NM_206828 YUSIT1 FALSE
NM_000084 YULAC FALSE
NM_000163 YULAC FALSE
NM_000367 YULAC FALSE
NM_000550 YULAC FALSE
NM_000669 YULAC FALSE
NM_000840 YULAC FALSE
NM_000861 YULAC FALSE
NM_000861 YULAC FALSE
NM_000864 YULAC FALSE
NM_000866 YULAC FALSE
NM_000968 YULAC FALSE
NM_000984 YULAC FALSE
NM_001001411 YULAC FALSE
NM_001001667 YULAC FALSE
NM_001001912 YULAC FALSE
NM_001001915 YULAC FALSE
NM_001001958 YULAC FALSE
NM_001001964 YULAC FALSE
NM_001002009 YULAC FALSE
NM_001002010 YULAC FALSE
NM_001003792 YULAC FALSE
NM_001003793 YULAC FALSE
NM_001003809 YULAC FALSE
NM_001004297 YULAC FALSE
NM_001004416 YULAC FALSE
NM_001004416 YULAC FALSE
NM_001004707 YULAC FALSE
NM_001004713 YULAC FALSE
NM_001005 YULAC FALSE
NM_001005190 YULAC FALSE
NM_001005191 YULAC FALSE
NM_001005192 YULAC FALSE
NM_001005212 YULAC FALSE
NM_001005236 YULAC FALSE
NM_001006655 YULAC FALSE
NM_001007139 YULAC FALSE
NM_001008274 YULAC FALSE
NM_001008391 YULAC FALSE
NM_001009923 YULAC FALSE
NM_001009924 YULAC FALSE
NM_001009925 YULAC FALSE
NM_001012 YULAC FALSE
NM_001012502 YULAC FALSE
NM_001014380 YULAC FALSE
NM_001015050 YULAC FALSE
NM_001016 YULAC FALSE
NM_001018115 YULAC FALSE
NM_001021 YULAC FALSE
NM_001032392 YULAC FALSE
NM_001032392 YULAC FALSE
NM_001033719 YULAC FALSE
NM_001037533 YULAC FALSE
NM_001039459 YULAC FALSE
NM_001040142 YULAC FALSE
NM_001040143 YULAC FALSE
NM_001040147 YULAC FALSE
NM_001040411 YULAC FALSE
NM_001040411 YULAC FALSE
NM_001040412 YULAC FALSE
NM_001040412 YULAC FALSE
NM_001040630 YULAC FALSE
NM_001042481 YULAC FALSE
NM_001042520 YULAC FALSE
NM_001042521 YULAC FALSE
NM_001042646 YULAC FALSE
NM_001042669 YULAC FALSE
NM_001042729 YULAC FALSE
NM_001042747 YULAC FALSE
NM_001045556 YULAC FALSE
NM_001045556 YULAC FALSE
NM_001045557 YULAC FALSE
NM_001045557 YULAC FALSE
NM_001048209 YULAC FALSE
NM_001077197 YULAC FALSE
NM_001077401 YULAC FALSE
NM_001077427 YULAC FALSE
NM_001079519 YULAC FALSE
NM_001079530 YULAC FALSE
NM_001079530 YULAC FALSE
NM_001079802 YULAC FALSE
NM_001079809 YULAC FALSE
NM_001079810 YULAC FALSE
NM_001079810 YULAC FALSE
NM_001079878 YULAC FALSE
NM_001079900 YULAC FALSE
NM_001079900 YULAC FALSE
NM_001080125 YULAC FALSE
NM_001080424 YULAC FALSE
NM_001080426 YULAC FALSE
NM_001080530 YULAC FALSE
NM_001080554 YULAC FALSE
NM_001080555 YULAC FALSE
NM_001080790 YULAC FALSE
NM_001080790 YULAC FALSE
NM_001080997 YULAC FALSE
NM_001081976 YULAC FALSE
NM_001082971 YULAC FALSE
NM_001091 YULAC FALSE
NM_001167 YULAC FALSE
NM_001249 YULAC FALSE
NM_001298 YULAC FALSE
NM_001547 YULAC FALSE
NM_001647 YULAC TRUE
NM_001754 YULAC FALSE
NM_001918 YULAC FALSE
NM_001997 YULAC FALSE
NM_002000 YULAC FALSE
NM_002410 YULAC FALSE
NM_002591 YULAC FALSE
NM_002665 YULAC FALSE
NM_002665 YULAC FALSE
NM_002803 YULAC FALSE
NM_002944 YULAC FALSE
NM_003022 YULAC FALSE
NM_003107 YULAC FALSE
NM_003141 YULAC FALSE
NM_003167 YULAC FALSE
NM_003578 YULAC FALSE
NM_003708 YULAC FALSE
NM_003799 YULAC FALSE
NM_003915 YULAC FALSE
NM_004007 YULAC FALSE
NM_004061 YULAC FALSE
NM_004079 YULAC FALSE
NM_004373 YULAC FALSE
NM_004667 YULAC FALSE
NM_004705 YULAC FALSE
NM_004721 YULAC FALSE
NM_005073 YULAC FALSE
NM_005105 YULAC FALSE
NM_005135 YULAC FALSE
NM_005218 YULAC FALSE
NM_005279 YULAC FALSE
NM_005279 YULAC FALSE
NM_005295 YULAC FALSE
NM_005365 YULAC FALSE
NM_005365 YULAC FALSE
NM_005444 YULAC FALSE
NM_005466 YULAC FALSE
NM_005513 YULAC FALSE
NM_005577 YULAC FALSE
NM_005767 YULAC FALSE
NM_005769 YULAC FALSE
NM_005794 YULAC FALSE
NM_005794 YULAC FALSE
NM_005840 YULAC FALSE
NM_005840 YULAC FALSE
NM_005906 YULAC FALSE
NM_005927 YULAC FALSE
NM_005963 YULAC FALSE
NM_006188 YULAC FALSE
NM_006188 YULAC FALSE
NM_006382 YULAC FALSE
NM_006395 YULAC FALSE
NM_006425 YULAC FALSE
NM_006465 YULAC FALSE
NM_006623 YULAC FALSE
NM_006669 YULAC FALSE
NM_006727 YULAC FALSE
NM_006731 YULAC FALSE
NM_006784 YULAC FALSE
NM_006918 YULAC FALSE
NM_006926 YULAC FALSE
NM_006926 YULAC FALSE
NM_006955 YULAC FALSE
NM_007034 YULAC FALSE
NM_007044 YULAC FALSE
NM_007072 YULAC FALSE
NM_007073 YULAC FALSE
NM_007147 YULAC FALSE
NM_007229 YULAC FALSE
NM_007260 YULAC FALSE
NM_012117 YULAC FALSE
NM_012117 YULAC FALSE
NM_012125 YULAC FALSE
NM_012128 YULAC FALSE
NM_012128 YULAC FALSE
NM_012164 YULAC FALSE
NM_012214 YULAC FALSE
NM_012241 YULAC FALSE
NM_012269 YULAC FALSE
NM_012397 YULAC FALSE
NM_012404 YULAC FALSE
NM_012468 YULAC FALSE
NM_013257 YULAC FALSE
NM_013257 YULAC FALSE
NM_013268 YULAC FALSE
NM_013374 YULAC FALSE
NM_013450 YULAC FALSE
NM_014145 YULAC FALSE
NM_014418 YULAC FALSE
NM_014483 YULAC FALSE
NM_014511 YULAC FALSE
NM_014657 YULAC FALSE
NM_014670 YULAC FALSE
NM_014790 YULAC FALSE
NM_014828 YULAC FALSE
NM_014883 YULAC FALSE
NM_014897 YULAC FALSE
NM_014985 YULAC FALSE
NM_015029 YULAC FALSE
NM_015069 YULAC FALSE
NM_015155 YULAC FALSE
NM_015206 YULAC FALSE
NM_015383 YULAC FALSE
NM_015435 YULAC FALSE
NM_015868 YULAC FALSE
NM_015980 YULAC FALSE
NM_016123 YULAC FALSE
NM_016287 YULAC FALSE
NM_016422 YULAC FALSE
NM_016436 YULAC FALSE
NM_017419 YULAC FALSE
NM_017437 YULAC FALSE
NM_017506 YULAC FALSE
NM_017658 YULAC FALSE
NM_017757 YULAC FALSE
NM_017761 YULAC FALSE
NM_017809 YULAC FALSE
NM_017809 YULAC FALSE
NM_017855 YULAC FALSE
NM_017925 YULAC FALSE
NM_017988 YULAC FALSE
NM_018098 YULAC FALSE
NM_018124 YULAC FALSE
NM_018138 YULAC FALSE
NM_018218 YULAC FALSE
NM_018225 YULAC FALSE
NM_018437 YULAC FALSE
NM_018684 YULAC FALSE
NM_018930 YULAC FALSE
NM_018939 YULAC FALSE
NM_019844 YULAC FALSE
NM_020131 YULAC FALSE
NM_020234 YULAC FALSE
NM_020377 YULAC FALSE
NM_020552 YULAC FALSE
NM_020641 YULAC FALSE
NM_020803 YULAC FALSE
NM_020845 YULAC FALSE
NM_021061 YULAC FALSE
NM_021061 YULAC FALSE
NM_021228 YULAC FALSE
NM_021232 YULAC FALSE
NM_021800 YULAC FALSE
NM_021801 YULAC FALSE
NM_021963 YULAC FALSE
NM_022034 YULAC FALSE
NM_022142 YULAC FALSE
NM_022353 YULAC FALSE
NM_022360 YULAC FALSE
NM_022465 YULAC FALSE
NM_022782 YULAC FALSE
NM_022787 YULAC FALSE
NM_022788 YULAC FALSE
NM_022805 YULAC FALSE
NM_024018 YULAC FALSE
NM_024596 YULAC FALSE
NM_024607 YULAC FALSE
NM_024639 YULAC FALSE
NM_024659 YULAC FALSE
NM_024661 YULAC FALSE
NM_024669 YULAC FALSE
NM_024687 YULAC FALSE
NM_024817 YULAC FALSE
NM_024913 YULAC FALSE
NM_024947 YULAC FALSE
NM_025031 YULAC FALSE
NM_025055 YULAC FALSE
NM_030794 YULAC FALSE
NM_030901 YULAC FALSE
NM_030972 YULAC FALSE
NM_031451 YULAC FALSE
NM_031954 YULAC FALSE
NM_032116 YULAC FALSE
NM_032276 YULAC FALSE
NM_032292 YULAC FALSE
NM_032498 YULAC FALSE
NM_032499 YULAC FALSE
NM_032528 YULAC FALSE
NM_032545 YULAC FALSE
NM_032545 YULAC FALSE
NM_032583 YULAC FALSE
NM_032584 YULAC FALSE
NM_032817 YULAC FALSE
NM_032838 YULAC FALSE
NM_032867 YULAC FALSE
NM_033122 YULAC FALSE
NM_033401 YULAC FALSE
NM_033426 YULAC FALSE
NM_033450 YULAC FALSE
NM_052907 YULAC FALSE
NM_053064 YULAC FALSE
NM_058176 YULAC FALSE
NM_058177 YULAC FALSE
NM_080666 YULAC FALSE
NM_080866 YULAC FALSE
NM_130777 YULAC FALSE
NM_130777 YULAC FALSE
NM_133269 YULAC FALSE
NM_133271 YULAC FALSE
NM_133272 YULAC FALSE
NM_133273 YULAC FALSE
NM_133274 YULAC FALSE
NM_133277 YULAC FALSE
NM_133278 YULAC FALSE
NM_133279 YULAC FALSE
NM_138428 YULAC FALSE
NM_138715 YULAC FALSE
NM_138716 YULAC FALSE
NM_139017 YULAC FALSE
NM_139164 YULAC FALSE
NM_139167 YULAC FALSE
NM_144595 YULAC FALSE
NM_144600 YULAC FALSE
NM_144627 YULAC FALSE
NM_144651 YULAC FALSE
NM_144966 YULAC FALSE
NM_145186 YULAC FALSE
NM_145891 YULAC FALSE
NM_145892 YULAC FALSE
NM_145893 YULAC FALSE
NM_147147 YULAC FALSE
NM_147197 YULAC FALSE
NM_152262 YULAC FALSE
NM_152336 YULAC FALSE
NM_152354 YULAC FALSE
NM_152360 YULAC FALSE
NM_152381 YULAC FALSE
NM_152381 YULAC FALSE
NM_152404 YULAC FALSE
NM_152417 YULAC FALSE
NM_152423 YULAC FALSE
NM_152460 YULAC FALSE
NM_152477 YULAC FALSE
NM_152547 YULAC FALSE
NM_152586 YULAC FALSE
NM_152604 YULAC FALSE
NM_152682 YULAC FALSE
NM_152703 YULAC FALSE
NM_153236 YULAC FALSE
NM_153711 YULAC FALSE
NM_153834 YULAC FALSE
NM_170664 YULAC FALSE
NM_170709 YULAC FALSE
NM_170709 YULAC FALSE
NM_170710 YULAC FALSE
NM_172069 YULAC FALSE
NM_172238 YULAC FALSE
NM_172376 YULAC FALSE
NM_173568 YULAC FALSE
NM_173568 YULAC FALSE
NM_173699 YULAC FALSE
NM_173815 YULAC FALSE
NM_173822 YULAC FALSE
NM_173857 YULAC FALSE
NM_173857 YULAC FALSE
NM_174927 YULAC FALSE
NM_175067 YULAC FALSE
NM_176811 YULAC FALSE
NM_176820 YULAC FALSE
NM_176877 YULAC FALSE
NM_178034 YULAC FALSE
NM_178170 YULAC FALSE
NM_178175 YULAC FALSE
NM_178425 YULAC FALSE
NM_181265 YULAC FALSE
NM_181361 YULAC FALSE
NM_181508 YULAC FALSE
NM_181611 YULAC FALSE
NM_181616 YULAC FALSE
NM_182581 YULAC FALSE
NM_182607 YULAC FALSE
NM_182625 YULAC FALSE
NM_182703 YULAC FALSE
NM_182758 YULAC FALSE
NM_182851 YULAC FALSE
NM_182852 YULAC FALSE
NM_182908 YULAC FALSE
NM_182908 YULAC FALSE
NM_183372 YULAC FALSE
NM_183372 YULAC FALSE
NM_198279 YULAC FALSE
NM_198283 YULAC FALSE
NM_198329 YULAC FALSE
NM_198404 YULAC FALSE
NM_198493 YULAC FALSE
NM_198944 YULAC FALSE
NM_199280 YULAC FALSE
NM_199340 YULAC FALSE
NM_199340 YULAC FALSE
NM_201262 YULAC FALSE
NM_201570 YULAC FALSE
NM_201590 YULAC FALSE
NM_000163 YUSAC FALSE
NM_000301 YUSAC FALSE
NM_000497 YUSAC FALSE
NM_000497 YUSAC FALSE
NM_000498 YUSAC FALSE
NM_000550 YUSAC FALSE
NM_000579 YUSAC FALSE
NM_000579 YUSAC FALSE
NM_000669 YUSAC FALSE
NM_000861 YUSAC FALSE
NM_000861 YUSAC FALSE
NM_000866 YUSAC FALSE
NM_000965 YUSAC FALSE
NM_000968 YUSAC FALSE
NM_000984 YUSAC FALSE
NM_001001411 YUSAC FALSE
NM_001001657 YUSAC FALSE
NM_001001667 YUSAC FALSE
NM_001001912 YUSAC FALSE
NM_001001915 YUSAC FALSE
NM_001001965 YUSAC FALSE
NM_001002009 YUSAC FALSE
NM_001002010 YUSAC FALSE
NM_001003809 YUSAC FALSE
NM_001004297 YUSAC FALSE
NM_001004416 YUSAC FALSE
NM_001004416 YUSAC FALSE
NM_001004466 YUSAC FALSE
NM_001004707 YUSAC FALSE
NM_001004713 YUSAC FALSE
NM_001005 YUSAC FALSE
NM_001005190 YUSAC FALSE
NM_001005191 YUSAC FALSE
NM_001005192 YUSAC FALSE
NM_001005212 YUSAC FALSE
NM_001005236 YUSAC FALSE
NM_001006655 YUSAC FALSE
NM_001007139 YUSAC FALSE
NM_001008274 YUSAC FALSE
NM_001008391 YUSAC FALSE
NM_001008401 YUSAC FALSE
NM_001012 YUSAC FALSE
NM_001012502 YUSAC FALSE
NM_001014380 YUSAC FALSE
NM_001015050 YUSAC FALSE
NM_001016 YUSAC FALSE
NM_001017388 YUSAC FALSE
NM_001018115 YUSAC FALSE
NM_001021 YUSAC FALSE
NM_001024644 YUSAC FALSE
NM_001026213 YUSAC FALSE
NM_001026213 YUSAC FALSE
NM_001028 YUSAC FALSE
NM_001031615 YUSAC FALSE
NM_001032392 YUSAC FALSE
NM_001032392 YUSAC FALSE
NM_001033719 YUSAC FALSE
NM_001037533 YUSAC FALSE
NM_001039459 YUSAC FALSE
NM_001040142 YUSAC FALSE
NM_001040143 YUSAC FALSE
NM_001040147 YUSAC FALSE
NM_001040630 YUSAC FALSE
NM_001042481 YUSAC FALSE
NM_001042483 YUSAC FALSE
NM_001042483 YUSAC FALSE
NM_001042520 YUSAC FALSE
NM_001042521 YUSAC FALSE
NM_001042646 YUSAC FALSE
NM_001042669 YUSAC FALSE
NM_001042729 YUSAC FALSE
NM_001045556 YUSAC FALSE
NM_001045556 YUSAC FALSE
NM_001045557 YUSAC FALSE
NM_001045557 YUSAC FALSE
NM_001048209 YUSAC FALSE
NM_001077401 YUSAC FALSE
NM_001079519 YUSAC FALSE
NM_001079530 YUSAC FALSE
NM_001079530 YUSAC FALSE
NM_001079802 YUSAC FALSE
NM_001079810 YUSAC FALSE
NM_001079810 YUSAC FALSE
NM_001079878 YUSAC FALSE
NM_001080424 YUSAC FALSE
NM_001080426 YUSAC FALSE
NM_001080530 YUSAC FALSE
NM_001080554 YUSAC FALSE
NM_001080555 YUSAC FALSE
NM_001080790 YUSAC FALSE
NM_001080790 YUSAC FALSE
NM_001080978 YUSAC FALSE
NM_001080978 YUSAC FALSE
NM_001080997 YUSAC FALSE
NM_001081976 YUSAC FALSE
NM_001082971 YUSAC FALSE
NM_001167 YUSAC FALSE
NM_001245 YUSAC FALSE
NM_001249 YUSAC FALSE
NM_001298 YUSAC FALSE
NM_001369 YUSAC FALSE
NM_001506 YUSAC FALSE
NM_001547 YUSAC FALSE
NM_001968 YUSAC FALSE
NM_001997 YUSAC FALSE
NM_002000 YUSAC FALSE
NM_002042 YUSAC FALSE
NM_002064 YUSAC FALSE
NM_002064 YUSAC FALSE
NM_002410 YUSAC FALSE
NM_002551 YUSAC FALSE
NM_002591 YUSAC FALSE
NM_002665 YUSAC FALSE
NM_002665 YUSAC FALSE
NM_002803 YUSAC FALSE
NM_002944 YUSAC FALSE
NM_002965 YUSAC FALSE
NM_003022 YUSAC FALSE
NM_003141 YUSAC FALSE
NM_003386 YUSAC FALSE
NM_003386 YUSAC FALSE
NM_003476 YUSAC FALSE
NM_003578 YUSAC FALSE
NM_003708 YUSAC FALSE
NM_003799 YUSAC FALSE
NM_004007 YUSAC FALSE
NM_004042 YUSAC FALSE
NM_004079 YUSAC FALSE
NM_004373 YUSAC FALSE
NM_004667 YUSAC FALSE
NM_004705 YUSAC FALSE
NM_004721 YUSAC FALSE
NM_004751 YUSAC FALSE
NM_005073 YUSAC FALSE
NM_005135 YUSAC FALSE
NM_005218 YUSAC FALSE
NM_005279 YUSAC FALSE
NM_005279 YUSAC FALSE
NM_005283 YUSAC FALSE
NM_005295 YUSAC FALSE
NM_005365 YUSAC FALSE
NM_005365 YUSAC FALSE
NM_005444 YUSAC FALSE
NM_005513 YUSAC FALSE
NM_005577 YUSAC FALSE
NM_005767 YUSAC FALSE
NM_005794 YUSAC FALSE
NM_005794 YUSAC FALSE
NM_005831 YUSAC FALSE
NM_005840 YUSAC FALSE
NM_005840 YUSAC FALSE
NM_005863 YUSAC FALSE
NM_005874 YUSAC FALSE
NM_005874 YUSAC FALSE
NM_005927 YUSAC FALSE
NM_005963 YUSAC FALSE
NM_006152 YUSAC FALSE
NM_006169 YUSAC FALSE
NM_006188 YUSAC FALSE
NM_006188 YUSAC FALSE
NM_006382 YUSAC FALSE
NM_006395 YUSAC FALSE
NM_006425 YUSAC FALSE
NM_006465 YUSAC FALSE
NM_006605 YUSAC FALSE
NM_006605 YUSAC FALSE
NM_006623 YUSAC FALSE
NM_006669 YUSAC FALSE
NM_006727 YUSAC FALSE
NM_006731 YUSAC FALSE
NM_006784 YUSAC FALSE
NM_006863 YUSAC FALSE
NM_006886 YUSAC FALSE
NM_006926 YUSAC FALSE
NM_006926 YUSAC FALSE
NM_006940 YUSAC FALSE
NM_006955 YUSAC FALSE
NM_007044 YUSAC FALSE
NM_007049 YUSAC FALSE
NM_007049 YUSAC FALSE
NM_007072 YUSAC FALSE
NM_007073 YUSAC FALSE
NM_007147 YUSAC FALSE
NM_007229 YUSAC FALSE
NM_007253 YUSAC FALSE
NM_012117 YUSAC FALSE
NM_012117 YUSAC FALSE
NM_012125 YUSAC FALSE
NM_012128 YUSAC FALSE
NM_012128 YUSAC FALSE
NM_012164 YUSAC FALSE
NM_012214 YUSAC FALSE
NM_012241 YUSAC FALSE
NM_012269 YUSAC FALSE
NM_012377 YUSAC FALSE
NM_012385 YUSAC FALSE
NM_012385 YUSAC FALSE
NM_012404 YUSAC FALSE
NM_013257 YUSAC FALSE
NM_013257 YUSAC FALSE
NM_013268 YUSAC FALSE
NM_013374 YUSAC FALSE
NM_013450 YUSAC FALSE
NM_013939 YUSAC FALSE
NM_014511 YUSAC FALSE
NM_014657 YUSAC FALSE
NM_014828 YUSAC FALSE
NM_014883 YUSAC FALSE
NM_014954 YUSAC FALSE
NM_014954 YUSAC FALSE
NM_014985 YUSAC FALSE
NM_015029 YUSAC FALSE
NM_015069 YUSAC FALSE
NM_015206 YUSAC FALSE
NM_015271 YUSAC FALSE
NM_015272 YUSAC FALSE
NM_015383 YUSAC FALSE
NM_015868 YUSAC FALSE
NM_015980 YUSAC FALSE
NM_016123 YUSAC FALSE
NM_016152 YUSAC FALSE
NM_016287 YUSAC FALSE
NM_016422 YUSAC FALSE
NM_016436 YUSAC FALSE
NM_017419 YUSAC FALSE
NM_017506 YUSAC FALSE
NM_017658 YUSAC FALSE
NM_017761 YUSAC FALSE
NM_017809 YUSAC FALSE
NM_017809 YUSAC FALSE
NM_017855 YUSAC FALSE
NM_017925 YUSAC FALSE
NM_017988 YUSAC FALSE
NM_018098 YUSAC FALSE
NM_018138 YUSAC FALSE
NM_018218 YUSAC FALSE
NM_018225 YUSAC FALSE
NM_018437 YUSAC FALSE
NM_018930 YUSAC FALSE
NM_018939 YUSAC FALSE
NM_019075 YUSAC FALSE
NM_019076 YUSAC FALSE
NM_019844 YUSAC FALSE
NM_020131 YUSAC FALSE
NM_020234 YUSAC FALSE
NM_020370 YUSAC FALSE
NM_020393 YUSAC FALSE
NM_020398 YUSAC FALSE
NM_020646 YUSAC FALSE
NM_020845 YUSAC FALSE
NM_021061 YUSAC FALSE
NM_021061 YUSAC FALSE
NM_021228 YUSAC FALSE
NM_021800 YUSAC FALSE
NM_021801 YUSAC FALSE
NM_022034 YUSAC FALSE
NM_022353 YUSAC FALSE
NM_022465 YUSAC FALSE
NM_022787 YUSAC FALSE
NM_023944 YUSAC FALSE
NM_024018 YUSAC FALSE
NM_024596 YUSAC FALSE
NM_024645 YUSAC FALSE
NM_024645 YUSAC FALSE
NM_024659 YUSAC FALSE
NM_024661 YUSAC FALSE
NM_024669 YUSAC FALSE
NM_024687 YUSAC FALSE
NM_024770 YUSAC FALSE
NM_024817 YUSAC FALSE
NM_025031 YUSAC FALSE
NM_025055 YUSAC FALSE
NM_030794 YUSAC FALSE
NM_030901 YUSAC FALSE
NM_030956 YUSAC FALSE
NM_030972 YUSAC FALSE
NM_031954 YUSAC FALSE
NM_032116 YUSAC FALSE
NM_032276 YUSAC FALSE
NM_032292 YUSAC FALSE
NM_032498 YUSAC FALSE
NM_032499 YUSAC FALSE
NM_032545 YUSAC FALSE
NM_032545 YUSAC FALSE
NM_032583 YUSAC FALSE
NM_032584 YUSAC FALSE
NM_032838 YUSAC FALSE
NM_032867 YUSAC FALSE
NM_033034 YUSAC FALSE
NM_033122 YUSAC FALSE
NM_033130 YUSAC FALSE
NM_033401 YUSAC FALSE
NM_033426 YUSAC FALSE
NM_033450 YUSAC FALSE
NM_052882 YUSAC FALSE
NM_052907 YUSAC FALSE
NM_052956 YUSAC FALSE
NM_053064 YUSAC FALSE
NM_078476 YUSAC FALSE
NM_078476 YUSAC FALSE
NM_080666 YUSAC FALSE
NM_080827 YUSAC FALSE
NM_080866 YUSAC FALSE
NM_130777 YUSAC FALSE
NM_130777 YUSAC FALSE
NM_133269 YUSAC FALSE
NM_133271 YUSAC FALSE
NM_133272 YUSAC FALSE
NM_133273 YUSAC FALSE
NM_133274 YUSAC FALSE
NM_133277 YUSAC FALSE
NM_133278 YUSAC FALSE
NM_133279 YUSAC FALSE
NM_133458 YUSAC FALSE
NM_138375 YUSAC FALSE
NM_138428 YUSAC FALSE
NM_138715 YUSAC FALSE
NM_138716 YUSAC FALSE
NM_139017 YUSAC FALSE
NM_139164 YUSAC FALSE
NM_139167 YUSAC FALSE
NM_144575 YUSAC FALSE
NM_144600 YUSAC FALSE
NM_144627 YUSAC FALSE
NM_144651 YUSAC FALSE
NM_145186 YUSAC FALSE
NM_145637 YUSAC FALSE
NM_145865 YUSAC FALSE
NM_145891 YUSAC FALSE
NM_145892 YUSAC FALSE
NM_145893 YUSAC FALSE
NM_147147 YUSAC FALSE
NM_152336 YUSAC FALSE
NM_152354 YUSAC FALSE
NM_152360 YUSAC FALSE
NM_152381 YUSAC FALSE
NM_152381 YUSAC FALSE
NM_152417 YUSAC FALSE
NM_152460 YUSAC FALSE
NM_152477 YUSAC FALSE
NM_152547 YUSAC FALSE
NM_152586 YUSAC FALSE
NM_152682 YUSAC FALSE
NM_152703 YUSAC FALSE
NM_152841 YUSAC FALSE
NM_153236 YUSAC FALSE
NM_153447 YUSAC FALSE
NM_153711 YUSAC FALSE
NM_153834 YUSAC FALSE
NM_170709 YUSAC FALSE
NM_170709 YUSAC FALSE
NM_172069 YUSAC FALSE
NM_172376 YUSAC FALSE
NM_173059 YUSAC FALSE
NM_173059 YUSAC FALSE
NM_173086 YUSAC FALSE
NM_173475 YUSAC FALSE
NM_173568 YUSAC FALSE
NM_173568 YUSAC FALSE
NM_173815 YUSAC FALSE
NM_173822 YUSAC FALSE
NM_173830 YUSAC FALSE
NM_173850 YUSAC FALSE
NM_173856 YUSAC FALSE
NM_173857 YUSAC FALSE
NM_173857 YUSAC FALSE
NM_174927 YUSAC FALSE
NM_176811 YUSAC FALSE
NM_176877 YUSAC FALSE
NM_176883 YUSAC FALSE
NM_178034 YUSAC FALSE
NM_178170 YUSAC FALSE
NM_181508 YUSAC FALSE
NM_182625 YUSAC FALSE
NM_182703 YUSAC FALSE
NM_182758 YUSAC FALSE
NM_182908 YUSAC FALSE
NM_182908 YUSAC FALSE
NM_183061 YUSAC FALSE
NM_183372 YUSAC FALSE
NM_183372 YUSAC FALSE
NM_197941 YUSAC FALSE
NM_198279 YUSAC FALSE
NM_198283 YUSAC FALSE
NM_198329 YUSAC FALSE
NM_198404 YUSAC FALSE
NM_198520 YUSAC FALSE
NM_198697 YUSAC FALSE
NM_198845 YUSAC FALSE
NM_198846 YUSAC FALSE
NM_198944 YUSAC FALSE
NM_199280 YUSAC FALSE
NM_201262 YUSAC FALSE
NM_201590 YUSAC FALSE
NM_203307 YUSAC FALSE
NM_207009 YUSAC FALSE
NM_000084 YUMAC FALSE
NM_000163 YUMAC FALSE
NM_000301 YUMAC FALSE
NM_000367 YUMAC FALSE
NM_000497 YUMAC FALSE
NM_000497 YUMAC FALSE
NM_000498 YUMAC FALSE
NM_000529 YUMAC FALSE
NM_000550 YUMAC FALSE
NM_000579 YUMAC FALSE
NM_000579 YUMAC FALSE
NM_000619 YUMAC FALSE
NM_000662 YUMAC FALSE
NM_000669 YUMAC FALSE
NM_000838 YUMAC FALSE
NM_000866 YUMAC FALSE
NM_000968 YUMAC FALSE
NM_001001395 YUMAC FALSE
NM_001001411 YUMAC FALSE
NM_001001657 YUMAC FALSE
NM_001001667 YUMAC FALSE
NM_001001702 YUMAC FALSE
NM_001001912 YUMAC FALSE
NM_001001915 YUMAC FALSE
NM_001001952 YUMAC FALSE
NM_001001958 YUMAC FALSE
NM_001001965 YUMAC FALSE
NM_001002009 YUMAC FALSE
NM_001002010 YUMAC FALSE
NM_001003809 YUMAC FALSE
NM_001004297 YUMAC FALSE
NM_001004416 YUMAC FALSE
NM_001004416 YUMAC FALSE
NM_001004707 YUMAC FALSE
NM_001004713 YUMAC FALSE
NM_001005 YUMAC FALSE
NM_001005162 YUMAC FALSE
NM_001005190 YUMAC FALSE
NM_001005191 YUMAC FALSE
NM_001005192 YUMAC FALSE
NM_001005212 YUMAC FALSE
NM_001005217 YUMAC FALSE
NM_001005217 YUMAC FALSE
NM_001005236 YUMAC FALSE
NM_001005327 YUMAC FALSE
NM_001005466 YUMAC FALSE
NM_001005466 YUMAC FALSE
NM_001005474 YUMAC FALSE
NM_001006655 YUMAC FALSE
NM_001007139 YUMAC FALSE
NM_001008274 YUMAC FALSE
NM_001008391 YUMAC FALSE
NM_001008397 YUMAC FALSE
NM_001009923 YUMAC FALSE
NM_001009924 YUMAC FALSE
NM_001009925 YUMAC FALSE
NM_001012 YUMAC FALSE
NM_001012502 YUMAC FALSE
NM_001012509 YUMAC FALSE
NM_001014380 YUMAC FALSE
NM_001015050 YUMAC FALSE
NM_001016 YUMAC FALSE
NM_001018115 YUMAC TRUE
NM_001021 YUMAC FALSE
NM_001024644 YUMAC FALSE
NM_001026213 YUMAC FALSE
NM_001026213 YUMAC FALSE
NM_001028 YUMAC FALSE
NM_001032392 YUMAC FALSE
NM_001032392 YUMAC FALSE
NM_001033117 YUMAC FALSE
NM_001033719 YUMAC FALSE
NM_001034172 YUMAC FALSE
NM_001037533 YUMAC FALSE
NM_001039112 YUMAC FALSE
NM_001039459 YUMAC FALSE
NM_001040142 YUMAC FALSE
NM_001040143 YUMAC FALSE
NM_001040147 YUMAC FALSE
NM_001040411 YUMAC FALSE
NM_001040411 YUMAC FALSE
NM_001040412 YUMAC FALSE
NM_001040412 YUMAC FALSE
NM_001040462 YUMAC FALSE
NM_001040630 YUMAC FALSE
NM_001042481 YUMAC FALSE
NM_001042520 YUMAC FALSE
NM_001042521 YUMAC FALSE
NM_001042646 YUMAC FALSE
NM_001042669 YUMAC FALSE
NM_001042729 YUMAC FALSE
NM_001042747 YUMAC FALSE
NM_001045556 YUMAC FALSE
NM_001045556 YUMAC FALSE
NM_001045557 YUMAC FALSE
NM_001045557 YUMAC FALSE
NM_001048209 YUMAC FALSE
NM_001077401 YUMAC FALSE
NM_001077427 YUMAC TRUE
NM_001079519 YUMAC FALSE
NM_001079530 YUMAC FALSE
NM_001079530 YUMAC FALSE
NM_001079802 YUMAC FALSE
NM_001079810 YUMAC FALSE
NM_001079810 YUMAC FALSE
NM_001079821 YUMAC FALSE
NM_001079878 YUMAC FALSE
NM_001079900 YUMAC FALSE
NM_001079900 YUMAC FALSE
NM_001080424 YUMAC TRUE
NM_001080426 YUMAC FALSE
NM_001080530 YUMAC FALSE
NM_001080554 YUMAC FALSE
NM_001080555 YUMAC FALSE
NM_001080790 YUMAC FALSE
NM_001080790 YUMAC FALSE
NM_001080978 YUMAC FALSE
NM_001080978 YUMAC FALSE
NM_001080997 YUMAC FALSE
NM_001081976 YUMAC FALSE
NM_001082971 YUMAC FALSE
NM_001091 YUMAC FALSE
NM_001167 YUMAC FALSE
NM_001245 YUMAC FALSE
NM_001249 YUMAC FALSE
NM_001290 YUMAC FALSE
NM_001290 YUMAC FALSE
NM_001298 YUMAC FALSE
NM_001369 YUMAC FALSE
NM_001837 YUMAC FALSE
NM_001977 YUMAC FALSE
NM_001997 YUMAC FALSE
NM_002000 YUMAC FALSE
NM_002042 YUMAC FALSE
NM_002045 YUMAC FALSE
NM_002045 YUMAC FALSE
NM_002243 YUMAC FALSE
NM_002310 YUMAC FALSE
NM_002410 YUMAC FALSE
NM_002551 YUMAC FALSE
NM_002591 YUMAC FALSE
NM_002665 YUMAC FALSE
NM_002665 YUMAC FALSE
NM_002803 YUMAC FALSE
NM_002825 YUMAC FALSE
NM_002944 YUMAC FALSE
NM_003022 YUMAC FALSE
NM_003027 YUMAC FALSE
NM_003107 YUMAC FALSE
NM_003141 YUMAC FALSE
NM_003167 YUMAC FALSE
NM_003221 YUMAC FALSE
NM_003386 YUMAC FALSE
NM_003386 YUMAC FALSE
NM_003578 YUMAC FALSE
NM_003708 YUMAC FALSE
NM_003799 YUMAC FALSE
NM_004007 YUMAC FALSE
NM_004042 YUMAC FALSE
NM_004061 YUMAC FALSE
NM_004079 YUMAC FALSE
NM_004271 YUMAC FALSE
NM_004373 YUMAC FALSE
NM_004667 YUMAC FALSE
NM_004829 YUMAC FALSE
NM_004963 YUMAC FALSE
NM_005073 YUMAC FALSE
NM_005218 YUMAC FALSE
NM_005283 YUMAC FALSE
NM_005295 YUMAC FALSE
NM_005365 YUMAC FALSE
NM_005365 YUMAC FALSE
NM_005444 YUMAC TRUE
NM_005513 YUMAC FALSE
NM_005577 YUMAC FALSE
NM_005592 YUMAC FALSE
NM_005752 YUMAC FALSE
NM_005794 YUMAC FALSE
NM_005794 YUMAC FALSE
NM_005840 YUMAC FALSE
NM_005840 YUMAC FALSE
NM_005874 YUMAC FALSE
NM_005874 YUMAC FALSE
NM_005927 YUMAC FALSE
NM_005963 YUMAC FALSE
NM_006080 YUMAC FALSE
NM_006169 YUMAC TRUE
NM_006188 YUMAC FALSE
NM_006188 YUMAC FALSE
NM_006382 YUMAC FALSE
NM_006395 YUMAC FALSE
NM_006425 YUMAC FALSE
NM_006465 YUMAC FALSE
NM_006533 YUMAC FALSE
NM_006669 YUMAC FALSE
NM_006727 YUMAC FALSE
NM_006731 YUMAC FALSE
NM_006737 YUMAC FALSE
NM_006770 YUMAC FALSE
NM_006784 YUMAC FALSE
NM_006863 YUMAC FALSE
NM_006886 YUMAC FALSE
NM_006918 YUMAC FALSE
NM_006926 YUMAC FALSE
NM_006926 YUMAC FALSE
NM_006940 YUMAC FALSE
NM_006955 YUMAC FALSE
NM_007072 YUMAC FALSE
NM_007147 YUMAC FALSE
NM_007229 YUMAC FALSE
NM_012117 YUMAC FALSE
NM_012117 YUMAC FALSE
NM_012125 YUMAC FALSE
NM_012128 YUMAC FALSE
NM_012128 YUMAC FALSE
NM_012164 YUMAC FALSE
NM_012214 YUMAC FALSE
NM_012241 YUMAC FALSE
NM_012269 YUMAC FALSE
NM_012360 YUMAC FALSE
NM_012368 YUMAC FALSE
NM_012378 YUMAC FALSE
NM_012404 YUMAC FALSE
NM_013257 YUMAC FALSE
NM_013257 YUMAC FALSE
NM_013268 YUMAC FALSE
NM_013374 YUMAC FALSE
NM_013450 YUMAC FALSE
NM_014145 YUMAC FALSE
NM_014511 YUMAC FALSE
NM_014721 YUMAC FALSE
NM_014721 YUMAC FALSE
NM_014790 YUMAC FALSE
NM_014850 YUMAC FALSE
NM_014883 YUMAC FALSE
NM_014985 YUMAC FALSE
NM_015029 YUMAC FALSE
NM_015069 YUMAC FALSE
NM_015206 YUMAC FALSE
NM_015272 YUMAC FALSE
NM_015383 YUMAC TRUE
NM_015868 YUMAC FALSE
NM_015980 YUMAC FALSE
NM_016123 YUMAC FALSE
NM_016180 YUMAC FALSE
NM_016287 YUMAC FALSE
NM_016422 YUMAC FALSE
NM_016436 YUMAC FALSE
NM_016616 YUMAC FALSE
NM_016633 YUMAC FALSE
NM_017417 YUMAC FALSE
NM_017419 YUMAC FALSE
NM_017658 YUMAC FALSE
NM_017699 YUMAC FALSE
NM_017761 YUMAC FALSE
NM_017809 YUMAC FALSE
NM_017809 YUMAC FALSE
NM_017855 YUMAC FALSE
NM_017925 YUMAC FALSE
NM_018098 YUMAC FALSE
NM_018218 YUMAC FALSE
NM_018225 YUMAC TRUE
NM_018437 YUMAC FALSE
NM_018930 YUMAC FALSE
NM_018939 YUMAC FALSE
NM_019075 YUMAC FALSE
NM_019111 YUMAC TRUE
NM_019844 YUMAC FALSE
NM_020131 YUMAC TRUE
NM_020234 YUMAC FALSE
NM_020361 YUMAC FALSE
NM_020361 YUMAC FALSE
NM_020377 YUMAC FALSE
NM_020393 YUMAC FALSE
NM_020398 YUMAC FALSE
NM_020406 YUMAC FALSE
NM_020528 YUMAC FALSE
NM_020528 YUMAC FALSE
NM_020747 YUMAC FALSE
NM_020803 YUMAC FALSE
NM_020845 YUMAC FALSE
NM_021191 YUMAC FALSE
NM_021228 YUMAC TRUE
NM_021801 YUMAC FALSE
NM_022034 YUMAC FALSE
NM_022353 YUMAC FALSE
NM_022465 YUMAC FALSE
NM_022787 YUMAC FALSE
NM_022788 YUMAC FALSE
NM_022805 YUMAC FALSE
NM_022806 YUMAC FALSE
NM_022807 YUMAC FALSE
NM_022808 YUMAC FALSE
NM_024018 YUMAC FALSE
NM_024596 YUMAC FALSE
NM_024607 YUMAC FALSE
NM_024639 YUMAC FALSE
NM_024645 YUMAC FALSE
NM_024645 YUMAC FALSE
NM_024659 YUMAC FALSE
NM_024669 YUMAC FALSE
NM_024687 YUMAC FALSE
NM_024780 YUMAC FALSE
NM_024817 YUMAC FALSE
NM_024850 YUMAC FALSE
NM_024865 YUMAC FALSE
NM_024865 YUMAC FALSE
NM_024913 YUMAC FALSE
NM_025031 YUMAC FALSE
NM_025055 YUMAC FALSE
NM_025159 YUMAC FALSE
NM_030613 YUMAC FALSE
NM_030794 YUMAC FALSE
NM_030795 YUMAC FALSE
NM_030972 YUMAC FALSE
NM_031451 YUMAC FALSE
NM_031954 YUMAC FALSE
NM_032276 YUMAC FALSE
NM_032292 YUMAC FALSE
NM_032498 YUMAC FALSE
NM_032499 YUMAC FALSE
NM_032528 YUMAC FALSE
NM_032545 YUMAC FALSE
NM_032545 YUMAC FALSE
NM_032583 YUMAC FALSE
NM_032584 YUMAC FALSE
NM_032817 YUMAC FALSE
NM_032838 YUMAC FALSE
NM_032867 YUMAC FALSE
NM_033122 YUMAC FALSE
NM_033401 YUMAC FALSE
NM_033426 YUMAC FALSE
NM_033450 YUMAC FALSE
NM_052907 YUMAC FALSE
NM_052956 YUMAC FALSE
NM_053064 YUMAC FALSE
NM_058176 YUMAC FALSE
NM_058177 YUMAC FALSE
NM_080387 YUMAC FALSE
NM_080666 YUMAC FALSE
NM_080675 YUMAC FALSE
NM_080827 YUMAC FALSE
NM_080866 YUMAC FALSE
NM_130442 YUMAC FALSE
NM_130777 YUMAC FALSE
NM_130777 YUMAC FALSE
NM_130899 YUMAC FALSE
NM_133269 YUMAC FALSE
NM_133271 YUMAC FALSE
NM_133272 YUMAC FALSE
NM_133273 YUMAC FALSE
NM_133274 YUMAC FALSE
NM_133277 YUMAC FALSE
NM_133278 YUMAC FALSE
NM_133279 YUMAC FALSE
NM_138375 YUMAC FALSE
NM_138428 YUMAC FALSE
NM_138715 YUMAC FALSE
NM_138716 YUMAC FALSE
NM_138980 YUMAC FALSE
NM_139017 YUMAC FALSE
NM_139157 YUMAC FALSE
NM_139164 YUMAC FALSE
NM_139167 YUMAC FALSE
NM_144575 YUMAC FALSE
NM_144600 YUMAC FALSE
NM_144627 YUMAC FALSE
NM_144651 YUMAC FALSE
NM_145011 YUMAC FALSE
NM_145186 YUMAC FALSE
NM_145278 YUMAC FALSE
NM_145297 YUMAC FALSE
NM_145637 YUMAC TRUE
NM_145891 YUMAC FALSE
NM_145892 YUMAC FALSE
NM_145893 YUMAC FALSE
NM_152262 YUMAC FALSE
NM_152336 YUMAC FALSE
NM_152354 YUMAC FALSE
NM_152360 YUMAC FALSE
NM_152381 YUMAC FALSE
NM_152381 YUMAC FALSE
NM_152404 YUMAC FALSE
NM_152417 YUMAC FALSE
NM_152423 YUMAC FALSE
NM_152477 YUMAC FALSE
NM_152547 YUMAC FALSE
NM_152586 YUMAC FALSE
NM_152655 YUMAC FALSE
NM_152703 YUMAC FALSE
NM_152841 YUMAC FALSE
NM_153236 YUMAC FALSE
NM_153447 YUMAC FALSE
NM_153711 YUMAC FALSE
NM_153834 YUMAC FALSE
NM_170709 YUMAC FALSE
NM_170709 YUMAC FALSE
NM_170710 YUMAC FALSE
NM_170736 YUMAC FALSE
NM_172069 YUMAC FALSE
NM_172238 YUMAC FALSE
NM_172376 YUMAC FALSE
NM_173059 YUMAC FALSE
NM_173059 YUMAC FALSE
NM_173357 YUMAC FALSE
NM_173463 YUMAC FALSE
NM_173536 YUMAC FALSE
NM_173568 YUMAC FALSE
NM_173568 YUMAC FALSE
NM_173699 YUMAC FALSE
NM_173815 YUMAC FALSE
NM_173822 YUMAC FALSE
NM_173856 YUMAC FALSE
NM_173857 YUMAC FALSE
NM_173857 YUMAC FALSE
NM_174927 YUMAC FALSE
NM_176811 YUMAC FALSE
NM_176883 YUMAC FALSE
NM_178034 YUMAC FALSE
NM_178170 YUMAC FALSE
NM_178329 YUMAC FALSE
NM_178425 YUMAC FALSE
NM_178499 YUMAC FALSE
NM_181265 YUMAC FALSE
NM_181361 YUMAC FALSE
NM_181508 YUMAC FALSE
NM_181538 YUMAC FALSE
NM_182495 YUMAC FALSE
NM_182625 YUMAC FALSE
NM_182703 YUMAC FALSE
NM_182758 YUMAC FALSE
NM_182908 YUMAC FALSE
NM_182908 YUMAC FALSE
NM_183372 YUMAC FALSE
NM_183372 YUMAC FALSE
NM_198279 YUMAC FALSE
NM_198283 YUMAC FALSE
NM_198329 YUMAC FALSE
NM_198404 YUMAC FALSE
NM_198520 YUMAC FALSE
NM_198845 YUMAC FALSE
NM_198846 YUMAC FALSE
NM_198944 YUMAC FALSE
NM_199005 YUMAC FALSE
NM_199005 YUMAC FALSE
NM_199126 YUMAC FALSE
NM_199280 YUMAC FALSE
NM_201432 YUMAC TRUE
NM_203307 YUMAC FALSE
NM_203436 YUMAC FALSE
NM_205856 YUMAC FALSE

Methylation category: 0-1 CpG category: 50-100
NM_000024 YURIF FALSE
NM_000028 YURIF FALSE
NM_000082 YURIF FALSE
NM_000110 YURIF FALSE
NM_000121 YURIF FALSE
NM_000159 YURIF FALSE
NM_000159 YURIF FALSE
NM_000164 YURIF FALSE
NM_000169 YURIF FALSE
NM_000190 YURIF FALSE
NM_000191 YURIF FALSE
NM_000193 YURIF FALSE
NM_000244 YURIF FALSE
NM_000244 YURIF FALSE
NM_000254 YURIF FALSE
NM_000281 YURIF FALSE
NM_000286 YURIF FALSE
NM_000310 YURIF FALSE
NM_000317 YURIF FALSE
NM_000325 YURIF FALSE
NM_000373 YURIF FALSE
NM_000401 YURIF FALSE
NM_000401 YURIF FALSE
NM_000414 YURIF FALSE
NM_000439 YURIF FALSE
NM_000449 YURIF FALSE
NM_000449 YURIF FALSE
NM_000451 YURIF FALSE
NM_000451 YURIF FALSE
NM_000491 YURIF FALSE
NM_000643 YURIF FALSE
NM_000644 YURIF FALSE
NM_000646 YURIF FALSE
NM_000663 YURIF FALSE
NM_000726 YURIF FALSE
NM_000775 YURIF FALSE
NM_000824 YURIF FALSE
NM_000854 YURIF FALSE
NM_000854 YURIF FALSE
NM_000860 YURIF FALSE
NM_000910 YURIF FALSE
NM_000946 YURIF FALSE
NM_000947 YURIF FALSE
NM_000950 YURIF FALSE
NM_000950 YURIF FALSE
NM_000959 YURIF FALSE
NM_000963 YURIF FALSE
NM_000968 YURIF FALSE
NM_000988 YURIF FALSE
NM_000994 YURIF FALSE
NM_000994 YURIF FALSE
NM_001001329 YURIF FALSE
NM_001001556 YURIF FALSE
NM_001001563 YURIF FALSE
NM_001001662 YURIF FALSE
NM_001001663 YURIF FALSE
NM_001001668 YURIF FALSE
NM_001001669 YURIF FALSE
NM_001001683 YURIF FALSE
NM_001001894 YURIF FALSE
NM_001001933 YURIF FALSE
NM_001002800 YURIF FALSE
NM_001002912 YURIF FALSE
NM_001003684 YURIF FALSE
NM_001003684 YURIF FALSE
NM_001003692 YURIF FALSE
NM_001003692 YURIF FALSE
NM_001003722 YURIF FALSE
NM_001004301 YURIF FALSE
NM_001004456 YURIF FALSE
NM_001004699 YURIF FALSE
NM_001005 YURIF FALSE
NM_001005193 YURIF FALSE
NM_001005366 YURIF FALSE
NM_001005369 YURIF FALSE
NM_001006945 YURIF FALSE
NM_001006945 YURIF FALSE
NM_001007073 YURIF FALSE
NM_001007073 YURIF FALSE
NM_001007214 YURIF FALSE
NM_001008396 YURIF FALSE
NM_001008530 YURIF FALSE
NM_001008530 YURIF FALSE
NM_001008697 YURIF FALSE
NM_001008697 YURIF FALSE
NM_001009923 YURIF FALSE
NM_001009924 YURIF FALSE
NM_001009925 YURIF FALSE
NM_001010 YURIF FALSE
NM_001011724 YURIF FALSE
NM_001011725 YURIF FALSE
NM_001012267 YURIF FALSE
NM_001012511 YURIF FALSE
NM_001012957 YURIF FALSE
NM_001012957 YURIF FALSE
NM_001012985 YURIF FALSE
NM_001013620 YURIF FALSE
NM_001013635 YURIF FALSE
NM_001013706 YURIF FALSE
NM_001013841 YURIF FALSE
NM_001013841 YURIF FALSE
NM_001014283 YURIF FALSE
NM_001014440 YURIF FALSE
NM_001014990 YURIF FALSE
NM_001014990 YURIF FALSE
NM_001017 YURIF FALSE
NM_001017922 YURIF FALSE
NM_001018053 YURIF FALSE
NM_001023570 YURIF FALSE
NM_001023571 YURIF FALSE
NM_001024668 YURIF FALSE
NM_001024668 YURIF FALSE
NM_001024947 YURIF FALSE
NM_001024947 YURIF FALSE
NM_001025072 YURIF FALSE
NM_001025073 YURIF FALSE
NM_001025603 YURIF FALSE
NM_001025603 YURIF FALSE
NM_001029864 YURIF FALSE
NM_001029976 YURIF FALSE
NM_001029976 YURIF FALSE
NM_001030001 YURIF FALSE
NM_001031623 YURIF FALSE
NM_001031689 YURIF FALSE
NM_001031716 YURIF FALSE
NM_001031721 YURIF FALSE
NM_001032 YURIF FALSE
NM_001033 YURIF FALSE
NM_001033113 YURIF FALSE
NM_001033549 YURIF FALSE
NM_001033604 YURIF FALSE
NM_001033605 YURIF FALSE
NM_001035267 YURIF FALSE
NM_001035267 YURIF FALSE
NM_001037126 YURIF FALSE
NM_001037232 YURIF FALSE
NM_001037813 YURIF FALSE
NM_001037954 YURIF FALSE
NM_001038618 YURIF FALSE
NM_001038707 YURIF FALSE
NM_001038707 YURIF FALSE
NM_001039165 YURIF FALSE
NM_001039199 YURIF FALSE
NM_001039199 YURIF FALSE
NM_001039348 YURIF FALSE
NM_001039348 YURIF FALSE
NM_001039349 YURIF FALSE
NM_001039349 YURIF FALSE
NM_001039366 YURIF FALSE
NM_001039367 YURIF FALSE
NM_001039585 YURIF FALSE
NM_001039617 YURIF FALSE
NM_001039693 YURIF FALSE
NM_001039693 YURIF FALSE
NM_001039917 YURIF FALSE
NM_001039919 YURIF FALSE
NM_001039920 YURIF FALSE
NM_001040107 YURIF FALSE
NM_001040118 YURIF FALSE
NM_001040274 YURIF FALSE
NM_001040436 YURIF FALSE
NM_001040442 YURIF FALSE
NM_001040443 YURIF FALSE
NM_001040666 YURIF FALSE
NM_001040694 YURIF FALSE
NM_001042353 YURIF FALSE
NM_001042413 YURIF FALSE
NM_001042430 YURIF FALSE
NM_001042430 YURIF FALSE
NM_001042450 YURIF FALSE
NM_001042493 YURIF FALSE
NM_001042493 YURIF FALSE
NM_001042517 YURIF FALSE
NM_001042544 YURIF FALSE
NM_001042550 YURIF FALSE
NM_001042551 YURIF FALSE
NM_001042551 YURIF FALSE
NM_001042601 YURIF FALSE
NM_001042601 YURIF FALSE
NM_001042665 YURIF FALSE
NM_001042678 YURIF FALSE
NM_001042678 YURIF FALSE
NM_001042683 YURIF FALSE
NM_001043318 YURIF FALSE
NM_001044385 YURIF FALSE
NM_001047160 YURIF FALSE
NM_001047434 YURIF FALSE
NM_001049 YURIF FALSE
NM_001075098 YURIF FALSE
NM_001076677 YURIF FALSE
NM_001076677 YURIF FALSE
NM_001077261 YURIF FALSE
NM_001077261 YURIF FALSE
NM_001077268 YURIF FALSE
NM_001077501 YURIF FALSE
NM_001077501 YURIF FALSE
NM_001077527 YURIF FALSE
NM_001077527 YURIF FALSE
NM_001077628 YURIF FALSE
NM_001077628 YURIF FALSE
NM_001077701 YURIF FALSE
NM_001077704 YURIF FALSE
NM_001078171 YURIF FALSE
NM_001079518 YURIF FALSE
NM_001079518 YURIF FALSE
NM_001079538 YURIF FALSE
NM_001079675 YURIF FALSE
NM_001079691 YURIF FALSE
NM_001079691 YURIF FALSE
NM_001079864 YURIF FALSE
NM_001080419 YURIF FALSE
NM_001080432 YURIF FALSE
NM_001080435 YURIF FALSE
NM_001080791 YURIF FALSE
NM_001080791 YURIF FALSE
NM_001081492 YURIF FALSE
NM_001081563 YURIF FALSE
NM_001081955 YURIF FALSE
NM_001081955 YURIF FALSE
NM_001082488 YURIF FALSE
NM_001082533 YURIF FALSE
NM_001082534 YURIF FALSE
NM_001082619 YURIF FALSE
NM_001083 YURIF FALSE
NM_001083330 YURIF FALSE
NM_001083330 YURIF FALSE
NM_001083335 YURIF FALSE
NM_001083335 YURIF FALSE
NM_001083536 YURIF FALSE
NM_001083896 YURIF FALSE
NM_001083913 YURIF FALSE
NM_001083946 YURIF FALSE
NM_001083946 YURIF FALSE
NM_001083962 YURIF FALSE
NM_001085354 YURIF FALSE
NM_001085354 YURIF FALSE
NM_001085372 YURIF FALSE
NM_001085377 YURIF FALSE
NM_001085437 YURIF FALSE
NM_001085447 YURIF FALSE
NM_001085471 YURIF FALSE
NM_001098 YURIF FALSE
NM_001155 YURIF FALSE
NM_001161 YURIF FALSE
NM_001188 YURIF FALSE
NM_001188 YURIF FALSE
NM_001219 YURIF FALSE
NM_001226 YURIF FALSE
NM_001237 YURIF FALSE
NM_001283 YURIF FALSE
NM_001375 YURIF FALSE
NM_001378 YURIF FALSE
NM_001379 YURIF FALSE
NM_001379 YURIF FALSE
NM_001382 YURIF FALSE
NM_001414 YURIF FALSE
NM_001431 YURIF FALSE
NM_001431 YURIF FALSE
NM_001432 YURIF FALSE
NM_001455 YURIF FALSE
NM_001487 YURIF FALSE
NM_001499 YURIF FALSE
NM_001510 YURIF FALSE
NM_001512 YURIF FALSE
NM_001514 YURIF FALSE
NM_001517 YURIF FALSE
NM_001568 YURIF FALSE
NM_001610 YURIF FALSE
NM_001655 YURIF FALSE
NM_001655 YURIF FALSE
NM_001657 YURIF FALSE
NM_001657 YURIF FALSE
NM_001659 YURIF FALSE
NM_001673 YURIF FALSE
NM_001673 YURIF FALSE
NM_001675 YURIF FALSE
NM_001686 YURIF FALSE
NM_001696 YURIF FALSE
NM_001706 YURIF FALSE
NM_001724 YURIF FALSE
NM_001786 YURIF FALSE
NM_001799 YURIF FALSE
NM_001819 YURIF FALSE
NM_001833 YURIF FALSE
NM_001833 YURIF FALSE
NM_001859 YURIF FALSE
NM_001863 YURIF FALSE
NM_001880 YURIF FALSE
NM_001924 YURIF FALSE
NM_001936 YURIF FALSE
NM_001955 YURIF FALSE
NM_001966 YURIF FALSE
NM_001983 YURIF FALSE
NM_002012 YURIF FALSE
NM_002028 YURIF FALSE
NM_002047 YURIF FALSE
NM_002068 YURIF FALSE
NM_002079 YURIF FALSE
NM_002109 YURIF FALSE
NM_002128 YURIF FALSE
NM_002160 YURIF FALSE
NM_002183 YURIF FALSE
NM_002183 YURIF FALSE
NM_002208 YURIF FALSE
NM_002221 YURIF FALSE
NM_002234 YURIF FALSE
NM_002238 YURIF FALSE
NM_002253 YURIF FALSE
NM_002287 YURIF FALSE
NM_002288 YURIF FALSE
NM_002288 YURIF FALSE
NM_002317 YURIF FALSE
NM_002355 YURIF FALSE
NM_002358 YURIF FALSE
NM_002386 YURIF FALSE
NM_002388 YURIF FALSE
NM_002437 YURIF FALSE
NM_002487 YURIF FALSE
NM_002491 YURIF FALSE
NM_002493 YURIF FALSE
NM_002525 YURIF FALSE
NM_002525 YURIF FALSE
NM_002526 YURIF FALSE
NM_002533 YURIF FALSE
NM_002533 YURIF FALSE
NM_002563 YURIF FALSE
NM_002618 YURIF FALSE
NM_002622 YURIF FALSE
NM_002643 YURIF FALSE
NM_002643 YURIF FALSE
NM_002713 YURIF FALSE
NM_002714 YURIF FALSE
NM_002743 YURIF FALSE
NM_002787 YURIF FALSE
NM_002788 YURIF FALSE
NM_002788 YURIF FALSE
NM_002791 YURIF FALSE
NM_002797 YURIF FALSE
NM_002798 YURIF FALSE
NM_002806 YURIF FALSE
NM_002813 YURIF FALSE
NM_002857 YURIF FALSE
NM_002857 YURIF FALSE
NM_002907 YURIF FALSE
NM_002907 YURIF FALSE
NM_002915 YURIF FALSE
NM_003094 YURIF FALSE
NM_003143 YURIF FALSE
NM_003149 YURIF FALSE
NM_003171 YURIF FALSE
NM_003199 YURIF FALSE
NM_003314 YURIF FALSE
NM_003366 YURIF FALSE
NM_003408 YURIF FALSE
NM_003419 YURIF FALSE
NM_003434 YURIF FALSE
NM_003434 YURIF FALSE
NM_003439 YURIF FALSE
NM_003473 YURIF FALSE
NM_003503 YURIF FALSE
NM_003503 YURIF FALSE
NM_003524 YURIF FALSE
NM_003530 YURIF FALSE
NM_003540 YURIF FALSE
NM_003541 YURIF FALSE
NM_003543 YURIF FALSE
NM_003580 YURIF FALSE
NM_003584 YURIF FALSE
NM_003587 YURIF FALSE
NM_003625 YURIF FALSE
NM_003633 YURIF FALSE
NM_003640 YURIF FALSE
NM_003675 YURIF FALSE
NM_003705 YURIF FALSE
NM_003713 YURIF FALSE
NM_003713 YURIF FALSE
NM_003724 YURIF FALSE
NM_003724 YURIF FALSE
NM_003729 YURIF FALSE
NM_003729 YURIF FALSE
NM_003772 YURIF FALSE
NM_003779 YURIF FALSE
NM_003826 YURIF FALSE
NM_003831 YURIF FALSE
NM_003835 YURIF FALSE
NM_003835 YURIF FALSE
NM_003838 YURIF FALSE
NM_003850 YURIF FALSE
NM_003897 YURIF FALSE
NM_003909 YURIF FALSE
NM_003924 YURIF FALSE
NM_003930 YURIF FALSE
NM_003958 YURIF FALSE
NM_003958 YURIF FALSE
NM_004033 YURIF FALSE
NM_004053 YURIF FALSE
NM_004075 YURIF FALSE
NM_004107 YURIF FALSE
NM_004120 YURIF FALSE
NM_004124 YURIF FALSE
NM_004153 YURIF FALSE
NM_004182 YURIF FALSE
NM_004194 YURIF FALSE
NM_004208 YURIF FALSE
NM_004236 YURIF FALSE
NM_004236 YURIF FALSE
NM_004239 YURIF FALSE
NM_004247 YURIF FALSE
NM_004277 YURIF FALSE
NM_004304 YURIF FALSE
NM_004337 YURIF FALSE
NM_004373 YURIF FALSE
NM_004386 YURIF FALSE
NM_004388 YURIF FALSE
NM_004420 YURIF FALSE
NM_004426 YURIF FALSE
NM_004432 YURIF FALSE
NM_004449 YURIF FALSE
NM_004449 YURIF FALSE
NM_004461 YURIF FALSE
NM_004465 YURIF FALSE
NM_004535 YURIF FALSE
NM_004537 YURIF FALSE
NM_004547 YURIF FALSE
NM_004565 YURIF FALSE
NM_004568 YURIF FALSE
NM_004582 YURIF FALSE
NM_004661 YURIF FALSE
NM_004663 YURIF FALSE
NM_004685 YURIF FALSE
NM_004701 YURIF FALSE
NM_004718 YURIF FALSE
NM_004757 YURIF FALSE
NM_004766 YURIF FALSE
NM_004766 YURIF FALSE
NM_004768 YURIF FALSE
NM_004774 YURIF FALSE
NM_004786 YURIF FALSE
NM_004814 YURIF FALSE
NM_004818 YURIF FALSE
NM_004855 YURIF FALSE
NM_004864 YURIF FALSE
NM_004872 YURIF FALSE
NM_004878 YURIF FALSE
NM_004902 YURIF FALSE
NM_004929 YURIF FALSE
NM_004956 YURIF FALSE
NM_004968 YURIF FALSE
NM_005004 YURIF FALSE
NM_005005 YURIF FALSE
NM_005008 YURIF FALSE
NM_005015 YURIF FALSE
NM_005057 YURIF FALSE
NM_005071 YURIF FALSE
NM_005120 YURIF FALSE
NM_005139 YURIF FALSE
NM_005215 YURIF FALSE
NM_005233 YURIF FALSE
NM_005248 YURIF FALSE
NM_005269 YURIF FALSE
NM_005293 YURIF FALSE
NM_005328 YURIF FALSE
NM_005372 YURIF FALSE
NM_005412 YURIF FALSE
NM_005452 YURIF FALSE
NM_005528 YURIF FALSE
NM_005570 YURIF FALSE
NM_005589 YURIF FALSE
NM_005606 YURIF FALSE
NM_005606 YURIF FALSE
NM_005638 YURIF FALSE
NM_005638 YURIF FALSE
NM_005641 YURIF FALSE
NM_005645 YURIF FALSE
NM_005654 YURIF FALSE
NM_005668 YURIF FALSE
NM_005687 YURIF FALSE
NM_005697 YURIF FALSE
NM_005702 YURIF FALSE
NM_005733 YURIF FALSE
NM_005740 YURIF FALSE
NM_005778 YURIF FALSE
NM_005815 YURIF FALSE
NM_005827 YURIF FALSE
NM_005829 YURIF FALSE
NM_005896 YURIF FALSE
NM_005924 YURIF FALSE
NM_005926 YURIF FALSE
NM_005973 YURIF FALSE
NM_005973 YURIF FALSE
NM_005981 YURIF FALSE
NM_005997 YURIF FALSE
NM_005999 YURIF FALSE
NM_006004 YURIF FALSE
NM_006020 YURIF FALSE
NM_006022 YURIF FALSE
NM_006024 YURIF FALSE
NM_006066 YURIF FALSE
NM_006066 YURIF FALSE
NM_006085 YURIF FALSE
NM_006190 YURIF FALSE
NM_006265 YURIF FALSE
NM_006292 YURIF FALSE
NM_006300 YURIF FALSE
NM_006312 YURIF FALSE
NM_006312 YURIF FALSE
NM_006329 YURIF FALSE
NM_006337 YURIF FALSE
NM_006348 YURIF FALSE
NM_006348 YURIF FALSE
NM_006415 YURIF FALSE
NM_006444 YURIF FALSE
NM_006444 YURIF FALSE
NM_006459 YURIF FALSE
NM_006464 YURIF FALSE
NM_006466 YURIF FALSE
NM_006476 YURIF FALSE
NM_006479 YURIF FALSE
NM_006496 YURIF FALSE
NM_006539 YURIF FALSE
NM_006555 YURIF FALSE
NM_006585 YURIF FALSE
NM_006606 YURIF FALSE
NM_006645 YURIF FALSE
NM_006656 YURIF FALSE
NM_006696 YURIF FALSE
NM_006696 YURIF FALSE
NM_006704 YURIF FALSE
NM_006704 YURIF FALSE
NM_006708 YURIF FALSE
NM_006838 YURIF FALSE
NM_006902 YURIF FALSE
NM_006913 YURIF FALSE
NM_006923 YURIF FALSE
NM_006947 YURIF FALSE
NM_006948 YURIF FALSE
NM_006954 YURIF FALSE
NM_006954 YURIF FALSE
NM_006958 YURIF FALSE
NM_006958 YURIF FALSE
NM_006959 YURIF FALSE
NM_006965 YURIF FALSE
NM_006974 YURIF FALSE
NM_006974 YURIF FALSE
NM_006980 YURIF FALSE
NM_007027 YURIF FALSE
NM_007038 YURIF FALSE
NM_007055 YURIF FALSE
NM_007062 YURIF FALSE
NM_007086 YURIF FALSE
NM_007096 YURIF FALSE
NM_007096 YURIF FALSE
NM_007106 YURIF FALSE
NM_007107 YURIF FALSE
NM_007136 YURIF FALSE
NM_007174 YURIF FALSE
NM_007178 YURIF FALSE
NM_007188 YURIF FALSE
NM_007215 YURIF FALSE
NM_007216 YURIF FALSE
NM_007217 YURIF FALSE
NM_007259 YURIF FALSE
NM_007266 YURIF FALSE
NM_007271 YURIF FALSE
NM_007315 YURIF FALSE
NM_007348 YURIF FALSE
NM_012111 YURIF FALSE
NM_012143 YURIF FALSE
NM_012143 YURIF FALSE
NM_012219 YURIF FALSE
NM_012224 YURIF FALSE
NM_012237 YURIF FALSE
NM_012240 YURIF FALSE
NM_012345 YURIF FALSE
NM_012381 YURIF FALSE
NM_012381 YURIF FALSE
NM_012393 YURIF FALSE
NM_012402 YURIF FALSE
NM_012408 YURIF FALSE
NM_012413 YURIF FALSE
NM_012415 YURIF FALSE
NM_012425 YURIF FALSE
NM_012425 YURIF FALSE
NM_012460 YURIF FALSE
NM_013249 YURIF FALSE
NM_013255 YURIF FALSE
NM_013277 YURIF FALSE
NM_013323 YURIF FALSE
NM_013359 YURIF FALSE
NM_013361 YURIF FALSE
NM_013380 YURIF FALSE
NM_013380 YURIF FALSE
NM_013387 YURIF FALSE
NM_013387 YURIF FALSE
NM_013398 YURIF FALSE
NM_013399 YURIF FALSE
NM_013438 YURIF FALSE
NM_013438 YURIF FALSE
NM_013451 YURIF FALSE
NM_013451 YURIF FALSE
NM_013976 YURIF FALSE
NM_013976 YURIF FALSE
NM_014043 YURIF FALSE
NM_014046 YURIF FALSE
NM_014049 YURIF FALSE
NM_014078 YURIF FALSE
NM_014106 YURIF FALSE
NM_014110 YURIF FALSE
NM_014142 YURIF FALSE
NM_014143 YURIF FALSE
NM_014145 YURIF FALSE
NM_014169 YURIF FALSE
NM_014173 YURIF FALSE
NM_014180 YURIF FALSE
NM_014180 YURIF FALSE
NM_014182 YURIF FALSE
NM_014260 YURIF FALSE
NM_014271 YURIF FALSE
NM_014280 YURIF FALSE
NM_014288 YURIF FALSE
NM_014316 YURIF FALSE
NM_014324 YURIF FALSE
NM_014335 YURIF FALSE
NM_014361 YURIF FALSE
NM_014367 YURIF FALSE
NM_014371 YURIF FALSE
NM_014374 YURIF FALSE
NM_014377 YURIF FALSE
NM_014379 YURIF FALSE
NM_014386 YURIF FALSE
NM_014394 YURIF FALSE
NM_014408 YURIF FALSE
NM_014425 YURIF FALSE
NM_014451 YURIF FALSE
NM_014475 YURIF FALSE
NM_014503 YURIF FALSE
NM_014518 YURIF FALSE
NM_014554 YURIF FALSE
NM_014596 YURIF FALSE
NM_014596 YURIF FALSE
NM_014648 YURIF FALSE
NM_014669 YURIF FALSE
NM_014673 YURIF FALSE
NM_014691 YURIF FALSE
NM_014713 YURIF FALSE
NM_014750 YURIF FALSE
NM_014752 YURIF FALSE
NM_014801 YURIF FALSE
NM_014804 YURIF FALSE
NM_014813 YURIF FALSE
NM_014815 YURIF FALSE
NM_014815 YURIF FALSE
NM_014820 YURIF FALSE
NM_014829 YURIF FALSE
NM_014846 YURIF FALSE
NM_014871 YURIF FALSE
NM_014878 YURIF FALSE
NM_014885 YURIF FALSE
NM_014887 YURIF FALSE
NM_014890 YURIF FALSE
NM_014915 YURIF FALSE
NM_014953 YURIF FALSE
NM_014953 YURIF FALSE
NM_014977 YURIF FALSE
NM_014994 YURIF FALSE
NM_014994 YURIF FALSE
NM_014997 YURIF FALSE
NM_015025 YURIF FALSE
NM_015030 YURIF FALSE
NM_015051 YURIF FALSE
NM_015052 YURIF FALSE
NM_015060 YURIF FALSE
NM_015070 YURIF FALSE
NM_015091 YURIF FALSE
NM_015097 YURIF FALSE
NM_015135 YURIF FALSE
NM_015172 YURIF FALSE
NM_015190 YURIF FALSE
NM_015233 YURIF FALSE
NM_015235 YURIF FALSE
NM_015257 YURIF FALSE
NM_015257 YURIF FALSE
NM_015331 YURIF FALSE
NM_015332 YURIF FALSE
NM_015342 YURIF FALSE
NM_015346 YURIF FALSE
NM_015360 YURIF FALSE
NM_015412 YURIF FALSE
NM_015416 YURIF FALSE
NM_015416 YURIF FALSE
NM_015421 YURIF FALSE
NM_015425 YURIF FALSE
NM_015434 YURIF FALSE
NM_015454 YURIF FALSE
NM_015463 YURIF FALSE
NM_015474 YURIF FALSE
NM_015484 YURIF FALSE
NM_015496 YURIF FALSE
NM_015497 YURIF FALSE
NM_015506 YURIF FALSE
NM_015555 YURIF FALSE
NM_015585 YURIF FALSE
NM_015609 YURIF FALSE
NM_015609 YURIF FALSE
NM_015655 YURIF FALSE
NM_015694 YURIF FALSE
NM_015879 YURIF FALSE
NM_015909 YURIF FALSE
NM_015910 YURIF FALSE
NM_015915 YURIF FALSE
NM_015917 YURIF FALSE
NM_015918 YURIF FALSE
NM_015932 YURIF FALSE
NM_015939 YURIF FALSE
NM_015966 YURIF FALSE
NM_015966 YURIF FALSE
NM_016020 YURIF FALSE
NM_016022 YURIF FALSE
NM_016022 YURIF FALSE
NM_016052 YURIF FALSE
NM_016057 YURIF FALSE
NM_016067 YURIF FALSE
NM_016071 YURIF FALSE
NM_016072 YURIF FALSE
NM_016077 YURIF FALSE
NM_016097 YURIF FALSE
NM_016106 YURIF FALSE
NM_016106 YURIF FALSE
NM_016128 YURIF FALSE
NM_016142 YURIF FALSE
NM_016195 YURIF FALSE
NM_016196 YURIF FALSE
NM_016245 YURIF FALSE
NM_016304 YURIF FALSE
NM_016312 YURIF FALSE
NM_016406 YURIF FALSE
NM_016407 YURIF FALSE
NM_016451 YURIF FALSE
NM_016481 YURIF FALSE
NM_016484 YURIF FALSE
NM_016504 YURIF FALSE
NM_016505 YURIF FALSE
NM_016525 YURIF FALSE
NM_016570 YURIF FALSE
NM_016589 YURIF FALSE
NM_016593 YURIF FALSE
NM_016594 YURIF FALSE
NM_016605 YURIF FALSE
NM_016622 YURIF FALSE
NM_016622 YURIF FALSE
NM_016625 YURIF FALSE
NM_016648 YURIF FALSE
NM_016649 YURIF FALSE
NM_016953 YURIF FALSE
NM_016955 YURIF FALSE
NM_017510 YURIF FALSE
NM_017577 YURIF FALSE
NM_017595 YURIF FALSE
NM_017647 YURIF FALSE
NM_017670 YURIF FALSE
NM_017670 YURIF FALSE
NM_017671 YURIF FALSE
NM_017676 YURIF FALSE
NM_017679 YURIF FALSE
NM_017679 YURIF FALSE
NM_017714 YURIF FALSE
NM_017720 YURIF FALSE
NM_017720 YURIF FALSE
NM_017738 YURIF FALSE
NM_017749 YURIF FALSE
NM_017768 YURIF FALSE
NM_017777 YURIF FALSE
NM_017785 YURIF FALSE
NM_017799 YURIF FALSE
NM_017812 YURIF FALSE
NM_017831 YURIF FALSE
NM_017879 YURIF FALSE
NM_017915 YURIF FALSE
NM_017917 YURIF FALSE
NM_017929 YURIF FALSE
NM_017929 YURIF FALSE
NM_017931 YURIF FALSE
NM_017952 YURIF FALSE
NM_017975 YURIF FALSE
NM_017975 YURIF FALSE
NM_017986 YURIF FALSE
NM_017986 YURIF FALSE
NM_018025 YURIF FALSE
NM_018048 YURIF FALSE
NM_018062 YURIF FALSE
NM_018062 YURIF FALSE
NM_018074 YURIF FALSE
NM_018077 YURIF FALSE
NM_018090 YURIF FALSE
NM_018091 YURIF FALSE
NM_018097 YURIF FALSE
NM_018115 YURIF FALSE
NM_018117 YURIF FALSE
NM_018122 YURIF FALSE
NM_018149 YURIF FALSE
NM_018193 YURIF FALSE
NM_018193 YURIF FALSE
NM_018217 YURIF FALSE
NM_018244 YURIF FALSE
NM_018244 YURIF FALSE
NM_018248 YURIF FALSE
NM_018256 YURIF FALSE
NM_018259 YURIF FALSE
NM_018340 YURIF FALSE
NM_018340 YURIF FALSE
NM_018343 YURIF FALSE
NM_018352 YURIF FALSE
NM_018365 YURIF FALSE
NM_018372 YURIF FALSE
NM_018372 YURIF FALSE
NM_018374 YURIF FALSE
NM_018385 YURIF FALSE
NM_018394 YURIF FALSE
NM_018396 YURIF FALSE
NM_018427 YURIF FALSE
NM_018431 YURIF FALSE
NM_018441 YURIF FALSE
NM_018447 YURIF FALSE
NM_018456 YURIF FALSE
NM_018462 YURIF FALSE
NM_018466 YURIF FALSE
NM_018471 YURIF FALSE
NM_018480 YURIF FALSE
NM_018559 YURIF FALSE
NM_018640 YURIF FALSE
NM_018641 YURIF FALSE
NM_018657 YURIF FALSE
NM_018662 YURIF FALSE
NM_018662 YURIF FALSE
NM_018668 YURIF FALSE
NM_018702 YURIF FALSE
NM_018838 YURIF FALSE
NM_018897 YURIF FALSE
NM_018899 YURIF FALSE
NM_018944 YURIF FALSE
NM_019002 YURIF FALSE
NM_019014 YURIF FALSE
NM_019014 YURIF FALSE
NM_019026 YURIF FALSE
NM_019030 YURIF FALSE
NM_019040 YURIF FALSE
NM_019069 YURIF FALSE
NM_019080 YURIF FALSE
NM_019103 YURIF FALSE
NM_019103 YURIF FALSE
NM_019555 YURIF FALSE
NM_019556 YURIF FALSE
NM_019591 YURIF FALSE
NM_019852 YURIF FALSE
NM_020119 YURIF FALSE
NM_020143 YURIF FALSE
NM_020153 YURIF FALSE
NM_020159 YURIF FALSE
NM_020159 YURIF FALSE
NM_020192 YURIF FALSE
NM_020195 YURIF FALSE
NM_020204 YURIF FALSE
NM_020225 YURIF FALSE
NM_020235 YURIF FALSE
NM_020235 YURIF FALSE
NM_020238 YURIF FALSE
NM_020239 YURIF FALSE
NM_020239 YURIF FALSE
NM_020313 YURIF FALSE
NM_020336 YURIF FALSE
NM_020341 YURIF FALSE
NM_020344 YURIF FALSE
NM_020348 YURIF FALSE
NM_020374 YURIF FALSE
NM_020401 YURIF FALSE
NM_020412 YURIF FALSE
NM_020423 YURIF FALSE
NM_020424 YURIF FALSE
NM_020425 YURIF FALSE
NM_020425 YURIF FALSE
NM_020466 YURIF FALSE
NM_020657 YURIF FALSE
NM_020701 YURIF FALSE
NM_020709 YURIF FALSE
NM_020714 YURIF FALSE
NM_020724 YURIF FALSE
NM_020742 YURIF FALSE
NM_020745 YURIF FALSE
NM_020746 YURIF FALSE
NM_020768 YURIF FALSE
NM_020772 YURIF FALSE
NM_020801 YURIF FALSE
NM_020802 YURIF FALSE
NM_020810 YURIF FALSE
NM_020825 YURIF FALSE
NM_020834 YURIF FALSE
NM_020919 YURIF FALSE
NM_020920 YURIF FALSE
NM_020924 YURIF FALSE
NM_020931 YURIF FALSE
NM_020933 YURIF FALSE
NM_020961 YURIF FALSE
NM_020963 YURIF FALSE
NM_020963 YURIF FALSE
NM_020964 YURIF FALSE
NM_021018 YURIF FALSE
NM_021065 YURIF FALSE
NM_021104 YURIF FALSE
NM_021104 YURIF FALSE
NM_021138 YURIF FALSE
NM_021141 YURIF FALSE
NM_021143 YURIF FALSE
NM_021179 YURIF FALSE
NM_021203 YURIF FALSE
NM_021215 YURIF FALSE
NM_021238 YURIF FALSE
NM_021238 YURIF FALSE
NM_021270 YURIF FALSE
NM_021270 YURIF FALSE
NM_021706 YURIF FALSE
NM_021721 YURIF FALSE
NM_021807 YURIF FALSE
NM_021821 YURIF FALSE
NM_021825 YURIF FALSE
NM_021915 YURIF FALSE
NM_021927 YURIF FALSE
NM_021967 YURIF FALSE
NM_021967 YURIF FALSE
NM_022045 YURIF FALSE
NM_022062 YURIF FALSE
NM_022072 YURIF FALSE
NM_022073 YURIF FALSE
NM_022096 YURIF FALSE
NM_022096 YURIF FALSE
NM_022100 YURIF FALSE
NM_022129 YURIF FALSE
NM_022132 YURIF FALSE
NM_022145 YURIF FALSE
NM_022160 YURIF FALSE
NM_022451 YURIF FALSE
NM_022494 YURIF FALSE
NM_022553 YURIF FALSE
NM_022716 YURIF FALSE
NM_022717 YURIF FALSE
NM_022731 YURIF FALSE
NM_022750 YURIF FALSE
NM_022763 YURIF FALSE
NM_022802 YURIF FALSE
NM_022829 YURIF FALSE
NM_022838 YURIF FALSE
NM_022839 YURIF FALSE
NM_022840 YURIF FALSE
NM_022894 YURIF FALSE
NM_022895 YURIF FALSE
NM_022909 YURIF FALSE
NM_022915 YURIF FALSE
NM_022917 YURIF FALSE
NM_022917 YURIF FALSE
NM_022978 YURIF FALSE
NM_022978 YURIF FALSE
NM_023010 YURIF FALSE
NM_023012 YURIF FALSE
NM_023036 YURIF FALSE
NM_023074 YURIF FALSE
NM_023926 YURIF FALSE
NM_024025 YURIF FALSE
NM_024034 YURIF FALSE
NM_024041 YURIF FALSE
NM_024047 YURIF FALSE
NM_024047 YURIF FALSE
NM_024057 YURIF FALSE
NM_024063 YURIF FALSE
NM_024090 YURIF FALSE
NM_024093 YURIF FALSE
NM_024102 YURIF FALSE
NM_024297 YURIF FALSE
NM_024331 YURIF FALSE
NM_024331 YURIF FALSE
NM_024491 YURIF FALSE
NM_024528 YURIF FALSE
NM_024548 YURIF FALSE
NM_024560 YURIF FALSE
NM_024567 YURIF FALSE
NM_024612 YURIF FALSE
NM_024643 YURIF FALSE
NM_024643 YURIF FALSE
NM_024653 YURIF FALSE
NM_024657 YURIF FALSE
NM_024657 YURIF FALSE
NM_024666 YURIF FALSE
NM_024672 YURIF FALSE
NM_024678 YURIF FALSE
NM_024685 YURIF FALSE
NM_024721 YURIF FALSE
NM_024725 YURIF FALSE
NM_024762 YURIF FALSE
NM_024766 YURIF FALSE
NM_024775 YURIF FALSE
NM_024784 YURIF FALSE
NM_024800 YURIF FALSE
NM_024819 YURIF FALSE
NM_024840 YURIF FALSE
NM_024867 YURIF FALSE
NM_024887 YURIF FALSE
NM_024908 YURIF FALSE
NM_024926 YURIF FALSE
NM_024958 YURIF FALSE
NM_024963 YURIF FALSE
NM_025073 YURIF FALSE
NM_025073 YURIF FALSE
NM_025114 YURIF FALSE
NM_025134 YURIF FALSE
NM_025150 YURIF FALSE
NM_025155 YURIF FALSE
NM_025203 YURIF FALSE
NM_025203 YURIF FALSE
NM_025207 YURIF FALSE
NM_025207 YURIF FALSE
NM_025224 YURIF FALSE
NM_025234 YURIF FALSE
NM_030578 YURIF FALSE
NM_030593 YURIF FALSE
NM_030623 YURIF FALSE
NM_030627 YURIF FALSE
NM_030662 YURIF FALSE
NM_030755 YURIF FALSE
NM_030793 YURIF FALSE
NM_030793 YURIF FALSE
NM_030799 YURIF FALSE
NM_030799 YURIF FALSE
NM_030817 YURIF FALSE
NM_030877 YURIF FALSE
NM_030899 YURIF FALSE
NM_030911 YURIF FALSE
NM_030914 YURIF FALSE
NM_030914 YURIF FALSE
NM_030920 YURIF FALSE
NM_030920 YURIF FALSE
NM_030979 YURIF FALSE
NM_031217 YURIF FALSE
NM_031304 YURIF FALSE
NM_031418 YURIF FALSE
NM_031423 YURIF FALSE
NM_031488 YURIF FALSE
NM_031903 YURIF FALSE
NM_031915 YURIF FALSE
NM_032026 YURIF FALSE
NM_032132 YURIF FALSE
NM_032144 YURIF FALSE
NM_032144 YURIF FALSE
NM_032146 YURIF FALSE
NM_032146 YURIF FALSE
NM_032153 YURIF FALSE
NM_032175 YURIF FALSE
NM_032180 YURIF FALSE
NM_032193 YURIF FALSE
NM_032199 YURIF FALSE
NM_032206 YURIF FALSE
NM_032261 YURIF FALSE
NM_032261 YURIF FALSE
NM_032286 YURIF FALSE
NM_032312 YURIF FALSE
NM_032314 YURIF FALSE
NM_032323 YURIF FALSE
NM_032355 YURIF FALSE
NM_032355 YURIF FALSE
NM_032415 YURIF FALSE
NM_032427 YURIF FALSE
NM_032472 YURIF FALSE
NM_032472 YURIF FALSE
NM_032497 YURIF FALSE
NM_032498 YURIF FALSE
NM_032507 YURIF FALSE
NM_032531 YURIF FALSE
NM_032552 YURIF FALSE
NM_032571 YURIF FALSE
NM_032574 YURIF FALSE
NM_032590 YURIF FALSE
NM_032634 YURIF FALSE
NM_032656 YURIF FALSE
NM_032758 YURIF FALSE
NM_032783 YURIF FALSE
NM_032795 YURIF FALSE
NM_032805 YURIF FALSE
NM_032844 YURIF FALSE
NM_032881 YURIF FALSE
NM_032900 YURIF FALSE
NM_032907 YURIF FALSE
NM_032941 YURIF FALSE
NM_032941 YURIF FALSE
NM_032992 YURIF FALSE
NM_033035 YURIF FALSE
NM_033083 YURIF FALSE
NM_033084 YURIF FALSE
NM_033114 YURIF FALSE
NM_033115 YURIF FALSE
NM_033117 YURIF FALSE
NM_033272 YURIF FALSE
NM_033281 YURIF FALSE
NM_033341 YURIF FALSE
NM_033402 YURIF FALSE
NM_033402 YURIF FALSE
NM_033418 YURIF FALSE
NM_033468 YURIF FALSE
NM_033550 YURIF FALSE
NM_052818 YURIF FALSE
NM_052818 YURIF FALSE
NM_052849 YURIF FALSE
NM_052849 YURIF FALSE
NM_052896 YURIF FALSE
NM_052900 YURIF FALSE
NM_052900 YURIF FALSE
NM_052942 YURIF FALSE
NM_052942 YURIF FALSE
NM_053035 YURIF FALSE
NM_053053 YURIF FALSE
NM_053067 YURIF FALSE
NM_053067 YURIF FALSE
NM_058163 YURIF FALSE
NM_080632 YURIF FALSE
NM_080658 YURIF FALSE
NM_080747 YURIF FALSE
NM_080764 YURIF FALSE
NM_080867 YURIF FALSE
NM_080867 YURIF FALSE
NM_130799 YURIF FALSE
NM_130799 YURIF FALSE
NM_130802 YURIF FALSE
NM_130803 YURIF FALSE
NM_130803 YURIF FALSE
NM_130804 YURIF FALSE
NM_130804 YURIF FALSE
NM_130902 YURIF FALSE
NM_130906 YURIF FALSE
NM_130906 YURIF FALSE
NM_131916 YURIF FALSE
NM_133337 YURIF FALSE
NM_133337 YURIF FALSE
NM_133460 YURIF FALSE
NM_133462 YURIF FALSE
NM_133462 YURIF FALSE
NM_133471 YURIF FALSE
NM_133492 YURIF FALSE
NM_133509 YURIF FALSE
NM_133636 YURIF FALSE
NM_134431 YURIF FALSE
NM_134444 YURIF FALSE
NM_138285 YURIF FALSE
NM_138287 YURIF FALSE
NM_138333 YURIF FALSE
NM_138335 YURIF FALSE
NM_138343 YURIF FALSE
NM_138346 YURIF FALSE
NM_138356 YURIF FALSE
NM_138364 YURIF FALSE
NM_138386 YURIF FALSE
NM_138395 YURIF FALSE
NM_138417 YURIF FALSE
NM_138419 YURIF FALSE
NM_138419 YURIF FALSE
NM_138442 YURIF FALSE
NM_138443 YURIF FALSE
NM_138446 YURIF FALSE
NM_138450 YURIF FALSE
NM_138453 YURIF FALSE
NM_138458 YURIF FALSE
NM_138551 YURIF FALSE
NM_138558 YURIF FALSE
NM_138770 YURIF FALSE
NM_138770 YURIF FALSE
NM_138777 YURIF FALSE
NM_138777 YURIF FALSE
NM_138789 YURIF FALSE
NM_138815 YURIF FALSE
NM_139122 YURIF FALSE
NM_139123 YURIF FALSE
NM_139178 YURIF FALSE
NM_139199 YURIF FALSE
NM_139207 YURIF FALSE
NM_139235 YURIF FALSE
NM_139235 YURIF FALSE
NM_139280 YURIF FALSE
NM_139281 YURIF FALSE
NM_139315 YURIF FALSE
NM_144488 YURIF FALSE
NM_144580 YURIF FALSE
NM_144591 YURIF FALSE
NM_144591 YURIF FALSE
NM_144648 YURIF FALSE
NM_144650 YURIF FALSE
NM_144689 YURIF FALSE
NM_144711 YURIF FALSE
NM_144719 YURIF FALSE
NM_144732 YURIF FALSE
NM_144736 YURIF FALSE
NM_144736 YURIF FALSE
NM_144981 YURIF FALSE
NM_144982 YURIF FALSE
NM_144992 YURIF FALSE
NM_145034 YURIF FALSE
NM_145052 YURIF FALSE
NM_145080 YURIF FALSE
NM_145165 YURIF FALSE
NM_145175 YURIF FALSE
NM_145238 YURIF FALSE
NM_145262 YURIF FALSE
NM_145287 YURIF FALSE
NM_145307 YURIF FALSE
NM_145316 YURIF FALSE
NM_145644 YURIF FALSE
NM_145644 YURIF FALSE
NM_145697 YURIF FALSE
NM_145812 YURIF FALSE
NM_145813 YURIF FALSE
NM_145859 YURIF FALSE
NM_145860 YURIF FALSE
NM_145910 YURIF FALSE
NM_147172 YURIF FALSE
NM_147173 YURIF FALSE
NM_148919 YURIF FALSE
NM_152132 YURIF FALSE
NM_152132 YURIF FALSE
NM_152244 YURIF FALSE
NM_152260 YURIF FALSE
NM_152279 YURIF FALSE
NM_152280 YURIF FALSE
NM_152292 YURIF FALSE
NM_152295 YURIF FALSE
NM_152318 YURIF FALSE
NM_152347 YURIF FALSE
NM_152351 YURIF FALSE
NM_152373 YURIF FALSE
NM_152379 YURIF FALSE
NM_152394 YURIF FALSE
NM_152445 YURIF FALSE
NM_152476 YURIF FALSE
NM_152524 YURIF FALSE
NM_152610 YURIF FALSE
NM_152636 YURIF FALSE
NM_152688 YURIF FALSE
NM_152715 YURIF FALSE
NM_152724 YURIF FALSE
NM_152724 YURIF FALSE
NM_152726 YURIF FALSE
NM_152748 YURIF FALSE
NM_152890 YURIF FALSE
NM_152902 YURIF FALSE
NM_152932 YURIF FALSE
NM_153034 YURIF FALSE
NM_153186 YURIF FALSE
NM_153223 YURIF FALSE
NM_153326 YURIF FALSE
NM_153326 YURIF FALSE
NM_153358 YURIF FALSE
NM_153477 YURIF FALSE
NM_153704 YURIF FALSE
NM_153704 YURIF FALSE
NM_153714 YURIF FALSE
NM_153811 YURIF FALSE
NM_153825 YURIF FALSE
NM_153835 YURIF FALSE
NM_170662 YURIF FALSE
NM_170720 YURIF FALSE
NM_170733 YURIF FALSE
NM_170783 YURIF FALSE
NM_170783 YURIF FALSE
NM_171998 YURIF FALSE
NM_172362 YURIF FALSE
NM_173074 YURIF FALSE
NM_173074 YURIF FALSE
NM_173082 YURIF FALSE
NM_173200 YURIF FALSE
NM_173207 YURIF FALSE
NM_173485 YURIF FALSE
NM_173487 YURIF FALSE
NM_173663 YURIF FALSE
NM_173698 YURIF FALSE
NM_173802 YURIF FALSE
NM_174889 YURIF FALSE
NM_174900 YURIF FALSE
NM_174909 YURIF FALSE
NM_175065 YURIF FALSE
NM_175566 YURIF FALSE
NM_175744 YURIF FALSE
NM_175744 YURIF FALSE
NM_175866 YURIF FALSE
NM_175874 YURIF FALSE
NM_175924 YURIF FALSE
NM_176805 YURIF FALSE
NM_176810 YURIF FALSE
NM_176815 YURIF FALSE
NM_176822 YURIF FALSE
NM_176824 YURIF FALSE
NM_177414 YURIF FALSE
NM_177414 YURIF FALSE
NM_177424 YURIF FALSE
NM_177937 YURIF FALSE
NM_177976 YURIF FALSE
NM_177976 YURIF FALSE
NM_177990 YURIF FALSE
NM_178014 YURIF FALSE
NM_178033 YURIF FALSE
NM_178173 YURIF FALSE
NM_178431 YURIF FALSE
NM_178544 YURIF FALSE
NM_180703 YURIF FALSE
NM_181501 YURIF FALSE
NM_181507 YURIF FALSE
NM_181598 YURIF FALSE
NM_181672 YURIF FALSE
NM_181672 YURIF FALSE
NM_181673 YURIF FALSE
NM_181673 YURIF FALSE
NM_181686 YURIF FALSE
NM_181733 YURIF FALSE
NM_181733 YURIF FALSE
NM_181794 YURIF FALSE
NM_181806 YURIF FALSE
NM_181837 YURIF FALSE
NM_181837 YURIF FALSE
NM_181877 YURIF FALSE
NM_182490 YURIF FALSE
NM_182503 YURIF FALSE
NM_182507 YURIF FALSE
NM_182511 YURIF FALSE
NM_182520 YURIF FALSE
NM_182548 YURIF FALSE
NM_182569 YURIF FALSE
NM_182620 YURIF FALSE
NM_182620 YURIF FALSE
NM_182649 YURIF FALSE
NM_182700 YURIF FALSE
NM_182739 YURIF FALSE
NM_182767 YURIF FALSE
NM_182810 YURIF FALSE
NM_182835 YURIF FALSE
NM_182835 YURIF FALSE
NM_182977 YURIF FALSE
NM_183047 YURIF FALSE
NM_183048 YURIF FALSE
NM_183078 YURIF FALSE
NM_183078 YURIF FALSE
NM_183238 YURIF FALSE
NM_183245 YURIF FALSE
NM_183356 YURIF FALSE
NM_183356 YURIF FALSE
NM_183359 YURIF FALSE
NM_183359 YURIF FALSE
NM_184234 YURIF FALSE
NM_194071 YURIF FALSE
NM_194292 YURIF FALSE
NM_194300 YURIF FALSE
NM_194314 YURIF FALSE
NM_198038 YURIF FALSE
NM_198038 YURIF FALSE
NM_198041 YURIF FALSE
NM_198046 YURIF FALSE
NM_198123 YURIF FALSE
NM_198123 YURIF FALSE
NM_198141 YURIF FALSE
NM_198159 YURIF FALSE
NM_198202 YURIF FALSE
NM_198261 YURIF FALSE
NM_198262 YURIF FALSE
NM_198273 YURIF FALSE
NM_198398 YURIF FALSE
NM_198398 YURIF FALSE
NM_198428 YURIF FALSE
NM_198455 YURIF FALSE
NM_198468 YURIF FALSE
NM_198471 YURIF FALSE
NM_198488 YURIF FALSE
NM_198496 YURIF FALSE
NM_198503 YURIF FALSE
NM_198511 YURIF FALSE
NM_198524 YURIF FALSE
NM_198534 YURIF FALSE
NM_198585 YURIF FALSE
NM_198798 YURIF FALSE
NM_198798 YURIF FALSE
NM_199044 YURIF FALSE
NM_199051 YURIF FALSE
NM_199177 YURIF FALSE
NM_199177 YURIF FALSE
NM_199186 YURIF FALSE
NM_199342 YURIF FALSE
NM_199416 YURIF FALSE
NM_199416 YURIF FALSE
NM_199421 YURIF FALSE
NM_199421 YURIF FALSE
NM_199487 YURIF FALSE
NM_199487 YURIF FALSE
NM_201265 YURIF FALSE
NM_201398 YURIF FALSE
NM_201398 YURIF FALSE
NM_201521 YURIF FALSE
NM_201522 YURIF FALSE
NM_201523 YURIF FALSE
NM_202001 YURIF FALSE
NM_203298 YURIF FALSE
NM_203382 YURIF FALSE
NM_203453 YURIF FALSE
NM_205836 YURIF FALSE
NM_205836 YURIF FALSE
NM_206594 YURIF FALSE
NM_206594 YURIF FALSE
NM_206595 YURIF FALSE
NM_206595 YURIF FALSE
NM_206840 YURIF FALSE
NM_206840 YURIF FALSE
NM_206915 YURIF FALSE
NM_206915 YURIF FALSE
NM_206917 YURIF FALSE
NM_206917 YURIF FALSE
NM_207122 YURIF FALSE
NM_207122 YURIF FALSE
NM_207170 YURIF FALSE
NM_207308 YURIF FALSE
NM_207344 YURIF FALSE
NM_207361 YURIF FALSE
NM_000024 WW165 FALSE
NM_000082 WW165 FALSE
NM_000108 WW165 FALSE
NM_000110 WW165 FALSE
NM_000113 WW165 FALSE
NM_000121 WW165 FALSE
NM_000143 WW165 FALSE
NM_000169 WW165 FALSE
NM_000190 WW165 FALSE
NM_000191 WW165 FALSE
NM_000193 WW165 FALSE
NM_000244 WW165 FALSE
NM_000244 WW165 FALSE
NM_000254 WW165 FALSE
NM_000255 WW165 FALSE
NM_000281 WW165 FALSE
NM_000286 WW165 FALSE
NM_000288 WW165 FALSE
NM_000309 WW165 FALSE
NM_000309 WW165 FALSE
NM_000310 WW165 FALSE
NM_000317 WW165 FALSE
NM_000318 WW165 FALSE
NM_000318 WW165 FALSE
NM_000325 WW165 FALSE
NM_000373 WW165 FALSE
NM_000401 WW165 FALSE
NM_000401 WW165 FALSE
NM_000414 WW165 FALSE
NM_000491 WW165 FALSE
NM_000524 WW165 FALSE
NM_000646 WW165 FALSE
NM_000663 WW165 FALSE
NM_000696 WW165 FALSE
NM_000784 WW165 FALSE
NM_000791 WW165 FALSE
NM_000854 WW165 FALSE
NM_000854 WW165 FALSE
NM_000947 WW165 FALSE
NM_000950 WW165 FALSE
NM_000950 WW165 FALSE
NM_000959 WW165 FALSE
NM_000963 WW165 FALSE
NM_000968 WW165 FALSE
NM_000988 WW165 FALSE
NM_000994 WW165 FALSE
NM_000994 WW165 FALSE
NM_000997 WW165 FALSE
NM_000998 WW165 FALSE
NM_001001329 WW165 FALSE
NM_001001349 WW165 FALSE
NM_001001556 WW165 FALSE
NM_001001563 WW165 FALSE
NM_001001668 WW165 FALSE
NM_001001669 WW165 FALSE
NM_001001894 WW165 FALSE
NM_001001957 WW165 FALSE
NM_001002800 WW165 FALSE
NM_001002912 WW165 FALSE
NM_001003684 WW165 FALSE
NM_001003684 WW165 FALSE
NM_001003692 WW165 FALSE
NM_001003692 WW165 FALSE
NM_001003716 WW165 FALSE
NM_001004301 WW165 FALSE
NM_001004426 WW165 FALSE
NM_001004426 WW165 FALSE
NM_001004456 WW165 FALSE
NM_001004492 WW165 FALSE
NM_001004699 WW165 FALSE
NM_001005 WW165 FALSE
NM_001005193 WW165 FALSE
NM_001005366 WW165 FALSE
NM_001005369 WW165 FALSE
NM_001007073 WW165 FALSE
NM_001007073 WW165 FALSE
NM_001007074 WW165 FALSE
NM_001007102 WW165 FALSE
NM_001007102 WW165 FALSE
NM_001007157 WW165 FALSE
NM_001007188 WW165 FALSE
NM_001007214 WW165 FALSE
NM_001008396 WW165 FALSE
NM_001008496 WW165 FALSE
NM_001008697 WW165 FALSE
NM_001008697 WW165 FALSE
NM_001009909 WW165 FALSE
NM_001009923 WW165 FALSE
NM_001009924 WW165 FALSE
NM_001009925 WW165 FALSE
NM_001010 WW165 FALSE
NM_001012511 WW165 FALSE
NM_001012665 WW165 FALSE
NM_001012957 WW165 FALSE
NM_001012957 WW165 FALSE
NM_001012985 WW165 FALSE
NM_001013620 WW165 FALSE
NM_001013635 WW165 FALSE
NM_001013706 WW165 FALSE
NM_001013841 WW165 FALSE
NM_001013841 WW165 FALSE
NM_001014283 WW165 FALSE
NM_001014440 WW165 FALSE
NM_001014990 WW165 FALSE
NM_001014990 WW165 FALSE
NM_001017408 WW165 FALSE
NM_001017922 WW165 FALSE
NM_001018053 WW165 FALSE
NM_001018109 WW165 FALSE
NM_001018113 WW165 FALSE
NM_001023570 WW165 FALSE
NM_001023571 WW165 FALSE
NM_001024668 WW165 FALSE
NM_001024668 WW165 FALSE
NM_001024947 WW165 FALSE
NM_001024947 WW165 FALSE
NM_001025072 WW165 FALSE
NM_001025073 WW165 FALSE
NM_001025091 WW165 FALSE
NM_001025091 WW165 FALSE
NM_001029976 WW165 FALSE
NM_001029976 WW165 FALSE
NM_001030001 WW165 FALSE
NM_001030006 WW165 FALSE
NM_001030006 WW165 FALSE
NM_001031623 WW165 FALSE
NM_001031665 WW165 FALSE
NM_001031689 WW165 FALSE
NM_001031716 WW165 FALSE
NM_001031720 WW165 FALSE
NM_001031721 WW165 FALSE
NM_001031725 WW165 FALSE
NM_001031812 WW165 FALSE
NM_001032 WW165 FALSE
NM_001032391 WW165 FALSE
NM_001032391 WW165 FALSE
NM_001033549 WW165 FALSE
NM_001033604 WW165 FALSE
NM_001033605 WW165 FALSE
NM_001037126 WW165 FALSE
NM_001037232 WW165 FALSE
NM_001037813 WW165 FALSE
NM_001038618 WW165 FALSE
NM_001038707 WW165 FALSE
NM_001038707 WW165 FALSE
NM_001039165 WW165 FALSE
NM_001039199 WW165 FALSE
NM_001039199 WW165 FALSE
NM_001039366 WW165 FALSE
NM_001039367 WW165 FALSE
NM_001039550 WW165 FALSE
NM_001039550 WW165 FALSE
NM_001039585 WW165 FALSE
NM_001039706 WW165 FALSE
NM_001039845 WW165 FALSE
NM_001039917 WW165 FALSE
NM_001039919 WW165 FALSE
NM_001039920 WW165 FALSE
NM_001040107 WW165 FALSE
NM_001040118 WW165 FALSE
NM_001040217 WW165 FALSE
NM_001040436 WW165 FALSE
NM_001040442 WW165 FALSE
NM_001040443 WW165 FALSE
NM_001040666 WW165 FALSE
NM_001040694 WW165 FALSE
NM_001042353 WW165 FALSE
NM_001042413 WW165 FALSE
NM_001042443 WW165 FALSE
NM_001042444 WW165 FALSE
NM_001042445 WW165 FALSE
NM_001042446 WW165 FALSE
NM_001042450 WW165 FALSE
NM_001042493 WW165 FALSE
NM_001042493 WW165 FALSE
NM_001042517 WW165 FALSE
NM_001042544 WW165 FALSE
NM_001042549 WW165 FALSE
NM_001042549 WW165 FALSE
NM_001042550 WW165 FALSE
NM_001042601 WW165 FALSE
NM_001042601 WW165 FALSE
NM_001042665 WW165 FALSE
NM_001042678 WW165 FALSE
NM_001042678 WW165 FALSE
NM_001042683 WW165 FALSE
NM_001043318 WW165 FALSE
NM_001044385 WW165 FALSE
NM_001044722 WW165 FALSE
NM_001044723 WW165 FALSE
NM_001047160 WW165 FALSE
NM_001047434 WW165 FALSE
NM_001048251 WW165 FALSE
NM_001049 WW165 FALSE
NM_001075098 WW165 FALSE
NM_001077195 WW165 FALSE
NM_001077261 WW165 FALSE
NM_001077261 WW165 FALSE
NM_001077501 WW165 FALSE
NM_001077501 WW165 FALSE
NM_001077511 WW165 FALSE
NM_001077527 WW165 FALSE
NM_001077527 WW165 FALSE
NM_001077628 WW165 FALSE
NM_001077628 WW165 FALSE
NM_001077701 WW165 FALSE
NM_001077704 WW165 FALSE
NM_001078171 WW165 FALSE
NM_001079518 WW165 FALSE
NM_001079518 WW165 FALSE
NM_001079538 WW165 FALSE
NM_001079691 WW165 FALSE
NM_001079691 WW165 FALSE
NM_001079864 WW165 FALSE
NM_001079867 WW165 FALSE
NM_001079867 WW165 FALSE
NM_001080419 WW165 FALSE
NM_001080432 WW165 FALSE
NM_001080435 WW165 FALSE
NM_001080791 WW165 FALSE
NM_001080791 WW165 FALSE
NM_001081492 WW165 FALSE
NM_001081955 WW165 FALSE
NM_001081955 WW165 FALSE
NM_001082488 WW165 FALSE
NM_001082533 WW165 FALSE
NM_001082534 WW165 FALSE
NM_001082619 WW165 FALSE
NM_001083335 WW165 FALSE
NM_001083335 WW165 FALSE
NM_001083536 WW165 FALSE
NM_001083913 WW165 FALSE
NM_001083946 WW165 FALSE
NM_001083946 WW165 FALSE
NM_001083962 WW165 FALSE
NM_001085354 WW165 FALSE
NM_001085354 WW165 FALSE
NM_001085372 WW165 FALSE
NM_001085377 WW165 FALSE
NM_001085437 WW165 FALSE
NM_001085447 WW165 FALSE
NM_001085471 WW165 FALSE
NM_001090 WW165 FALSE
NM_001090 WW165 FALSE
NM_001098 WW165 FALSE
NM_001155 WW165 FALSE
NM_001188 WW165 FALSE
NM_001188 WW165 FALSE
NM_001237 WW165 FALSE
NM_001254 WW165 FALSE
NM_001282 WW165 FALSE
NM_001282 WW165 FALSE
NM_001310 WW165 FALSE
NM_001343 WW165 FALSE
NM_001375 WW165 FALSE
NM_001379 WW165 FALSE
NM_001379 WW165 FALSE
NM_001388 WW165 FALSE
NM_001414 WW165 FALSE
NM_001431 WW165 FALSE
NM_001431 WW165 FALSE
NM_001455 WW165 FALSE
NM_001478 WW165 FALSE
NM_001481 WW165 FALSE
NM_001512 WW165 FALSE
NM_001514 WW165 FALSE
NM_001517 WW165 FALSE
NM_001520 WW165 FALSE
NM_001540 WW165 FALSE
NM_001568 WW165 FALSE
NM_001657 WW165 FALSE
NM_001657 WW165 FALSE
NM_001659 WW165 FALSE
NM_001675 WW165 FALSE
NM_001686 WW165 FALSE
NM_001696 WW165 FALSE
NM_001697 WW165 FALSE
NM_001706 WW165 FALSE
NM_001724 WW165 FALSE
NM_001742 WW165 FALSE
NM_001786 WW165 FALSE
NM_001798 WW165 FALSE
NM_001798 WW165 FALSE
NM_001799 WW165 FALSE
NM_001859 WW165 FALSE
NM_001863 WW165 FALSE
NM_001865 WW165 FALSE
NM_001880 WW165 FALSE
NM_001901 WW165 TRUE
NM_001924 WW165 FALSE
NM_001936 WW165 FALSE
NM_001955 WW165 FALSE
NM_001966 WW165 FALSE
NM_001983 WW165 FALSE
NM_002012 WW165 FALSE
NM_002032 WW165 FALSE
NM_002068 WW165 FALSE
NM_002079 WW165 FALSE
NM_002107 WW165 FALSE
NM_002107 WW165 FALSE
NM_002109 WW165 FALSE
NM_002128 WW165 FALSE
NM_002160 WW165 FALSE
NM_002167 WW165 FALSE
NM_002208 WW165 FALSE
NM_002221 WW165 FALSE
NM_002238 WW165 FALSE
NM_002355 WW165 FALSE
NM_002358 WW165 FALSE
NM_002386 WW165 FALSE
NM_002388 WW165 FALSE
NM_002389 WW165 FALSE
NM_002437 WW165 FALSE
NM_002475 WW165 FALSE
NM_002480 WW165 FALSE
NM_002481 WW165 FALSE
NM_002481 WW165 FALSE
NM_002497 WW165 FALSE
NM_002514 WW165 FALSE
NM_002524 WW165 FALSE
NM_002526 WW165 FALSE
NM_002533 WW165 FALSE
NM_002533 WW165 FALSE
NM_002546 WW165 FALSE
NM_002618 WW165 FALSE
NM_002622 WW165 FALSE
NM_002633 WW165 FALSE
NM_002634 WW165 FALSE
NM_002643 WW165 FALSE
NM_002643 WW165 FALSE
NM_002651 WW165 FALSE
NM_002714 WW165 FALSE
NM_002743 WW165 FALSE
NM_002758 WW165 FALSE
NM_002787 WW165 FALSE
NM_002788 WW165 FALSE
NM_002788 WW165 FALSE
NM_002791 WW165 FALSE
NM_002798 WW165 FALSE
NM_002813 WW165 FALSE
NM_002816 WW165 FALSE
NM_002830 WW165 FALSE
NM_002837 WW165 FALSE
NM_002857 WW165 FALSE
NM_002857 WW165 FALSE
NM_002868 WW165 FALSE
NM_002871 WW165 FALSE
NM_002907 WW165 FALSE
NM_002907 WW165 FALSE
NM_002915 WW165 FALSE
NM_002998 WW165 FALSE
NM_003068 WW165 FALSE
NM_003094 WW165 FALSE
NM_003143 WW165 FALSE
NM_003149 WW165 FALSE
NM_003157 WW165 FALSE
NM_003161 WW165 FALSE
NM_003168 WW165 FALSE
NM_003171 WW165 FALSE
NM_003199 WW165 FALSE
NM_003309 WW165 FALSE
NM_003314 WW165 FALSE
NM_003366 WW165 FALSE
NM_003406 WW165 FALSE
NM_003408 WW165 FALSE
NM_003419 WW165 FALSE
NM_003439 WW165 FALSE
NM_003503 WW165 FALSE
NM_003503 WW165 FALSE
NM_003524 WW165 FALSE
NM_003530 WW165 FALSE
NM_003539 WW165 FALSE
NM_003540 WW165 FALSE
NM_003543 WW165 FALSE
NM_003544 WW165 FALSE
NM_003545 WW165 FALSE
NM_003560 WW165 FALSE
NM_003560 WW165 FALSE
NM_003580 WW165 FALSE
NM_003584 WW165 FALSE
NM_003587 WW165 FALSE
NM_003630 WW165 FALSE
NM_003633 WW165 TRUE
NM_003640 WW165 FALSE
NM_003662 WW165 FALSE
NM_003705 WW165 FALSE
NM_003707 WW165 FALSE
NM_003713 WW165 FALSE
NM_003713 WW165 FALSE
NM_003724 WW165 FALSE
NM_003724 WW165 FALSE
NM_003729 WW165 FALSE
NM_003729 WW165 FALSE
NM_003756 WW165 FALSE
NM_003826 WW165 FALSE
NM_003831 WW165 FALSE
NM_003835 WW165 FALSE
NM_003835 WW165 FALSE
NM_003838 WW165 FALSE
NM_003849 WW165 FALSE
NM_003897 WW165 FALSE
NM_003924 WW165 FALSE
NM_003930 WW165 FALSE
NM_003958 WW165 FALSE
NM_003958 WW165 FALSE
NM_003968 WW165 FALSE
NM_003968 WW165 FALSE
NM_004033 WW165 FALSE
NM_004048 WW165 FALSE
NM_004053 WW165 FALSE
NM_004069 WW165 FALSE
NM_004075 WW165 FALSE
NM_004120 WW165 FALSE
NM_004124 WW165 FALSE
NM_004182 WW165 FALSE
NM_004194 WW165 FALSE
NM_004208 WW165 FALSE
NM_004219 WW165 FALSE
NM_004236 WW165 FALSE
NM_004236 WW165 FALSE
NM_004239 WW165 FALSE
NM_004247 WW165 FALSE
NM_004259 WW165 FALSE
NM_004277 WW165 FALSE
NM_004298 WW165 FALSE
NM_004304 WW165 FALSE
NM_004337 WW165 FALSE
NM_004373 WW165 FALSE
NM_004374 WW165 FALSE
NM_004384 WW165 FALSE
NM_004386 WW165 FALSE
NM_004388 WW165 FALSE
NM_004426 WW165 FALSE
NM_004432 WW165 FALSE
NM_004449 WW165 FALSE
NM_004449 WW165 FALSE
NM_004461 WW165 FALSE
NM_004465 WW165 FALSE
NM_004537 WW165 FALSE
NM_004547 WW165 FALSE
NM_004565 WW165 FALSE
NM_004568 WW165 FALSE
NM_004582 WW165 FALSE
NM_004661 WW165 FALSE
NM_004664 WW165 FALSE
NM_004701 WW165 FALSE
NM_004718 WW165 FALSE
NM_004736 WW165 FALSE
NM_004736 WW165 FALSE
NM_004766 WW165 FALSE
NM_004766 WW165 FALSE
NM_004768 WW165 FALSE
NM_004783 WW165 FALSE
NM_004814 WW165 FALSE
NM_004818 WW165 FALSE
NM_004849 WW165 FALSE
NM_004855 WW165 FALSE
NM_004902 WW165 FALSE
NM_004929 WW165 FALSE
NM_004956 WW165 FALSE
NM_004998 WW165 FALSE
NM_005004 WW165 FALSE
NM_005005 WW165 FALSE
NM_005034 WW165 FALSE
NM_005057 WW165 FALSE
NM_005071 WW165 FALSE
NM_005104 WW165 FALSE
NM_005120 WW165 FALSE
NM_005139 WW165 FALSE
NM_005203 WW165 FALSE
NM_005215 WW165 FALSE
NM_005233 WW165 FALSE
NM_005248 WW165 FALSE
NM_005269 WW165 FALSE
NM_005293 WW165 FALSE
NM_005327 WW165 FALSE
NM_005328 WW165 FALSE
NM_005372 WW165 FALSE
NM_005412 WW165 FALSE
NM_005436 WW165 FALSE
NM_005452 WW165 FALSE
NM_005528 WW165 FALSE
NM_005536 WW165 FALSE
NM_005589 WW165 FALSE
NM_005620 WW165 FALSE
NM_005638 WW165 FALSE
NM_005638 WW165 FALSE
NM_005641 WW165 FALSE
NM_005645 WW165 FALSE
NM_005654 WW165 FALSE
NM_005687 WW165 FALSE
NM_005694 WW165 FALSE
NM_005697 WW165 FALSE
NM_005702 WW165 FALSE
NM_005733 WW165 TRUE
NM_005740 WW165 FALSE
NM_005778 WW165 FALSE
NM_005789 WW165 FALSE
NM_005789 WW165 FALSE
NM_005815 WW165 FALSE
NM_005827 WW165 FALSE
NM_005829 WW165 FALSE
NM_005836 WW165 FALSE
NM_005857 WW165 FALSE
NM_005868 WW165 FALSE
NM_005869 WW165 FALSE
NM_005875 WW165 FALSE
NM_005896 WW165 FALSE
NM_005926 WW165 FALSE
NM_005973 WW165 FALSE
NM_005973 WW165 FALSE
NM_005977 WW165 FALSE
NM_005981 WW165 FALSE
NM_005997 WW165 FALSE
NM_005999 WW165 FALSE
NM_006004 WW165 FALSE
NM_006009 WW165 FALSE
NM_006020 WW165 FALSE
NM_006022 WW165 FALSE
NM_006024 WW165 FALSE
NM_006049 WW165 FALSE
NM_006066 WW165 FALSE
NM_006066 WW165 FALSE
NM_006085 WW165 FALSE
NM_006190 WW165 FALSE
NM_006265 WW165 FALSE
NM_006292 WW165 FALSE
NM_006299 WW165 FALSE
NM_006300 WW165 FALSE
NM_006312 WW165 FALSE
NM_006312 WW165 FALSE
NM_006337 WW165 FALSE
NM_006348 WW165 FALSE
NM_006348 WW165 FALSE
NM_006415 WW165 FALSE
NM_006459 WW165 FALSE
NM_006463 WW165 FALSE
NM_006464 WW165 FALSE
NM_006466 WW165 FALSE
NM_006472 WW165 FALSE
NM_006476 WW165 FALSE
NM_006479 WW165 FALSE
NM_006496 WW165 FALSE
NM_006515 WW165 FALSE
NM_006539 WW165 FALSE
NM_006555 WW165 FALSE
NM_006585 WW165 FALSE
NM_006606 WW165 FALSE
NM_006620 WW165 FALSE
NM_006645 WW165 FALSE
NM_006670 WW165 FALSE
NM_006696 WW165 FALSE
NM_006696 WW165 FALSE
NM_006704 WW165 FALSE
NM_006704 WW165 FALSE
NM_006708 WW165 FALSE
NM_006715 WW165 FALSE
NM_006736 WW165 FALSE
NM_006736 WW165 FALSE
NM_006765 WW165 FALSE
NM_006765 WW165 FALSE
NM_006824 WW165 FALSE
NM_006856 WW165 FALSE
NM_006856 WW165 FALSE
NM_006893 WW165 FALSE
NM_006913 WW165 FALSE
NM_006923 WW165 FALSE
NM_006928 WW165 FALSE
NM_006941 WW165 FALSE
NM_006948 WW165 FALSE
NM_006954 WW165 FALSE
NM_006954 WW165 FALSE
NM_006958 WW165 FALSE
NM_006958 WW165 FALSE
NM_006965 WW165 FALSE
NM_006974 WW165 FALSE
NM_006974 WW165 FALSE
NM_006980 WW165 FALSE
NM_006993 WW165 FALSE
NM_007011 WW165 FALSE
NM_007011 WW165 FALSE
NM_007027 WW165 FALSE
NM_007055 WW165 FALSE
NM_007062 WW165 FALSE
NM_007086 WW165 FALSE
NM_007106 WW165 FALSE
NM_007107 WW165 FALSE
NM_007109 WW165 FALSE
NM_007136 WW165 FALSE
NM_007174 WW165 FALSE
NM_007178 WW165 FALSE
NM_007188 WW165 FALSE
NM_007215 WW165 FALSE
NM_007216 WW165 FALSE
NM_007217 WW165 FALSE
NM_007259 WW165 FALSE
NM_007260 WW165 FALSE
NM_007266 WW165 FALSE
NM_007271 WW165 FALSE
NM_007273 WW165 FALSE
NM_007282 WW165 FALSE
NM_007315 WW165 FALSE
NM_007348 WW165 FALSE
NM_012095 WW165 FALSE
NM_012095 WW165 FALSE
NM_012143 WW165 FALSE
NM_012143 WW165 FALSE
NM_012198 WW165 FALSE
NM_012219 WW165 FALSE
NM_012237 WW165 FALSE
NM_012242 WW165 TRUE
NM_012322 WW165 FALSE
NM_012345 WW165 FALSE
NM_012381 WW165 FALSE
NM_012381 WW165 FALSE
NM_012393 WW165 FALSE
NM_012402 WW165 FALSE
NM_012408 WW165 FALSE
NM_012415 WW165 FALSE
NM_012425 WW165 FALSE
NM_012425 WW165 FALSE
NM_012449 WW165 FALSE
NM_012460 WW165 FALSE
NM_012472 WW165 FALSE
NM_013249 WW165 FALSE
NM_013255 WW165 FALSE
NM_013277 WW165 FALSE
NM_013323 WW165 FALSE
NM_013330 WW165 FALSE
NM_013359 WW165 FALSE
NM_013361 WW165 FALSE
NM_013380 WW165 FALSE
NM_013380 WW165 FALSE
NM_013387 WW165 FALSE
NM_013387 WW165 FALSE
NM_013398 WW165 FALSE
NM_013399 WW165 FALSE
NM_013438 WW165 FALSE
NM_013438 WW165 FALSE
NM_013451 WW165 FALSE
NM_013451 WW165 FALSE
NM_014043 WW165 FALSE
NM_014046 WW165 FALSE
NM_014049 WW165 FALSE
NM_014055 WW165 FALSE
NM_014055 WW165 FALSE
NM_014078 WW165 FALSE
NM_014106 WW165 FALSE
NM_014112 WW165 FALSE
NM_014140 WW165 FALSE
NM_014142 WW165 FALSE
NM_014145 WW165 FALSE
NM_014170 WW165 FALSE
NM_014170 WW165 FALSE
NM_014173 WW165 FALSE
NM_014180 WW165 FALSE
NM_014180 WW165 FALSE
NM_014182 WW165 FALSE
NM_014260 WW165 FALSE
NM_014280 WW165 FALSE
NM_014288 WW165 FALSE
NM_014297 WW165 FALSE
NM_014316 WW165 FALSE
NM_014324 WW165 FALSE
NM_014335 WW165 FALSE
NM_014361 WW165 FALSE
NM_014367 WW165 FALSE
NM_014377 WW165 FALSE
NM_014379 WW165 FALSE
NM_014394 WW165 FALSE
NM_014425 WW165 FALSE
NM_014451 WW165 FALSE
NM_014475 WW165 FALSE
NM_014503 WW165 FALSE
NM_014515 WW165 FALSE
NM_014518 WW165 FALSE
NM_014554 WW165 FALSE
NM_014583 WW165 FALSE
NM_014596 WW165 FALSE
NM_014596 WW165 FALSE
NM_014635 WW165 FALSE
NM_014635 WW165 FALSE
NM_014660 WW165 FALSE
NM_014662 WW165 FALSE
NM_014669 WW165 FALSE
NM_014673 WW165 FALSE
NM_014691 WW165 FALSE
NM_014713 WW165 FALSE
NM_014752 WW165 FALSE
NM_014765 WW165 FALSE
NM_014783 WW165 FALSE
NM_014801 WW165 FALSE
NM_014804 WW165 FALSE
NM_014813 WW165 FALSE
NM_014814 WW165 FALSE
NM_014815 WW165 FALSE
NM_014815 WW165 FALSE
NM_014820 WW165 FALSE
NM_014829 WW165 FALSE
NM_014845 WW165 FALSE
NM_014846 WW165 FALSE
NM_014871 WW165 FALSE
NM_014878 WW165 FALSE
NM_014885 WW165 FALSE
NM_014887 WW165 FALSE
NM_014890 WW165 FALSE
NM_014895 WW165 FALSE
NM_014949 WW165 FALSE
NM_014953 WW165 FALSE
NM_014953 WW165 FALSE
NM_014994 WW165 FALSE
NM_014994 WW165 FALSE
NM_014997 WW165 FALSE
NM_015025 WW165 FALSE
NM_015026 WW165 FALSE
NM_015030 WW165 FALSE
NM_015051 WW165 FALSE
NM_015052 WW165 FALSE
NM_015060 WW165 FALSE
NM_015070 WW165 FALSE
NM_015091 WW165 FALSE
NM_015097 WW165 FALSE
NM_015100 WW165 FALSE
NM_015100 WW165 FALSE
NM_015104 WW165 FALSE
NM_015135 WW165 FALSE
NM_015154 WW165 FALSE
NM_015172 WW165 FALSE
NM_015190 WW165 FALSE
NM_015233 WW165 FALSE
NM_015235 WW165 FALSE
NM_015243 WW165 FALSE
NM_015255 WW165 FALSE
NM_015257 WW165 FALSE
NM_015257 WW165 FALSE
NM_015268 WW165 FALSE
NM_015289 WW165 FALSE
NM_015323 WW165 FALSE
NM_015331 WW165 FALSE
NM_015332 WW165 FALSE
NM_015340 WW165 FALSE
NM_015342 WW165 FALSE
NM_015360 WW165 FALSE
NM_015375 WW165 FALSE
NM_015375 WW165 FALSE
NM_015393 WW165 FALSE
NM_015412 WW165 FALSE
NM_015416 WW165 FALSE
NM_015416 WW165 FALSE
NM_015420 WW165 FALSE
NM_015421 WW165 FALSE
NM_015425 WW165 FALSE
NM_015434 WW165 FALSE
NM_015454 WW165 FALSE
NM_015471 WW165 FALSE
NM_015471 WW165 FALSE
NM_015474 WW165 FALSE
NM_015484 WW165 FALSE
NM_015496 WW165 FALSE
NM_015497 WW165 FALSE
NM_015506 WW165 FALSE
NM_015510 WW165 FALSE
NM_015522 WW165 FALSE
NM_015555 WW165 FALSE
NM_015590 WW165 FALSE
NM_015590 WW165 FALSE
NM_015655 WW165 FALSE
NM_015665 WW165 FALSE
NM_015694 WW165 FALSE
NM_015879 WW165 FALSE
NM_015896 WW165 FALSE
NM_015910 WW165 FALSE
NM_015911 WW165 FALSE
NM_015918 WW165 FALSE
NM_015932 WW165 FALSE
NM_015939 WW165 FALSE
NM_015946 WW165 FALSE
NM_015950 WW165 FALSE
NM_015966 WW165 FALSE
NM_015966 WW165 FALSE
NM_016008 WW165 FALSE
NM_016010 WW165 FALSE
NM_016020 WW165 FALSE
NM_016022 WW165 FALSE
NM_016022 WW165 FALSE
NM_016023 WW165 FALSE
NM_016052 WW165 FALSE
NM_016065 WW165 FALSE
NM_016067 WW165 FALSE
NM_016071 WW165 FALSE
NM_016072 WW165 FALSE
NM_016077 WW165 FALSE
NM_016097 WW165 FALSE
NM_016106 WW165 FALSE
NM_016106 WW165 FALSE
NM_016128 WW165 FALSE
NM_016133 WW165 FALSE
NM_016138 WW165 FALSE
NM_016142 WW165 FALSE
NM_016151 WW165 FALSE
NM_016154 WW165 FALSE
NM_016195 WW165 FALSE
NM_016196 WW165 FALSE
NM_016243 WW165 FALSE
NM_016275 WW165 FALSE
NM_016277 WW165 FALSE
NM_016304 WW165 FALSE
NM_016309 WW165 FALSE
NM_016309 WW165 FALSE
NM_016312 WW165 FALSE
NM_016343 WW165 FALSE
NM_016403 WW165 FALSE
NM_016406 WW165 FALSE
NM_016407 WW165 FALSE
NM_016474 WW165 FALSE
NM_016478 WW165 FALSE
NM_016481 WW165 FALSE
NM_016484 WW165 FALSE
NM_016504 WW165 FALSE
NM_016525 WW165 FALSE
NM_016551 WW165 FALSE
NM_016570 WW165 FALSE
NM_016589 WW165 FALSE
NM_016593 WW165 FALSE
NM_016605 WW165 FALSE
NM_016622 WW165 FALSE
NM_016622 WW165 FALSE
NM_016648 WW165 FALSE
NM_017440 WW165 FALSE
NM_017510 WW165 FALSE
NM_017520 WW165 FALSE
NM_017558 WW165 FALSE
NM_017567 WW165 FALSE
NM_017577 WW165 FALSE
NM_017578 WW165 FALSE
NM_017595 WW165 FALSE
NM_017647 WW165 FALSE
NM_017667 WW165 FALSE
NM_017670 WW165 FALSE
NM_017670 WW165 FALSE
NM_017676 WW165 FALSE
NM_017679 WW165 FALSE
NM_017679 WW165 FALSE
NM_017720 WW165 FALSE
NM_017720 WW165 FALSE
NM_017738 WW165 FALSE
NM_017749 WW165 FALSE
NM_017768 WW165 FALSE
NM_017777 WW165 FALSE
NM_017785 WW165 FALSE
NM_017799 WW165 FALSE
NM_017812 WW165 FALSE
NM_017831 WW165 FALSE
NM_017853 WW165 FALSE
NM_017879 WW165 FALSE
NM_017890 WW165 FALSE
NM_017890 WW165 FALSE
NM_017915 WW165 FALSE
NM_017919 WW165 FALSE
NM_017929 WW165 FALSE
NM_017929 WW165 FALSE
NM_017931 WW165 FALSE
NM_017952 WW165 FALSE
NM_017974 WW165 FALSE
NM_017974 WW165 FALSE
NM_017975 WW165 FALSE
NM_017975 WW165 FALSE
NM_017986 WW165 FALSE
NM_017986 WW165 FALSE
NM_018004 WW165 FALSE
NM_018025 WW165 FALSE
NM_018047 WW165 FALSE
NM_018048 WW165 FALSE
NM_018061 WW165 FALSE
NM_018062 WW165 FALSE
NM_018062 WW165 FALSE
NM_018071 WW165 FALSE
NM_018074 WW165 FALSE
NM_018077 WW165 FALSE
NM_018090 WW165 FALSE
NM_018091 WW165 FALSE
NM_018097 WW165 FALSE
NM_018117 WW165 FALSE
NM_018122 WW165 FALSE
NM_018149 WW165 FALSE
NM_018153 WW165 FALSE
NM_018193 WW165 FALSE
NM_018193 WW165 FALSE
NM_018244 WW165 FALSE
NM_018244 WW165 FALSE
NM_018248 WW165 FALSE
NM_018256 WW165 FALSE
NM_018283 WW165 FALSE
NM_018340 WW165 FALSE
NM_018340 WW165 FALSE
NM_018343 WW165 FALSE
NM_018348 WW165 FALSE
NM_018356 WW165 FALSE
NM_018365 WW165 FALSE
NM_018368 WW165 FALSE
NM_018374 WW165 FALSE
NM_018379 WW165 FALSE
NM_018385 WW165 FALSE
NM_018394 WW165 FALSE
NM_018396 WW165 FALSE
NM_018410 WW165 FALSE
NM_018431 WW165 FALSE
NM_018441 WW165 FALSE
NM_018447 WW165 FALSE
NM_018456 WW165 FALSE
NM_018462 WW165 FALSE
NM_018466 WW165 FALSE
NM_018471 WW165 FALSE
NM_018480 WW165 FALSE
NM_018559 WW165 FALSE
NM_018640 WW165 FALSE
NM_018641 WW165 FALSE
NM_018657 WW165 FALSE
NM_018662 WW165 FALSE
NM_018662 WW165 FALSE
NM_018668 WW165 FALSE
NM_018838 WW165 FALSE
NM_018897 WW165 FALSE
NM_018973 WW165 FALSE
NM_019002 WW165 FALSE
NM_019014 WW165 FALSE
NM_019014 WW165 FALSE
NM_019026 WW165 FALSE
NM_019040 WW165 FALSE
NM_019069 WW165 FALSE
NM_019103 WW165 FALSE
NM_019103 WW165 FALSE
NM_019555 WW165 FALSE
NM_019556 WW165 FALSE
NM_019591 WW165 FALSE
NM_019852 WW165 FALSE
NM_019896 WW165 FALSE
NM_020119 WW165 FALSE
NM_020143 WW165 FALSE
NM_020147 WW165 FALSE
NM_020153 WW165 FALSE
NM_020159 WW165 FALSE
NM_020159 WW165 FALSE
NM_020165 WW165 FALSE
NM_020192 WW165 FALSE
NM_020195 WW165 FALSE
NM_020199 WW165 FALSE
NM_020204 WW165 FALSE
NM_020205 WW165 FALSE
NM_020225 WW165 FALSE
NM_020235 WW165 FALSE
NM_020235 WW165 FALSE
NM_020238 WW165 FALSE
NM_020239 WW165 FALSE
NM_020239 WW165 FALSE
NM_020307 WW165 FALSE
NM_020313 WW165 FALSE
NM_020336 WW165 FALSE
NM_020347 WW165 FALSE
NM_020374 WW165 FALSE
NM_020395 WW165 FALSE
NM_020395 WW165 FALSE
NM_020399 WW165 FALSE
NM_020422 WW165 FALSE
NM_020423 WW165 FALSE
NM_020424 WW165 FALSE
NM_020425 WW165 FALSE
NM_020425 WW165 FALSE
NM_020447 WW165 FALSE
NM_020466 WW165 FALSE
NM_020657 WW165 FALSE
NM_020662 WW165 FALSE
NM_020701 WW165 FALSE
NM_020709 WW165 FALSE
NM_020714 WW165 FALSE
NM_020724 WW165 FALSE
NM_020745 WW165 FALSE
NM_020755 WW165 FALSE
NM_020768 WW165 FALSE
NM_020801 WW165 FALSE
NM_020802 WW165 FALSE
NM_020810 WW165 FALSE
NM_020817 WW165 FALSE
NM_020825 WW165 FALSE
NM_020879 WW165 FALSE
NM_020919 WW165 FALSE
NM_020924 WW165 FALSE
NM_020927 WW165 FALSE
NM_020929 WW165 FALSE
NM_020931 WW165 FALSE
NM_020933 WW165 FALSE
NM_020951 WW165 FALSE
NM_020963 WW165 FALSE
NM_020963 WW165 FALSE
NM_020964 WW165 FALSE
NM_020984 WW165 FALSE
NM_021018 WW165 FALSE
NM_021065 WW165 FALSE
NM_021105 WW165 FALSE
NM_021138 WW165 FALSE
NM_021141 WW165 FALSE
NM_021143 WW165 FALSE
NM_021165 WW165 FALSE
NM_021203 WW165 FALSE
NM_021205 WW165 FALSE
NM_021215 WW165 FALSE
NM_021222 WW165 FALSE
NM_021238 WW165 FALSE
NM_021238 WW165 FALSE
NM_021575 WW165 FALSE
NM_021721 WW165 FALSE
NM_021807 WW165 FALSE
NM_021821 WW165 FALSE
NM_021825 WW165 FALSE
NM_021915 WW165 FALSE
NM_022045 WW165 FALSE
NM_022062 WW165 FALSE
NM_022065 WW165 FALSE
NM_022070 WW165 FALSE
NM_022072 WW165 FALSE
NM_022100 WW165 FALSE
NM_022129 WW165 FALSE
NM_022132 WW165 FALSE
NM_022469 WW165 FALSE
NM_022494 WW165 FALSE
NM_022553 WW165 FALSE
NM_022717 WW165 FALSE
NM_022731 WW165 FALSE
NM_022744 WW165 FALSE
NM_022763 WW165 FALSE
NM_022783 WW165 FALSE
NM_022802 WW165 FALSE
NM_022828 WW165 FALSE
NM_022838 WW165 FALSE
NM_022839 WW165 FALSE
NM_022840 WW165 FALSE
NM_022894 WW165 FALSE
NM_022915 WW165 FALSE
NM_023010 WW165 FALSE
NM_023012 WW165 FALSE
NM_023036 WW165 FALSE
NM_023074 WW165 FALSE
NM_024025 WW165 FALSE
NM_024041 WW165 FALSE
NM_024057 WW165 FALSE
NM_024063 WW165 FALSE
NM_024093 WW165 FALSE
NM_024102 WW165 FALSE
NM_024297 WW165 FALSE
NM_024330 WW165 FALSE
NM_024331 WW165 FALSE
NM_024331 WW165 FALSE
NM_024491 WW165 FALSE
NM_024512 WW165 FALSE
NM_024528 WW165 FALSE
NM_024548 WW165 FALSE
NM_024553 WW165 FALSE
NM_024560 WW165 FALSE
NM_024612 WW165 FALSE
NM_024657 WW165 FALSE
NM_024657 WW165 FALSE
NM_024666 WW165 FALSE
NM_024672 WW165 FALSE
NM_024678 WW165 FALSE
NM_024685 WW165 FALSE
NM_024706 WW165 FALSE
NM_024721 WW165 FALSE
NM_024749 WW165 FALSE
NM_024753 WW165 FALSE
NM_024759 WW165 FALSE
NM_024766 WW165 FALSE
NM_024773 WW165 FALSE
NM_024784 WW165 FALSE
NM_024800 WW165 FALSE
NM_024813 WW165 FALSE
NM_024814 WW165 FALSE
NM_024819 WW165 FALSE
NM_024840 WW165 FALSE
NM_024867 WW165 FALSE
NM_024887 WW165 FALSE
NM_024908 WW165 FALSE
NM_024926 WW165 FALSE
NM_024958 WW165 FALSE
NM_024963 WW165 FALSE
NM_025073 WW165 FALSE
NM_025073 WW165 FALSE
NM_025114 WW165 FALSE
NM_025134 WW165 FALSE
NM_025137 WW165 FALSE
NM_025150 WW165 FALSE
NM_025203 WW165 FALSE
NM_025203 WW165 FALSE
NM_025207 WW165 FALSE
NM_025207 WW165 FALSE
NM_025224 WW165 FALSE
NM_025234 WW165 FALSE
NM_030578 WW165 FALSE
NM_030593 WW165 FALSE
NM_030627 WW165 FALSE
NM_030645 WW165 FALSE
NM_030793 WW165 FALSE
NM_030793 WW165 FALSE
NM_030799 WW165 FALSE
NM_030799 WW165 FALSE
NM_030800 WW165 FALSE
NM_030803 WW165 FALSE
NM_030803 WW165 FALSE
NM_030817 WW165 FALSE
NM_030824 WW165 FALSE
NM_030877 WW165 FALSE
NM_030899 WW165 FALSE
NM_030920 WW165 FALSE
NM_030920 WW165 FALSE
NM_030938 WW165 FALSE
NM_031217 WW165 FALSE
NM_031304 WW165 FALSE
NM_031420 WW165 FALSE
NM_031423 WW165 FALSE
NM_031488 WW165 FALSE
NM_031902 WW165 FALSE
NM_031903 WW165 FALSE
NM_031915 WW165 FALSE
NM_031935 WW165 FALSE
NM_032016 WW165 FALSE
NM_032026 WW165 FALSE
NM_032027 WW165 FALSE
NM_032105 WW165 FALSE
NM_032105 WW165 FALSE
NM_032144 WW165 FALSE
NM_032144 WW165 FALSE
NM_032146 WW165 FALSE
NM_032146 WW165 FALSE
NM_032175 WW165 FALSE
NM_032180 WW165 FALSE
NM_032199 WW165 FALSE
NM_032206 WW165 FALSE
NM_032208 WW165 FALSE
NM_032286 WW165 FALSE
NM_032312 WW165 FALSE
NM_032314 WW165 FALSE
NM_032323 WW165 FALSE
NM_032324 WW165 FALSE
NM_032355 WW165 FALSE
NM_032355 WW165 FALSE
NM_032380 WW165 FALSE
NM_032380 WW165 FALSE
NM_032427 WW165 FALSE
NM_032438 WW165 FALSE
NM_032438 WW165 FALSE
NM_032472 WW165 FALSE
NM_032472 WW165 FALSE
NM_032497 WW165 FALSE
NM_032498 WW165 FALSE
NM_032552 WW165 FALSE
NM_032590 WW165 FALSE
NM_032689 WW165 FALSE
NM_032758 WW165 FALSE
NM_032821 WW165 FALSE
NM_032826 WW165 FALSE
NM_032844 WW165 FALSE
NM_032852 WW165 FALSE
NM_032852 WW165 FALSE
NM_032864 WW165 FALSE
NM_032881 WW165 FALSE
NM_032900 WW165 FALSE
NM_032907 WW165 FALSE
NM_032941 WW165 FALSE
NM_032941 WW165 FALSE
NM_032959 WW165 FALSE
NM_032959 WW165 FALSE
NM_033028 WW165 FALSE
NM_033083 WW165 FALSE
NM_033084 WW165 FALSE
NM_033114 WW165 FALSE
NM_033211 WW165 FALSE
NM_033266 WW165 FALSE
NM_033272 WW165 FALSE
NM_033281 WW165 FALSE
NM_033341 WW165 FALSE
NM_033379 WW165 FALSE
NM_033402 WW165 FALSE
NM_033402 WW165 FALSE
NM_033413 WW165 FALSE
NM_033418 WW165 FALSE
NM_033468 WW165 FALSE
NM_033481 WW165 FALSE
NM_033550 WW165 FALSE
NM_052818 WW165 FALSE
NM_052818 WW165 FALSE
NM_052827 WW165 FALSE
NM_052827 WW165 FALSE
NM_052831 WW165 FALSE
NM_052849 WW165 FALSE
NM_052849 WW165 FALSE
NM_052896 WW165 FALSE
NM_052900 WW165 FALSE
NM_052900 WW165 FALSE
NM_053035 WW165 FALSE
NM_053053 WW165 FALSE
NM_053055 WW165 FALSE
NM_053067 WW165 FALSE
NM_053067 WW165 FALSE
NM_058163 WW165 FALSE
NM_080632 WW165 FALSE
NM_080651 WW165 FALSE
NM_080723 WW165 FALSE
NM_080764 WW165 FALSE
NM_080798 WW165 FALSE
NM_080799 WW165 FALSE
NM_080800 WW165 FALSE
NM_080801 WW165 FALSE
NM_080802 WW165 FALSE
NM_080803 WW165 FALSE
NM_080804 WW165 FALSE
NM_080805 WW165 FALSE
NM_080806 WW165 FALSE
NM_080807 WW165 FALSE
NM_080808 WW165 FALSE
NM_080809 WW165 FALSE
NM_080810 WW165 FALSE
NM_080811 WW165 FALSE
NM_080812 WW165 FALSE
NM_080813 WW165 FALSE
NM_080814 WW165 FALSE
NM_080815 WW165 FALSE
NM_130799 WW165 FALSE
NM_130799 WW165 FALSE
NM_130802 WW165 FALSE
NM_130803 WW165 FALSE
NM_130803 WW165 FALSE
NM_130804 WW165 FALSE
NM_130804 WW165 FALSE
NM_130902 WW165 FALSE
NM_130906 WW165 FALSE
NM_130906 WW165 FALSE
NM_131916 WW165 FALSE
NM_133337 WW165 FALSE
NM_133337 WW165 FALSE
NM_133444 WW165 FALSE
NM_133462 WW165 FALSE
NM_133462 WW165 FALSE
NM_133466 WW165 FALSE
NM_133471 WW165 FALSE
NM_133493 WW165 FALSE
NM_133509 WW165 FALSE
NM_133636 WW165 FALSE
NM_134431 WW165 FALSE
NM_134444 WW165 FALSE
NM_138285 WW165 FALSE
NM_138287 WW165 FALSE
NM_138333 WW165 FALSE
NM_138335 WW165 FALSE
NM_138343 WW165 FALSE
NM_138346 WW165 FALSE
NM_138355 WW165 FALSE
NM_138356 WW165 FALSE
NM_138364 WW165 FALSE
NM_138369 WW165 FALSE
NM_138395 WW165 FALSE
NM_138409 WW165 FALSE
NM_138417 WW165 FALSE
NM_138419 WW165 FALSE
NM_138419 WW165 FALSE
NM_138442 WW165 FALSE
NM_138443 WW165 FALSE
NM_138446 WW165 FALSE
NM_138453 WW165 FALSE
NM_138458 WW165 FALSE
NM_138485 WW165 FALSE
NM_138485 WW165 FALSE
NM_138493 WW165 FALSE
NM_138551 WW165 FALSE
NM_138770 WW165 FALSE
NM_138770 WW165 FALSE
NM_138777 WW165 FALSE
NM_138777 WW165 FALSE
NM_138789 WW165 FALSE
NM_138793 WW165 FALSE
NM_138811 WW165 FALSE
NM_139122 WW165 FALSE
NM_139123 WW165 FALSE
NM_139199 WW165 FALSE
NM_139201 WW165 FALSE
NM_139207 WW165 FALSE
NM_139280 WW165 FALSE
NM_139281 WW165 FALSE
NM_139315 WW165 FALSE
NM_144488 WW165 FALSE
NM_144497 WW165 FALSE
NM_144580 WW165 FALSE
NM_144586 WW165 FALSE
NM_144591 WW165 FALSE
NM_144591 WW165 FALSE
NM_144601 WW165 FALSE
NM_144601 WW165 FALSE
NM_144648 WW165 FALSE
NM_144687 WW165 FALSE
NM_144689 WW165 FALSE
NM_144709 WW165 FALSE
NM_144718 WW165 FALSE
NM_144719 WW165 FALSE
NM_144732 WW165 FALSE
NM_144736 WW165 FALSE
NM_144736 WW165 FALSE
NM_144772 WW165 FALSE
NM_144981 WW165 FALSE
NM_144982 WW165 FALSE
NM_145025 WW165 FALSE
NM_145034 WW165 FALSE
NM_145037 WW165 FALSE
NM_145044 WW165 FALSE
NM_145052 WW165 FALSE
NM_145080 WW165 FALSE
NM_145206 WW165 FALSE
NM_145238 WW165 FALSE
NM_145251 WW165 FALSE
NM_145262 WW165 FALSE
NM_145273 WW165 FALSE
NM_145287 WW165 FALSE
NM_145307 WW165 FALSE
NM_145312 WW165 FALSE
NM_145316 WW165 FALSE
NM_145644 WW165 FALSE
NM_145644 WW165 FALSE
NM_145697 WW165 FALSE
NM_145808 WW165 FALSE
NM_145812 WW165 FALSE
NM_145813 WW165 FALSE
NM_145859 WW165 FALSE
NM_145860 WW165 FALSE
NM_145910 WW165 FALSE
NM_147200 WW165 FALSE
NM_147686 WW165 FALSE
NM_152132 WW165 FALSE
NM_152132 WW165 FALSE
NM_152244 WW165 FALSE
NM_152260 WW165 FALSE
NM_152280 WW165 FALSE
NM_152281 WW165 FALSE
NM_152295 WW165 FALSE
NM_152305 WW165 FALSE
NM_152305 WW165 FALSE
NM_152318 WW165 FALSE
NM_152347 WW165 FALSE
NM_152351 WW165 FALSE
NM_152379 WW165 FALSE
NM_152385 WW165 FALSE
NM_152396 WW165 FALSE
NM_152445 WW165 FALSE
NM_152515 WW165 FALSE
NM_152524 WW165 FALSE
NM_152564 WW165 FALSE
NM_152564 WW165 FALSE
NM_152595 WW165 FALSE
NM_152597 WW165 FALSE
NM_152633 WW165 FALSE
NM_152636 WW165 FALSE
NM_152640 WW165 FALSE
NM_152647 WW165 FALSE
NM_152688 WW165 FALSE
NM_152724 WW165 FALSE
NM_152724 WW165 FALSE
NM_152726 WW165 FALSE
NM_152734 WW165 FALSE
NM_152740 WW165 FALSE
NM_152748 WW165 FALSE
NM_152902 WW165 FALSE
NM_152924 WW165 FALSE
NM_152924 WW165 FALSE
NM_152932 WW165 FALSE
NM_152996 WW165 FALSE
NM_153015 WW165 FALSE
NM_153034 WW165 FALSE
NM_153186 WW165 FALSE
NM_153223 WW165 FALSE
NM_153268 WW165 FALSE
NM_153326 WW165 FALSE
NM_153326 WW165 FALSE
NM_153358 WW165 FALSE
NM_153477 WW165 FALSE
NM_153485 WW165 FALSE
NM_153714 WW165 FALSE
NM_153811 WW165 FALSE
NM_153826 WW165 FALSE
NM_153835 WW165 FALSE
NM_170681 WW165 FALSE
NM_170691 WW165 FALSE
NM_170691 WW165 FALSE
NM_170720 WW165 FALSE
NM_170783 WW165 FALSE
NM_170783 WW165 FALSE
NM_171998 WW165 FALSE
NM_172214 WW165 FALSE
NM_172214 WW165 FALSE
NM_172215 WW165 FALSE
NM_172215 WW165 FALSE
NM_172350 WW165 FALSE
NM_172351 WW165 FALSE
NM_172352 WW165 FALSE
NM_172353 WW165 FALSE
NM_172354 WW165 FALSE
NM_172355 WW165 FALSE
NM_172356 WW165 FALSE
NM_172357 WW165 FALSE
NM_172358 WW165 FALSE
NM_172359 WW165 FALSE
NM_172360 WW165 FALSE
NM_172361 WW165 FALSE
NM_172362 WW165 FALSE
NM_173060 WW165 FALSE
NM_173074 WW165 FALSE
NM_173074 WW165 FALSE
NM_173082 WW165 FALSE
NM_173207 WW165 FALSE
NM_173485 WW165 FALSE
NM_173685 WW165 FALSE
NM_173698 WW165 FALSE
NM_173826 WW165 FALSE
NM_174889 WW165 FALSE
NM_174909 WW165 FALSE
NM_174916 WW165 FALSE
NM_175065 WW165 FALSE
NM_175566 WW165 FALSE
NM_175738 WW165 FALSE
NM_175744 WW165 FALSE
NM_175744 WW165 FALSE
NM_175866 WW165 FALSE
NM_175874 WW165 FALSE
NM_176805 WW165 FALSE
NM_176810 WW165 FALSE
NM_176815 WW165 FALSE
NM_176822 WW165 FALSE
NM_176824 WW165 FALSE
NM_176863 WW165 FALSE
NM_176863 WW165 FALSE
NM_177414 WW165 FALSE
NM_177414 WW165 FALSE
NM_177424 WW165 FALSE
NM_177976 WW165 FALSE
NM_177976 WW165 FALSE
NM_178014 WW165 FALSE
NM_178173 WW165 FALSE
NM_178221 WW165 FALSE
NM_178221 WW165 FALSE
NM_178234 WW165 FALSE
NM_178234 WW165 FALSE
NM_178523 WW165 FALSE
NM_178542 WW165 FALSE
NM_178544 WW165 FALSE
NM_180703 WW165 FALSE
NM_181354 WW165 FALSE
NM_181453 WW165 FALSE
NM_181453 WW165 FALSE
NM_181501 WW165 FALSE
NM_181507 WW165 FALSE
NM_181554 WW165 FALSE
NM_181554 WW165 FALSE
NM_181581 WW165 FALSE
NM_181597 WW165 FALSE
NM_181672 WW165 FALSE
NM_181672 WW165 FALSE
NM_181673 WW165 FALSE
NM_181673 WW165 FALSE
NM_181686 WW165 FALSE
NM_181714 WW165 FALSE
NM_181733 WW165 FALSE
NM_181733 WW165 FALSE
NM_181745 WW165 FALSE
NM_181794 WW165 FALSE
NM_181806 WW165 FALSE
NM_181837 WW165 FALSE
NM_181837 WW165 FALSE
NM_181877 WW165 FALSE
NM_182490 WW165 FALSE
NM_182503 WW165 FALSE
NM_182507 WW165 FALSE
NM_182520 WW165 FALSE
NM_182523 WW165 FALSE
NM_182554 WW165 FALSE
NM_182569 WW165 FALSE
NM_182620 WW165 FALSE
NM_182620 WW165 FALSE
NM_182640 WW165 FALSE
NM_182679 WW165 FALSE
NM_182679 WW165 FALSE
NM_182767 WW165 FALSE
NM_182796 WW165 FALSE
NM_182810 WW165 FALSE
NM_182835 WW165 FALSE
NM_182835 WW165 FALSE
NM_182977 WW165 FALSE
NM_183047 WW165 FALSE
NM_183048 WW165 FALSE
NM_183078 WW165 FALSE
NM_183078 WW165 FALSE
NM_183238 WW165 FALSE
NM_183245 WW165 FALSE
NM_183323 WW165 FALSE
NM_183359 WW165 FALSE
NM_183359 WW165 FALSE
NM_183381 WW165 FALSE
NM_183401 WW165 FALSE
NM_184234 WW165 FALSE
NM_194071 WW165 FALSE
NM_194292 WW165 FALSE
NM_194300 WW165 FALSE
NM_194314 WW165 FALSE
NM_194442 WW165 FALSE
NM_197972 WW165 FALSE
NM_198046 WW165 FALSE
NM_198077 WW165 FALSE
NM_198077 WW165 FALSE
NM_198120 WW165 FALSE
NM_198123 WW165 FALSE
NM_198123 WW165 FALSE
NM_198141 WW165 FALSE
NM_198159 WW165 FALSE
NM_198195 WW165 FALSE
NM_198195 WW165 FALSE
NM_198202 WW165 FALSE
NM_198261 WW165 FALSE
NM_198262 WW165 FALSE
NM_198273 WW165 FALSE
NM_198398 WW165 FALSE
NM_198398 WW165 FALSE
NM_198401 WW165 FALSE
NM_198428 WW165 FALSE
NM_198447 WW165 FALSE
NM_198457 WW165 FALSE
NM_198468 WW165 FALSE
NM_198488 WW165 FALSE
NM_198503 WW165 FALSE
NM_198524 WW165 FALSE
NM_198534 WW165 FALSE
NM_198566 WW165 FALSE
NM_199044 WW165 FALSE
NM_199051 WW165 FALSE
NM_199072 WW165 FALSE
NM_199177 WW165 FALSE
NM_199177 WW165 FALSE
NM_199186 WW165 FALSE
NM_199227 WW165 FALSE
NM_199342 WW165 FALSE
NM_199416 WW165 FALSE
NM_199416 WW165 FALSE
NM_199420 WW165 FALSE
NM_199462 WW165 FALSE
NM_199462 WW165 FALSE
NM_199487 WW165 FALSE
NM_199487 WW165 FALSE
NM_201265 WW165 FALSE
NM_201398 WW165 FALSE
NM_201398 WW165 FALSE
NM_201521 WW165 FALSE
NM_201522 WW165 FALSE
NM_201523 WW165 FALSE
NM_201647 WW165 FALSE
NM_203298 WW165 FALSE
NM_203349 WW165 FALSE
NM_203382 WW165 FALSE
NM_203453 WW165 FALSE
NM_205836 WW165 FALSE
NM_205836 WW165 FALSE
NM_206840 WW165 FALSE
NM_206840 WW165 FALSE
NM_207012 WW165 FALSE
NM_207012 WW165 FALSE
NM_207118 WW165 FALSE
NM_207122 WW165 FALSE
NM_207122 WW165 FALSE
NM_207170 WW165 FALSE
NM_207171 WW165 FALSE
NM_207171 WW165 FALSE
NM_207308 WW165 FALSE
NM_207310 WW165 FALSE
NM_207310 WW165 FALSE
NM_207344 WW165 FALSE
NM_207361 WW165 FALSE
NM_207506 WW165 FALSE
NM_212471 WW165 FALSE
NM_213618 WW165 FALSE
NM_213622 WW165 FALSE
NM_000028 YUGEN8 FALSE
NM_000082 YUGEN8 FALSE
NM_000108 YUGEN8 FALSE
NM_000110 YUGEN8 FALSE
NM_000113 YUGEN8 FALSE
NM_000121 YUGEN8 FALSE
NM_000190 YUGEN8 FALSE
NM_000191 YUGEN8 FALSE
NM_000193 YUGEN8 FALSE
NM_000244 YUGEN8 FALSE
NM_000244 YUGEN8 FALSE
NM_000254 YUGEN8 FALSE
NM_000255 YUGEN8 FALSE
NM_000276 YUGEN8 FALSE
NM_000276 YUGEN8 FALSE
NM_000281 YUGEN8 FALSE
NM_000286 YUGEN8 FALSE
NM_000287 YUGEN8 FALSE
NM_000310 YUGEN8 FALSE
NM_000317 YUGEN8 FALSE
NM_000318 YUGEN8 FALSE
NM_000318 YUGEN8 FALSE
NM_000373 YUGEN8 FALSE
NM_000401 YUGEN8 FALSE
NM_000401 YUGEN8 FALSE
NM_000414 YUGEN8 FALSE
NM_000491 YUGEN8 FALSE
NM_000495 YUGEN8 FALSE
NM_000495 YUGEN8 FALSE
NM_000524 YUGEN8 FALSE
NM_000643 YUGEN8 FALSE
NM_000644 YUGEN8 FALSE
NM_000646 YUGEN8 FALSE
NM_000663 YUGEN8 FALSE
NM_000696 YUGEN8 FALSE
NM_000784 YUGEN8 FALSE
NM_000791 YUGEN8 FALSE
NM_000826 YUGEN8 FALSE
NM_000854 YUGEN8 FALSE
NM_000854 YUGEN8 FALSE
NM_000946 YUGEN8 FALSE
NM_000947 YUGEN8 FALSE
NM_000949 YUGEN8 FALSE
NM_000950 YUGEN8 FALSE
NM_000950 YUGEN8 FALSE
NM_000959 YUGEN8 FALSE
NM_000963 YUGEN8 FALSE
NM_000968 YUGEN8 FALSE
NM_000988 YUGEN8 FALSE
NM_000998 YUGEN8 FALSE
NM_001001329 YUGEN8 FALSE
NM_001001349 YUGEN8 FALSE
NM_001001556 YUGEN8 FALSE
NM_001001563 YUGEN8 FALSE
NM_001001662 YUGEN8 FALSE
NM_001001668 YUGEN8 FALSE
NM_001001669 YUGEN8 FALSE
NM_001001683 YUGEN8 FALSE
NM_001001894 YUGEN8 FALSE
NM_001001957 YUGEN8 FALSE
NM_001002912 YUGEN8 FALSE
NM_001002926 YUGEN8 FALSE
NM_001003684 YUGEN8 FALSE
NM_001003684 YUGEN8 FALSE
NM_001003692 YUGEN8 FALSE
NM_001003692 YUGEN8 FALSE
NM_001003716 YUGEN8 FALSE
NM_001004301 YUGEN8 FALSE
NM_001004456 YUGEN8 FALSE
NM_001004492 YUGEN8 FALSE
NM_001004699 YUGEN8 FALSE
NM_001005 YUGEN8 FALSE
NM_001005193 YUGEN8 FALSE
NM_001005273 YUGEN8 FALSE
NM_001005273 YUGEN8 FALSE
NM_001005366 YUGEN8 FALSE
NM_001005369 YUGEN8 FALSE
NM_001006945 YUGEN8 FALSE
NM_001006945 YUGEN8 FALSE
NM_001007214 YUGEN8 FALSE
NM_001008396 YUGEN8 FALSE
NM_001008496 YUGEN8 FALSE
NM_001008697 YUGEN8 FALSE
NM_001008697 YUGEN8 FALSE
NM_001009909 YUGEN8 FALSE
NM_001009923 YUGEN8 FALSE
NM_001009924 YUGEN8 FALSE
NM_001009925 YUGEN8 FALSE
NM_001010 YUGEN8 FALSE
NM_001010872 YUGEN8 FALSE
NM_001012267 YUGEN8 FALSE
NM_001012511 YUGEN8 FALSE
NM_001012957 YUGEN8 FALSE
NM_001012957 YUGEN8 FALSE
NM_001012985 YUGEN8 FALSE
NM_001013251 YUGEN8 FALSE
NM_001013435 YUGEN8 FALSE
NM_001013620 YUGEN8 FALSE
NM_001013706 YUGEN8 FALSE
NM_001014283 YUGEN8 FALSE
NM_001015881 YUGEN8 FALSE
NM_001017 YUGEN8 FALSE
NM_001017408 YUGEN8 FALSE
NM_001018053 YUGEN8 FALSE
NM_001024947 YUGEN8 FALSE
NM_001024947 YUGEN8 FALSE
NM_001025072 YUGEN8 FALSE
NM_001025073 YUGEN8 FALSE
NM_001025091 YUGEN8 FALSE
NM_001025091 YUGEN8 FALSE
NM_001029976 YUGEN8 FALSE
NM_001029976 YUGEN8 FALSE
NM_001030001 YUGEN8 FALSE
NM_001031623 YUGEN8 FALSE
NM_001031665 YUGEN8 FALSE
NM_001031689 YUGEN8 FALSE
NM_001031710 YUGEN8 FALSE
NM_001031710 YUGEN8 FALSE
NM_001031721 YUGEN8 FALSE
NM_001031812 YUGEN8 FALSE
NM_001032 YUGEN8 FALSE
NM_001033549 YUGEN8 FALSE
NM_001033604 YUGEN8 FALSE
NM_001033605 YUGEN8 FALSE
NM_001034832 YUGEN8 FALSE
NM_001034832 YUGEN8 FALSE
NM_001035267 YUGEN8 FALSE
NM_001035267 YUGEN8 FALSE
NM_001037232 YUGEN8 FALSE
NM_001037813 YUGEN8 FALSE
NM_001038618 YUGEN8 FALSE
NM_001039165 YUGEN8 FALSE
NM_001039199 YUGEN8 FALSE
NM_001039199 YUGEN8 FALSE
NM_001039366 YUGEN8 FALSE
NM_001039367 YUGEN8 FALSE
NM_001039479 YUGEN8 FALSE
NM_001039585 YUGEN8 FALSE
NM_001039693 YUGEN8 FALSE
NM_001039693 YUGEN8 FALSE
NM_001039706 YUGEN8 FALSE
NM_001040107 YUGEN8 FALSE
NM_001040118 YUGEN8 FALSE
NM_001040436 YUGEN8 FALSE
NM_001040442 YUGEN8 FALSE
NM_001040443 YUGEN8 FALSE
NM_001040612 YUGEN8 FALSE
NM_001040612 YUGEN8 FALSE
NM_001040663 YUGEN8 FALSE
NM_001040666 YUGEN8 FALSE
NM_001040694 YUGEN8 FALSE
NM_001042353 YUGEN8 FALSE
NM_001042406 YUGEN8 FALSE
NM_001042406 YUGEN8 FALSE
NM_001042413 YUGEN8 FALSE
NM_001042430 YUGEN8 FALSE
NM_001042430 YUGEN8 FALSE
NM_001042493 YUGEN8 FALSE
NM_001042493 YUGEN8 FALSE
NM_001042517 YUGEN8 FALSE
NM_001042544 YUGEN8 FALSE
NM_001042550 YUGEN8 FALSE
NM_001042551 YUGEN8 FALSE
NM_001042551 YUGEN8 FALSE
NM_001042601 YUGEN8 FALSE
NM_001042601 YUGEN8 FALSE
NM_001042616 YUGEN8 FALSE
NM_001042665 YUGEN8 FALSE
NM_001042678 YUGEN8 FALSE
NM_001042678 YUGEN8 FALSE
NM_001043318 YUGEN8 FALSE
NM_001044385 YUGEN8 FALSE
NM_001044722 YUGEN8 FALSE
NM_001044723 YUGEN8 FALSE
NM_001047160 YUGEN8 FALSE
NM_001047434 YUGEN8 FALSE
NM_001049 YUGEN8 FALSE
NM_001075098 YUGEN8 FALSE
NM_001076677 YUGEN8 FALSE
NM_001076677 YUGEN8 FALSE
NM_001077195 YUGEN8 FALSE
NM_001077261 YUGEN8 FALSE
NM_001077261 YUGEN8 FALSE
NM_001077268 YUGEN8 FALSE
NM_001077501 YUGEN8 FALSE
NM_001077501 YUGEN8 FALSE
NM_001077511 YUGEN8 FALSE
NM_001077527 YUGEN8 FALSE
NM_001077527 YUGEN8 FALSE
NM_001077628 YUGEN8 FALSE
NM_001077628 YUGEN8 FALSE
NM_001077701 YUGEN8 FALSE
NM_001077704 YUGEN8 FALSE
NM_001078171 YUGEN8 FALSE
NM_001079518 YUGEN8 FALSE
NM_001079518 YUGEN8 FALSE
NM_001079538 YUGEN8 FALSE
NM_001079675 YUGEN8 FALSE
NM_001079691 YUGEN8 FALSE
NM_001079691 YUGEN8 FALSE
NM_001079867 YUGEN8 FALSE
NM_001079867 YUGEN8 FALSE
NM_001080419 YUGEN8 FALSE
NM_001080432 YUGEN8 FALSE
NM_001080435 YUGEN8 FALSE
NM_001080791 YUGEN8 FALSE
NM_001080791 YUGEN8 FALSE
NM_001081492 YUGEN8 FALSE
NM_001081955 YUGEN8 FALSE
NM_001081955 YUGEN8 FALSE
NM_001082488 YUGEN8 FALSE
NM_001082533 YUGEN8 FALSE
NM_001082534 YUGEN8 FALSE
NM_001082619 YUGEN8 FALSE
NM_001083 YUGEN8 FALSE
NM_001083335 YUGEN8 FALSE
NM_001083335 YUGEN8 FALSE
NM_001083536 YUGEN8 FALSE
NM_001083619 YUGEN8 FALSE
NM_001083620 YUGEN8 FALSE
NM_001083913 YUGEN8 FALSE
NM_001083946 YUGEN8 FALSE
NM_001083946 YUGEN8 FALSE
NM_001083962 YUGEN8 FALSE
NM_001085354 YUGEN8 FALSE
NM_001085354 YUGEN8 FALSE
NM_001085372 YUGEN8 FALSE
NM_001085377 YUGEN8 FALSE
NM_001085437 YUGEN8 FALSE
NM_001085447 YUGEN8 FALSE
NM_001085471 YUGEN8 FALSE
NM_001090 YUGEN8 FALSE
NM_001090 YUGEN8 FALSE
NM_001098 YUGEN8 FALSE
NM_001161 YUGEN8 FALSE
NM_001188 YUGEN8 FALSE
NM_001188 YUGEN8 FALSE
NM_001226 YUGEN8 FALSE
NM_001237 YUGEN8 FALSE
NM_001343 YUGEN8 FALSE
NM_001372 YUGEN8 FALSE
NM_001375 YUGEN8 FALSE
NM_001379 YUGEN8 FALSE
NM_001379 YUGEN8 FALSE
NM_001414 YUGEN8 FALSE
NM_001431 YUGEN8 FALSE
NM_001431 YUGEN8 FALSE
NM_001432 YUGEN8 FALSE
NM_001455 YUGEN8 FALSE
NM_001468 YUGEN8 FALSE
NM_001481 YUGEN8 FALSE
NM_001512 YUGEN8 FALSE
NM_001514 YUGEN8 FALSE
NM_001517 YUGEN8 FALSE
NM_001520 YUGEN8 FALSE
NM_001568 YUGEN8 FALSE
NM_001587 YUGEN8 FALSE
NM_001587 YUGEN8 FALSE
NM_001657 YUGEN8 FALSE
NM_001657 YUGEN8 FALSE
NM_001659 YUGEN8 FALSE
NM_001673 YUGEN8 FALSE
NM_001673 YUGEN8 FALSE
NM_001675 YUGEN8 FALSE
NM_001686 YUGEN8 FALSE
NM_001688 YUGEN8 FALSE
NM_001695 YUGEN8 FALSE
NM_001696 YUGEN8 FALSE
NM_001706 YUGEN8 FALSE
NM_001724 YUGEN8 FALSE
NM_001786 YUGEN8 FALSE
NM_001799 YUGEN8 FALSE
NM_001819 YUGEN8 FALSE
NM_001833 YUGEN8 FALSE
NM_001833 YUGEN8 FALSE
NM_001859 YUGEN8 FALSE
NM_001863 YUGEN8 FALSE
NM_001880 YUGEN8 FALSE
NM_001924 YUGEN8 FALSE
NM_001936 YUGEN8 FALSE
NM_001955 YUGEN8 FALSE
NM_001966 YUGEN8 FALSE
NM_001983 YUGEN8 FALSE
NM_002012 YUGEN8 FALSE
NM_002032 YUGEN8 FALSE
NM_002047 YUGEN8 FALSE
NM_002079 YUGEN8 FALSE
NM_002109 YUGEN8 FALSE
NM_002125 YUGEN8 FALSE
NM_002128 YUGEN8 FALSE
NM_002160 YUGEN8 FALSE
NM_002167 YUGEN8 FALSE
NM_002183 YUGEN8 FALSE
NM_002183 YUGEN8 FALSE
NM_002208 YUGEN8 FALSE
NM_002221 YUGEN8 FALSE
NM_002238 YUGEN8 FALSE
NM_002287 YUGEN8 FALSE
NM_002288 YUGEN8 FALSE
NM_002288 YUGEN8 FALSE
NM_002355 YUGEN8 FALSE
NM_002358 YUGEN8 FALSE
NM_002386 YUGEN8 FALSE
NM_002388 YUGEN8 FALSE
NM_002389 YUGEN8 FALSE
NM_002437 YUGEN8 FALSE
NM_002475 YUGEN8 FALSE
NM_002480 YUGEN8 FALSE
NM_002481 YUGEN8 FALSE
NM_002481 YUGEN8 FALSE
NM_002487 YUGEN8 FALSE
NM_002491 YUGEN8 FALSE
NM_002524 YUGEN8 FALSE
NM_002527 YUGEN8 FALSE
NM_002533 YUGEN8 FALSE
NM_002533 YUGEN8 FALSE
NM_002546 YUGEN8 FALSE
NM_002618 YUGEN8 FALSE
NM_002622 YUGEN8 FALSE
NM_002633 YUGEN8 FALSE
NM_002642 YUGEN8 FALSE
NM_002642 YUGEN8 FALSE
NM_002643 YUGEN8 FALSE
NM_002643 YUGEN8 FALSE
NM_002647 YUGEN8 FALSE
NM_002651 YUGEN8 FALSE
NM_002714 YUGEN8 FALSE
NM_002743 YUGEN8 FALSE
NM_002764 YUGEN8 FALSE
NM_002787 YUGEN8 FALSE
NM_002788 YUGEN8 FALSE
NM_002788 YUGEN8 FALSE
NM_002791 YUGEN8 FALSE
NM_002797 YUGEN8 FALSE
NM_002798 YUGEN8 FALSE
NM_002813 YUGEN8 FALSE
NM_002846 YUGEN8 FALSE
NM_002857 YUGEN8 FALSE
NM_002857 YUGEN8 FALSE
NM_002871 YUGEN8 FALSE
NM_002894 YUGEN8 FALSE
NM_002907 YUGEN8 FALSE
NM_002907 YUGEN8 FALSE
NM_002915 YUGEN8 FALSE
NM_003094 YUGEN8 FALSE
NM_003097 YUGEN8 FALSE
NM_003149 YUGEN8 FALSE
NM_003168 YUGEN8 FALSE
NM_003171 YUGEN8 FALSE
NM_003179 YUGEN8 FALSE
NM_003199 YUGEN8 FALSE
NM_003314 YUGEN8 FALSE
NM_003366 YUGEN8 FALSE
NM_003408 YUGEN8 FALSE
NM_003439 YUGEN8 FALSE
NM_003451 YUGEN8 FALSE
NM_003503 YUGEN8 FALSE
NM_003503 YUGEN8 FALSE
NM_003530 YUGEN8 FALSE
NM_003543 YUGEN8 FALSE
NM_003544 YUGEN8 FALSE
NM_003545 YUGEN8 FALSE
NM_003580 YUGEN8 FALSE
NM_003584 YUGEN8 FALSE
NM_003587 YUGEN8 FALSE
NM_003611 YUGEN8 FALSE
NM_003630 YUGEN8 FALSE
NM_003640 YUGEN8 FALSE
NM_003675 YUGEN8 FALSE
NM_003705 YUGEN8 FALSE
NM_003724 YUGEN8 FALSE
NM_003724 YUGEN8 FALSE
NM_003729 YUGEN8 FALSE
NM_003729 YUGEN8 FALSE
NM_003756 YUGEN8 FALSE
NM_003785 YUGEN8 FALSE
NM_003831 YUGEN8 FALSE
NM_003835 YUGEN8 FALSE
NM_003835 YUGEN8 FALSE
NM_003838 YUGEN8 FALSE
NM_003849 YUGEN8 FALSE
NM_003897 YUGEN8 FALSE
NM_003924 YUGEN8 FALSE
NM_003930 YUGEN8 FALSE
NM_003958 YUGEN8 FALSE
NM_003958 YUGEN8 FALSE
NM_003968 YUGEN8 FALSE
NM_003968 YUGEN8 FALSE
NM_004048 YUGEN8 FALSE
NM_004053 YUGEN8 FALSE
NM_004075 YUGEN8 FALSE
NM_004076 YUGEN8 FALSE
NM_004089 YUGEN8 FALSE
NM_004120 YUGEN8 FALSE
NM_004182 YUGEN8 FALSE
NM_004194 YUGEN8 FALSE
NM_004208 YUGEN8 FALSE
NM_004219 YUGEN8 FALSE
NM_004236 YUGEN8 FALSE
NM_004236 YUGEN8 FALSE
NM_004239 YUGEN8 FALSE
NM_004247 YUGEN8 FALSE
NM_004259 YUGEN8 FALSE
NM_004277 YUGEN8 FALSE
NM_004298 YUGEN8 FALSE
NM_004299 YUGEN8 FALSE
NM_004304 YUGEN8 FALSE
NM_004331 YUGEN8 FALSE
NM_004337 YUGEN8 FALSE
NM_004373 YUGEN8 FALSE
NM_004374 YUGEN8 FALSE
NM_004384 YUGEN8 FALSE
NM_004386 YUGEN8 FALSE
NM_004388 YUGEN8 FALSE
NM_004426 YUGEN8 FALSE
NM_004432 YUGEN8 FALSE
NM_004449 YUGEN8 FALSE
NM_004449 YUGEN8 FALSE
NM_004461 YUGEN8 FALSE
NM_004531 YUGEN8 FALSE
NM_004535 YUGEN8 FALSE
NM_004538 YUGEN8 FALSE
NM_004547 YUGEN8 FALSE
NM_004564 YUGEN8 FALSE
NM_004568 YUGEN8 FALSE
NM_004582 YUGEN8 FALSE
NM_004661 YUGEN8 FALSE
NM_004663 YUGEN8 FALSE
NM_004701 YUGEN8 FALSE
NM_004713 YUGEN8 FALSE
NM_004718 YUGEN8 FALSE
NM_004736 YUGEN8 FALSE
NM_004736 YUGEN8 FALSE
NM_004766 YUGEN8 FALSE
NM_004766 YUGEN8 FALSE
NM_004768 YUGEN8 FALSE
NM_004786 YUGEN8 FALSE
NM_004814 YUGEN8 FALSE
NM_004818 YUGEN8 FALSE
NM_004855 YUGEN8 FALSE
NM_004872 YUGEN8 FALSE
NM_004929 YUGEN8 FALSE
NM_004956 YUGEN8 FALSE
NM_005004 YUGEN8 FALSE
NM_005005 YUGEN8 FALSE
NM_005008 YUGEN8 FALSE
NM_005015 YUGEN8 FALSE
NM_005032 YUGEN8 FALSE
NM_005071 YUGEN8 FALSE
NM_005120 YUGEN8 FALSE
NM_005139 YUGEN8 FALSE
NM_005215 YUGEN8 FALSE
NM_005248 YUGEN8 FALSE
NM_005269 YUGEN8 FALSE
NM_005293 YUGEN8 FALSE
NM_005327 YUGEN8 FALSE
NM_005328 YUGEN8 FALSE
NM_005362 YUGEN8 FALSE
NM_005362 YUGEN8 FALSE
NM_005366 YUGEN8 FALSE
NM_005367 YUGEN8 FALSE
NM_005372 YUGEN8 FALSE
NM_005412 YUGEN8 FALSE
NM_005436 YUGEN8 FALSE
NM_005452 YUGEN8 FALSE
NM_005514 YUGEN8 FALSE
NM_005528 YUGEN8 FALSE
NM_005570 YUGEN8 FALSE
NM_005589 YUGEN8 FALSE
NM_005620 YUGEN8 FALSE
NM_005638 YUGEN8 FALSE
NM_005638 YUGEN8 FALSE
NM_005641 YUGEN8 FALSE
NM_005645 YUGEN8 FALSE
NM_005654 YUGEN8 FALSE
NM_005678 YUGEN8 FALSE
NM_005687 YUGEN8 FALSE
NM_005702 YUGEN8 FALSE
NM_005733 YUGEN8 FALSE
NM_005740 YUGEN8 FALSE
NM_005778 YUGEN8 FALSE
NM_005789 YUGEN8 FALSE
NM_005789 YUGEN8 FALSE
NM_005815 YUGEN8 FALSE
NM_005827 YUGEN8 FALSE
NM_005829 YUGEN8 FALSE
NM_005836 YUGEN8 FALSE
NM_005852 YUGEN8 FALSE
NM_005852 YUGEN8 FALSE
NM_005868 YUGEN8 FALSE
NM_005896 YUGEN8 FALSE
NM_005926 YUGEN8 FALSE
NM_005973 YUGEN8 FALSE
NM_005973 YUGEN8 FALSE
NM_005977 YUGEN8 FALSE
NM_005997 YUGEN8 FALSE
NM_005999 YUGEN8 FALSE
NM_006004 YUGEN8 FALSE
NM_006020 YUGEN8 FALSE
NM_006022 YUGEN8 FALSE
NM_006049 YUGEN8 FALSE
NM_006085 YUGEN8 FALSE
NM_006156 YUGEN8 FALSE
NM_006190 YUGEN8 FALSE
NM_006265 YUGEN8 FALSE
NM_006292 YUGEN8 FALSE
NM_006299 YUGEN8 FALSE
NM_006300 YUGEN8 FALSE
NM_006304 YUGEN8 FALSE
NM_006312 YUGEN8 FALSE
NM_006312 YUGEN8 FALSE
NM_006337 YUGEN8 FALSE
NM_006348 YUGEN8 FALSE
NM_006348 YUGEN8 FALSE
NM_006411 YUGEN8 FALSE
NM_006437 YUGEN8 FALSE
NM_006444 YUGEN8 FALSE
NM_006444 YUGEN8 FALSE
NM_006459 YUGEN8 FALSE
NM_006463 YUGEN8 FALSE
NM_006464 YUGEN8 FALSE
NM_006466 YUGEN8 FALSE
NM_006472 YUGEN8 FALSE
NM_006474 YUGEN8 FALSE
NM_006474 YUGEN8 FALSE
NM_006479 YUGEN8 FALSE
NM_006496 YUGEN8 FALSE
NM_006539 YUGEN8 FALSE
NM_006555 YUGEN8 FALSE
NM_006571 YUGEN8 FALSE
NM_006585 YUGEN8 FALSE
NM_006606 YUGEN8 FALSE
NM_006645 YUGEN8 FALSE
NM_006696 YUGEN8 FALSE
NM_006696 YUGEN8 FALSE
NM_006704 YUGEN8 FALSE
NM_006704 YUGEN8 FALSE
NM_006765 YUGEN8 FALSE
NM_006765 YUGEN8 FALSE
NM_006824 YUGEN8 FALSE
NM_006913 YUGEN8 FALSE
NM_006923 YUGEN8 FALSE
NM_006941 YUGEN8 FALSE
NM_006948 YUGEN8 FALSE
NM_006954 YUGEN8 FALSE
NM_006954 YUGEN8 FALSE
NM_006958 YUGEN8 FALSE
NM_006958 YUGEN8 FALSE
NM_006959 YUGEN8 FALSE
NM_006965 YUGEN8 FALSE
NM_006974 YUGEN8 FALSE
NM_006974 YUGEN8 FALSE
NM_006980 YUGEN8 FALSE
NM_007011 YUGEN8 FALSE
NM_007011 YUGEN8 FALSE
NM_007027 YUGEN8 FALSE
NM_007055 YUGEN8 FALSE
NM_007062 YUGEN8 FALSE
NM_007086 YUGEN8 FALSE
NM_007096 YUGEN8 FALSE
NM_007096 YUGEN8 FALSE
NM_007106 YUGEN8 FALSE
NM_007107 YUGEN8 FALSE
NM_007109 YUGEN8 FALSE
NM_007136 YUGEN8 FALSE
NM_007156 YUGEN8 FALSE
NM_007156 YUGEN8 FALSE
NM_007157 YUGEN8 FALSE
NM_007188 YUGEN8 FALSE
NM_007215 YUGEN8 FALSE
NM_007216 YUGEN8 FALSE
NM_007217 YUGEN8 FALSE
NM_007259 YUGEN8 FALSE
NM_007266 YUGEN8 FALSE
NM_007269 YUGEN8 FALSE
NM_007271 YUGEN8 FALSE
NM_007315 YUGEN8 FALSE
NM_007348 YUGEN8 FALSE
NM_012091 YUGEN8 FALSE
NM_012111 YUGEN8 FALSE
NM_012143 YUGEN8 FALSE
NM_012143 YUGEN8 FALSE
NM_012219 YUGEN8 FALSE
NM_012237 YUGEN8 FALSE
NM_012310 YUGEN8 FALSE
NM_012338 YUGEN8 FALSE
NM_012345 YUGEN8 FALSE
NM_012393 YUGEN8 FALSE
NM_012394 YUGEN8 FALSE
NM_012402 YUGEN8 FALSE
NM_012408 YUGEN8 FALSE
NM_012415 YUGEN8 FALSE
NM_012425 YUGEN8 FALSE
NM_012425 YUGEN8 FALSE
NM_012460 YUGEN8 FALSE
NM_013249 YUGEN8 FALSE
NM_013250 YUGEN8 FALSE
NM_013255 YUGEN8 FALSE
NM_013323 YUGEN8 FALSE
NM_013330 YUGEN8 FALSE
NM_013346 YUGEN8 FALSE
NM_013359 YUGEN8 FALSE
NM_013380 YUGEN8 FALSE
NM_013380 YUGEN8 FALSE
NM_013387 YUGEN8 FALSE
NM_013387 YUGEN8 FALSE
NM_013398 YUGEN8 FALSE
NM_013399 YUGEN8 FALSE
NM_013438 YUGEN8 FALSE
NM_013438 YUGEN8 FALSE
NM_013447 YUGEN8 FALSE
NM_014003 YUGEN8 FALSE
NM_014043 YUGEN8 FALSE
NM_014046 YUGEN8 FALSE
NM_014055 YUGEN8 FALSE
NM_014055 YUGEN8 FALSE
NM_014060 YUGEN8 FALSE
NM_014078 YUGEN8 FALSE
NM_014106 YUGEN8 FALSE
NM_014112 YUGEN8 FALSE
NM_014140 YUGEN8 FALSE
NM_014142 YUGEN8 FALSE
NM_014143 YUGEN8 FALSE
NM_014145 YUGEN8 FALSE
NM_014169 YUGEN8 FALSE
NM_014173 YUGEN8 FALSE
NM_014182 YUGEN8 FALSE
NM_014260 YUGEN8 FALSE
NM_014268 YUGEN8 FALSE
NM_014268 YUGEN8 FALSE
NM_014271 YUGEN8 FALSE
NM_014280 YUGEN8 FALSE
NM_014288 YUGEN8 FALSE
NM_014303 YUGEN8 FALSE
NM_014306 YUGEN8 FALSE
NM_014316 YUGEN8 FALSE
NM_014324 YUGEN8 FALSE
NM_014335 YUGEN8 FALSE
NM_014367 YUGEN8 FALSE
NM_014377 YUGEN8 FALSE
NM_014379 YUGEN8 FALSE
NM_014399 YUGEN8 TRUE
NM_014425 YUGEN8 FALSE
NM_014451 YUGEN8 FALSE
NM_014481 YUGEN8 FALSE
NM_014503 YUGEN8 FALSE
NM_014518 YUGEN8 FALSE
NM_014554 YUGEN8 FALSE
NM_014583 YUGEN8 FALSE
NM_014596 YUGEN8 FALSE
NM_014596 YUGEN8 FALSE
NM_014623 YUGEN8 FALSE
NM_014648 YUGEN8 FALSE
NM_014669 YUGEN8 FALSE
NM_014673 YUGEN8 FALSE
NM_014691 YUGEN8 FALSE
NM_014713 YUGEN8 FALSE
NM_014752 YUGEN8 FALSE
NM_014783 YUGEN8 FALSE
NM_014801 YUGEN8 FALSE
NM_014804 YUGEN8 FALSE
NM_014813 YUGEN8 FALSE
NM_014815 YUGEN8 FALSE
NM_014815 YUGEN8 FALSE
NM_014820 YUGEN8 FALSE
NM_014829 YUGEN8 FALSE
NM_014846 YUGEN8 FALSE
NM_014871 YUGEN8 FALSE
NM_014878 YUGEN8 FALSE
NM_014885 YUGEN8 FALSE
NM_014890 YUGEN8 FALSE
NM_014915 YUGEN8 FALSE
NM_014953 YUGEN8 FALSE
NM_014953 YUGEN8 FALSE
NM_014977 YUGEN8 FALSE
NM_014994 YUGEN8 FALSE
NM_014994 YUGEN8 FALSE
NM_014997 YUGEN8 FALSE
NM_015025 YUGEN8 FALSE
NM_015030 YUGEN8 FALSE
NM_015051 YUGEN8 FALSE
NM_015052 YUGEN8 FALSE
NM_015060 YUGEN8 FALSE
NM_015070 YUGEN8 FALSE
NM_015091 YUGEN8 FALSE
NM_015097 YUGEN8 FALSE
NM_015100 YUGEN8 FALSE
NM_015100 YUGEN8 FALSE
NM_015135 YUGEN8 FALSE
NM_015154 YUGEN8 FALSE
NM_015172 YUGEN8 FALSE
NM_015233 YUGEN8 FALSE
NM_015235 YUGEN8 FALSE
NM_015243 YUGEN8 FALSE
NM_015255 YUGEN8 FALSE
NM_015257 YUGEN8 FALSE
NM_015257 YUGEN8 FALSE
NM_015289 YUGEN8 FALSE
NM_015331 YUGEN8 FALSE
NM_015332 YUGEN8 FALSE
NM_015342 YUGEN8 FALSE
NM_015360 YUGEN8 FALSE
NM_015396 YUGEN8 FALSE
NM_015412 YUGEN8 FALSE
NM_015420 YUGEN8 FALSE
NM_015421 YUGEN8 FALSE
NM_015425 YUGEN8 FALSE
NM_015434 YUGEN8 FALSE
NM_015454 YUGEN8 FALSE
NM_015484 YUGEN8 FALSE
NM_015496 YUGEN8 FALSE
NM_015497 YUGEN8 FALSE
NM_015506 YUGEN8 FALSE
NM_015510 YUGEN8 FALSE
NM_015531 YUGEN8 FALSE
NM_015555 YUGEN8 FALSE
NM_015585 YUGEN8 FALSE
NM_015655 YUGEN8 FALSE
NM_015694 YUGEN8 FALSE
NM_015879 YUGEN8 FALSE
NM_015910 YUGEN8 FALSE
NM_015918 YUGEN8 FALSE
NM_015932 YUGEN8 FALSE
NM_015939 YUGEN8 FALSE
NM_015946 YUGEN8 FALSE
NM_016020 YUGEN8 FALSE
NM_016022 YUGEN8 FALSE
NM_016022 YUGEN8 FALSE
NM_016023 YUGEN8 FALSE
NM_016052 YUGEN8 FALSE
NM_016065 YUGEN8 FALSE
NM_016067 YUGEN8 FALSE
NM_016071 YUGEN8 FALSE
NM_016072 YUGEN8 FALSE
NM_016077 YUGEN8 FALSE
NM_016097 YUGEN8 FALSE
NM_016128 YUGEN8 FALSE
NM_016142 YUGEN8 FALSE
NM_016147 YUGEN8 FALSE
NM_016154 YUGEN8 FALSE
NM_016195 YUGEN8 FALSE
NM_016196 YUGEN8 FALSE
NM_016275 YUGEN8 FALSE
NM_016277 YUGEN8 FALSE
NM_016304 YUGEN8 FALSE
NM_016312 YUGEN8 FALSE
NM_016334 YUGEN8 FALSE
NM_016334 YUGEN8 FALSE
NM_016406 YUGEN8 FALSE
NM_016407 YUGEN8 FALSE
NM_016437 YUGEN8 FALSE
NM_016451 YUGEN8 FALSE
NM_016454 YUGEN8 FALSE
NM_016474 YUGEN8 FALSE
NM_016481 YUGEN8 FALSE
NM_016484 YUGEN8 FALSE
NM_016500 YUGEN8 FALSE
NM_016504 YUGEN8 FALSE
NM_016525 YUGEN8 FALSE
NM_016570 YUGEN8 FALSE
NM_016589 YUGEN8 FALSE
NM_016593 YUGEN8 FALSE
NM_016605 YUGEN8 FALSE
NM_016622 YUGEN8 FALSE
NM_016622 YUGEN8 FALSE
NM_016648 YUGEN8 FALSE
NM_016649 YUGEN8 FALSE
NM_016937 YUGEN8 FALSE
NM_017510 YUGEN8 FALSE
NM_017558 YUGEN8 FALSE
NM_017577 YUGEN8 FALSE
NM_017595 YUGEN8 FALSE
NM_017647 YUGEN8 FALSE
NM_017667 YUGEN8 FALSE
NM_017670 YUGEN8 FALSE
NM_017670 YUGEN8 FALSE
NM_017676 YUGEN8 FALSE
NM_017677 YUGEN8 FALSE
NM_017679 YUGEN8 FALSE
NM_017679 YUGEN8 FALSE
NM_017738 YUGEN8 FALSE
NM_017759 YUGEN8 FALSE
NM_017768 YUGEN8 FALSE
NM_017777 YUGEN8 FALSE
NM_017799 YUGEN8 FALSE
NM_017831 YUGEN8 FALSE
NM_017840 YUGEN8 FALSE
NM_017853 YUGEN8 FALSE
NM_017879 YUGEN8 FALSE
NM_017883 YUGEN8 FALSE
NM_017890 YUGEN8 FALSE
NM_017890 YUGEN8 FALSE
NM_017915 YUGEN8 FALSE
NM_017917 YUGEN8 FALSE
NM_017924 YUGEN8 FALSE
NM_017929 YUGEN8 FALSE
NM_017929 YUGEN8 FALSE
NM_017931 YUGEN8 FALSE
NM_017952 YUGEN8 FALSE
NM_017975 YUGEN8 FALSE
NM_017975 YUGEN8 FALSE
NM_017986 YUGEN8 FALSE
NM_017986 YUGEN8 FALSE
NM_018015 YUGEN8 FALSE
NM_018025 YUGEN8 FALSE
NM_018047 YUGEN8 FALSE
NM_018048 YUGEN8 FALSE
NM_018061 YUGEN8 FALSE
NM_018062 YUGEN8 FALSE
NM_018062 YUGEN8 FALSE
NM_018074 YUGEN8 FALSE
NM_018077 YUGEN8 FALSE
NM_018090 YUGEN8 FALSE
NM_018091 YUGEN8 FALSE
NM_018097 YUGEN8 FALSE
NM_018117 YUGEN8 FALSE
NM_018122 YUGEN8 FALSE
NM_018149 YUGEN8 FALSE
NM_018170 YUGEN8 FALSE
NM_018193 YUGEN8 FALSE
NM_018193 YUGEN8 FALSE
NM_018227 YUGEN8 FALSE
NM_018248 YUGEN8 FALSE
NM_018256 YUGEN8 FALSE
NM_018340 YUGEN8 FALSE
NM_018340 YUGEN8 FALSE
NM_018343 YUGEN8 FALSE
NM_018365 YUGEN8 FALSE
NM_018372 YUGEN8 FALSE
NM_018372 YUGEN8 FALSE
NM_018374 YUGEN8 FALSE
NM_018385 YUGEN8 FALSE
NM_018431 YUGEN8 FALSE
NM_018441 YUGEN8 FALSE
NM_018447 YUGEN8 FALSE
NM_018456 YUGEN8 FALSE
NM_018462 YUGEN8 FALSE
NM_018466 YUGEN8 FALSE
NM_018471 YUGEN8 FALSE
NM_018480 YUGEN8 FALSE
NM_018486 YUGEN8 FALSE
NM_018555 YUGEN8 FALSE
NM_018559 YUGEN8 FALSE
NM_018640 YUGEN8 FALSE
NM_018641 YUGEN8 FALSE
NM_018649 YUGEN8 FALSE
NM_018657 YUGEN8 FALSE
NM_018662 YUGEN8 FALSE
NM_018662 YUGEN8 FALSE
NM_018668 YUGEN8 FALSE
NM_018688 YUGEN8 FALSE
NM_018702 YUGEN8 FALSE
NM_018838 YUGEN8 FALSE
NM_018846 YUGEN8 FALSE
NM_018846 YUGEN8 FALSE
NM_018897 YUGEN8 FALSE
NM_018920 YUGEN8 FALSE
NM_018973 YUGEN8 FALSE
NM_018981 YUGEN8 FALSE
NM_019002 YUGEN8 FALSE
NM_019014 YUGEN8 FALSE
NM_019014 YUGEN8 FALSE
NM_019024 YUGEN8 FALSE
NM_019026 YUGEN8 FALSE
NM_019030 YUGEN8 FALSE
NM_019036 YUGEN8 FALSE
NM_019036 YUGEN8 FALSE
NM_019040 YUGEN8 FALSE
NM_019048 YUGEN8 FALSE
NM_019069 YUGEN8 FALSE
NM_019103 YUGEN8 FALSE
NM_019103 YUGEN8 FALSE
NM_019118 YUGEN8 FALSE
NM_019556 YUGEN8 FALSE
NM_019591 YUGEN8 FALSE
NM_019852 YUGEN8 FALSE
NM_020143 YUGEN8 FALSE
NM_020159 YUGEN8 FALSE
NM_020159 YUGEN8 FALSE
NM_020165 YUGEN8 FALSE
NM_020192 YUGEN8 FALSE
NM_020195 YUGEN8 FALSE
NM_020205 YUGEN8 FALSE
NM_020235 YUGEN8 FALSE
NM_020235 YUGEN8 FALSE
NM_020238 YUGEN8 FALSE
NM_020300 YUGEN8 FALSE
NM_020313 YUGEN8 FALSE
NM_020336 YUGEN8 FALSE
NM_020341 YUGEN8 FALSE
NM_020347 YUGEN8 FALSE
NM_020374 YUGEN8 FALSE
NM_020395 YUGEN8 FALSE
NM_020395 YUGEN8 FALSE
NM_020399 YUGEN8 FALSE
NM_020409 YUGEN8 FALSE
NM_020409 YUGEN8 FALSE
NM_020423 YUGEN8 FALSE
NM_020424 YUGEN8 FALSE
NM_020425 YUGEN8 FALSE
NM_020425 YUGEN8 FALSE
NM_020447 YUGEN8 FALSE
NM_020466 YUGEN8 FALSE
NM_020657 YUGEN8 FALSE
NM_020701 YUGEN8 FALSE
NM_020709 YUGEN8 FALSE
NM_020714 YUGEN8 FALSE
NM_020742 YUGEN8 FALSE
NM_020745 YUGEN8 FALSE
NM_020751 YUGEN8 FALSE
NM_020768 YUGEN8 FALSE
NM_020801 YUGEN8 FALSE
NM_020802 YUGEN8 FALSE
NM_020810 YUGEN8 FALSE
NM_020825 YUGEN8 FALSE
NM_020834 YUGEN8 FALSE
NM_020879 YUGEN8 FALSE
NM_020880 YUGEN8 FALSE
NM_020919 YUGEN8 FALSE
NM_020920 YUGEN8 FALSE
NM_020924 YUGEN8 FALSE
NM_020927 YUGEN8 FALSE
NM_020931 YUGEN8 FALSE
NM_020933 YUGEN8 FALSE
NM_020957 YUGEN8 FALSE
NM_020961 YUGEN8 FALSE
NM_020963 YUGEN8 FALSE
NM_020963 YUGEN8 FALSE
NM_020964 YUGEN8 FALSE
NM_020984 YUGEN8 FALSE
NM_020996 YUGEN8 FALSE
NM_021014 YUGEN8 FALSE
NM_021018 YUGEN8 FALSE
NM_021029 YUGEN8 FALSE
NM_021065 YUGEN8 FALSE
NM_021104 YUGEN8 FALSE
NM_021104 YUGEN8 FALSE
NM_021105 YUGEN8 FALSE
NM_021141 YUGEN8 FALSE
NM_021143 YUGEN8 FALSE
NM_021161 YUGEN8 FALSE
NM_021165 YUGEN8 FALSE
NM_021215 YUGEN8 FALSE
NM_021226 YUGEN8 FALSE
NM_021227 YUGEN8 FALSE
NM_021242 YUGEN8 FALSE
NM_021270 YUGEN8 FALSE
NM_021270 YUGEN8 FALSE
NM_021706 YUGEN8 FALSE
NM_021721 YUGEN8 FALSE
NM_021821 YUGEN8 FALSE
NM_021825 YUGEN8 FALSE
NM_021912 YUGEN8 FALSE
NM_021992 YUGEN8 FALSE
NM_021998 YUGEN8 FALSE
NM_022045 YUGEN8 FALSE
NM_022062 YUGEN8 FALSE
NM_022072 YUGEN8 FALSE
NM_022100 YUGEN8 FALSE
NM_022110 YUGEN8 FALSE
NM_022129 YUGEN8 FALSE
NM_022451 YUGEN8 FALSE
NM_022467 YUGEN8 FALSE
NM_022469 YUGEN8 FALSE
NM_022494 YUGEN8 FALSE
NM_022553 YUGEN8 FALSE
NM_022717 YUGEN8 FALSE
NM_022731 YUGEN8 FALSE
NM_022763 YUGEN8 FALSE
NM_022783 YUGEN8 FALSE
NM_022802 YUGEN8 FALSE
NM_022804 YUGEN8 FALSE
NM_022828 YUGEN8 FALSE
NM_022838 YUGEN8 FALSE
NM_022839 YUGEN8 FALSE
NM_022840 YUGEN8 FALSE
NM_022894 YUGEN8 FALSE
NM_022915 YUGEN8 FALSE
NM_022918 YUGEN8 FALSE
NM_023010 YUGEN8 FALSE
NM_023012 YUGEN8 FALSE
NM_023036 YUGEN8 FALSE
NM_023074 YUGEN8 FALSE
NM_023926 YUGEN8 FALSE
NM_024025 YUGEN8 FALSE
NM_024034 YUGEN8 FALSE
NM_024041 YUGEN8 FALSE
NM_024057 YUGEN8 FALSE
NM_024063 YUGEN8 FALSE
NM_024093 YUGEN8 FALSE
NM_024102 YUGEN8 FALSE
NM_024297 YUGEN8 FALSE
NM_024303 YUGEN8 FALSE
NM_024331 YUGEN8 FALSE
NM_024331 YUGEN8 FALSE
NM_024491 YUGEN8 FALSE
NM_024528 YUGEN8 FALSE
NM_024544 YUGEN8 FALSE
NM_024548 YUGEN8 FALSE
NM_024553 YUGEN8 FALSE
NM_024567 YUGEN8 FALSE
NM_024639 YUGEN8 FALSE
NM_024643 YUGEN8 FALSE
NM_024643 YUGEN8 FALSE
NM_024657 YUGEN8 FALSE
NM_024657 YUGEN8 FALSE
NM_024666 YUGEN8 FALSE
NM_024672 YUGEN8 FALSE
NM_024685 YUGEN8 FALSE
NM_024721 YUGEN8 FALSE
NM_024753 YUGEN8 FALSE
NM_024761 YUGEN8 FALSE
NM_024762 YUGEN8 FALSE
NM_024766 YUGEN8 FALSE
NM_024784 YUGEN8 FALSE
NM_024787 YUGEN8 FALSE
NM_024800 YUGEN8 FALSE
NM_024814 YUGEN8 FALSE
NM_024819 YUGEN8 FALSE
NM_024838 YUGEN8 FALSE
NM_024840 YUGEN8 FALSE
NM_024867 YUGEN8 FALSE
NM_024887 YUGEN8 FALSE
NM_024908 YUGEN8 FALSE
NM_024926 YUGEN8 FALSE
NM_024958 YUGEN8 FALSE
NM_024963 YUGEN8 FALSE
NM_025073 YUGEN8 FALSE
NM_025073 YUGEN8 FALSE
NM_025077 YUGEN8 FALSE
NM_025114 YUGEN8 FALSE
NM_025134 YUGEN8 FALSE
NM_025150 YUGEN8 FALSE
NM_025152 YUGEN8 FALSE
NM_025155 YUGEN8 FALSE
NM_025203 YUGEN8 FALSE
NM_025203 YUGEN8 FALSE
NM_025207 YUGEN8 FALSE
NM_025207 YUGEN8 FALSE
NM_025224 YUGEN8 FALSE
NM_025234 YUGEN8 FALSE
NM_030578 YUGEN8 FALSE
NM_030593 YUGEN8 FALSE
NM_030623 YUGEN8 FALSE
NM_030627 YUGEN8 FALSE
NM_030755 YUGEN8 FALSE
NM_030763 YUGEN8 FALSE
NM_030793 YUGEN8 FALSE
NM_030793 YUGEN8 FALSE
NM_030799 YUGEN8 FALSE
NM_030799 YUGEN8 FALSE
NM_030800 YUGEN8 FALSE
NM_030824 YUGEN8 FALSE
NM_030877 YUGEN8 FALSE
NM_030899 YUGEN8 FALSE
NM_030911 YUGEN8 FALSE
NM_030920 YUGEN8 FALSE
NM_030920 YUGEN8 FALSE
NM_030938 YUGEN8 FALSE
NM_030969 YUGEN8 FALSE
NM_030969 YUGEN8 FALSE
NM_031217 YUGEN8 FALSE
NM_031304 YUGEN8 FALSE
NM_031423 YUGEN8 FALSE
NM_031427 YUGEN8 FALSE
NM_031488 YUGEN8 FALSE
NM_031902 YUGEN8 FALSE
NM_031903 YUGEN8 FALSE
NM_031915 YUGEN8 FALSE
NM_031935 YUGEN8 FALSE
NM_032016 YUGEN8 FALSE
NM_032026 YUGEN8 FALSE
NM_032027 YUGEN8 FALSE
NM_032105 YUGEN8 FALSE
NM_032105 YUGEN8 FALSE
NM_032144 YUGEN8 FALSE
NM_032144 YUGEN8 FALSE
NM_032175 YUGEN8 FALSE
NM_032193 YUGEN8 FALSE
NM_032199 YUGEN8 FALSE
NM_032206 YUGEN8 FALSE
NM_032286 YUGEN8 FALSE
NM_032312 YUGEN8 FALSE
NM_032323 YUGEN8 FALSE
NM_032367 YUGEN8 FALSE
NM_032380 YUGEN8 FALSE
NM_032380 YUGEN8 FALSE
NM_032472 YUGEN8 FALSE
NM_032472 YUGEN8 FALSE
NM_032497 YUGEN8 FALSE
NM_032498 YUGEN8 FALSE
NM_032507 YUGEN8 FALSE
NM_032552 YUGEN8 FALSE
NM_032561 YUGEN8 FALSE
NM_032571 YUGEN8 FALSE
NM_032590 YUGEN8 FALSE
NM_032608 YUGEN8 FALSE
NM_032634 YUGEN8 FALSE
NM_032689 YUGEN8 FALSE
NM_032758 YUGEN8 FALSE
NM_032795 YUGEN8 FALSE
NM_032821 YUGEN8 FALSE
NM_032828 YUGEN8 FALSE
NM_032844 YUGEN8 FALSE
NM_032852 YUGEN8 FALSE
NM_032852 YUGEN8 FALSE
NM_032881 YUGEN8 FALSE
NM_032900 YUGEN8 FALSE
NM_032906 YUGEN8 FALSE
NM_032907 YUGEN8 FALSE
NM_032933 YUGEN8 FALSE
NM_032941 YUGEN8 FALSE
NM_032941 YUGEN8 FALSE
NM_032959 YUGEN8 FALSE
NM_032959 YUGEN8 FALSE
NM_032992 YUGEN8 FALSE
NM_033028 YUGEN8 FALSE
NM_033035 YUGEN8 FALSE
NM_033048 YUGEN8 FALSE
NM_033084 YUGEN8 FALSE
NM_033114 YUGEN8 FALSE
NM_033115 YUGEN8 FALSE
NM_033211 YUGEN8 FALSE
NM_033266 YUGEN8 FALSE
NM_033272 YUGEN8 FALSE
NM_033280 YUGEN8 FALSE
NM_033281 YUGEN8 FALSE
NM_033297 YUGEN8 FALSE
NM_033340 YUGEN8 FALSE
NM_033341 YUGEN8 FALSE
NM_033379 YUGEN8 FALSE
NM_033380 YUGEN8 FALSE
NM_033380 YUGEN8 FALSE
NM_033381 YUGEN8 FALSE
NM_033381 YUGEN8 FALSE
NM_033402 YUGEN8 FALSE
NM_033402 YUGEN8 FALSE
NM_033418 YUGEN8 FALSE
NM_033468 YUGEN8 FALSE
NM_033481 YUGEN8 FALSE
NM_033550 YUGEN8 FALSE
NM_033625 YUGEN8 FALSE
NM_033641 YUGEN8 FALSE
NM_052818 YUGEN8 FALSE
NM_052818 YUGEN8 FALSE
NM_052831 YUGEN8 FALSE
NM_052848 YUGEN8 FALSE
NM_052849 YUGEN8 FALSE
NM_052849 YUGEN8 FALSE
NM_052884 YUGEN8 FALSE
NM_052884 YUGEN8 FALSE
NM_052936 YUGEN8 FALSE
NM_052936 YUGEN8 FALSE
NM_053035 YUGEN8 FALSE
NM_053053 YUGEN8 FALSE
NM_053067 YUGEN8 FALSE
NM_053067 YUGEN8 FALSE
NM_053285 YUGEN8 FALSE
NM_057161 YUGEN8 FALSE
NM_057175 YUGEN8 FALSE
NM_058163 YUGEN8 FALSE
NM_080632 YUGEN8 FALSE
NM_080723 YUGEN8 FALSE
NM_080747 YUGEN8 FALSE
NM_080764 YUGEN8 FALSE
NM_080867 YUGEN8 FALSE
NM_080867 YUGEN8 FALSE
NM_130463 YUGEN8 FALSE
NM_130466 YUGEN8 FALSE
NM_130466 YUGEN8 FALSE
NM_130467 YUGEN8 FALSE
NM_130775 YUGEN8 FALSE
NM_130799 YUGEN8 FALSE
NM_130799 YUGEN8 FALSE
NM_130802 YUGEN8 FALSE
NM_130803 YUGEN8 FALSE
NM_130803 YUGEN8 FALSE
NM_130804 YUGEN8 FALSE
NM_130804 YUGEN8 FALSE
NM_130897 YUGEN8 FALSE
NM_130902 YUGEN8 FALSE
NM_130906 YUGEN8 FALSE
NM_130906 YUGEN8 FALSE
NM_131916 YUGEN8 FALSE
NM_133462 YUGEN8 FALSE
NM_133462 YUGEN8 FALSE
NM_133466 YUGEN8 FALSE
NM_133471 YUGEN8 FALSE
NM_133509 YUGEN8 FALSE
NM_133636 YUGEN8 FALSE
NM_134431 YUGEN8 FALSE
NM_134444 YUGEN8 FALSE
NM_138282 YUGEN8 FALSE
NM_138333 YUGEN8 FALSE
NM_138343 YUGEN8 FALSE
NM_138346 YUGEN8 FALSE
NM_138356 YUGEN8 FALSE
NM_138364 YUGEN8 FALSE
NM_138369 YUGEN8 FALSE
NM_138395 YUGEN8 FALSE
NM_138419 YUGEN8 FALSE
NM_138419 YUGEN8 FALSE
NM_138442 YUGEN8 FALSE
NM_138443 YUGEN8 FALSE
NM_138446 YUGEN8 FALSE
NM_138453 YUGEN8 FALSE
NM_138458 YUGEN8 FALSE
NM_138493 YUGEN8 FALSE
NM_138703 YUGEN8 FALSE
NM_138777 YUGEN8 FALSE
NM_138777 YUGEN8 FALSE
NM_138789 YUGEN8 FALSE
NM_138793 YUGEN8 FALSE
NM_138811 YUGEN8 FALSE
NM_139122 YUGEN8 FALSE
NM_139123 YUGEN8 FALSE
NM_139178 YUGEN8 FALSE
NM_139199 YUGEN8 FALSE
NM_139248 YUGEN8 FALSE
NM_139280 YUGEN8 FALSE
NM_139281 YUGEN8 FALSE
NM_139315 YUGEN8 FALSE
NM_144488 YUGEN8 FALSE
NM_144580 YUGEN8 FALSE
NM_144586 YUGEN8 TRUE
NM_144591 YUGEN8 FALSE
NM_144591 YUGEN8 FALSE
NM_144609 YUGEN8 FALSE
NM_144609 YUGEN8 FALSE
NM_144650 YUGEN8 FALSE
NM_144689 YUGEN8 FALSE
NM_144697 YUGEN8 FALSE
NM_144709 YUGEN8 FALSE
NM_144719 YUGEN8 FALSE
NM_144732 YUGEN8 FALSE
NM_144736 YUGEN8 FALSE
NM_144736 YUGEN8 FALSE
NM_144981 YUGEN8 FALSE
NM_144982 YUGEN8 FALSE
NM_145034 YUGEN8 FALSE
NM_145044 YUGEN8 FALSE
NM_145052 YUGEN8 FALSE
NM_145080 YUGEN8 FALSE
NM_145165 YUGEN8 FALSE
NM_145206 YUGEN8 FALSE
NM_145238 YUGEN8 FALSE
NM_145251 YUGEN8 FALSE
NM_145262 YUGEN8 FALSE
NM_145307 YUGEN8 FALSE
NM_145316 YUGEN8 FALSE
NM_145644 YUGEN8 FALSE
NM_145644 YUGEN8 FALSE
NM_145697 YUGEN8 FALSE
NM_145791 YUGEN8 FALSE
NM_145812 YUGEN8 FALSE
NM_145813 YUGEN8 FALSE
NM_145859 YUGEN8 FALSE
NM_145860 YUGEN8 FALSE
NM_145910 YUGEN8 FALSE
NM_147172 YUGEN8 FALSE
NM_147173 YUGEN8 FALSE
NM_147180 YUGEN8 FALSE
NM_152132 YUGEN8 FALSE
NM_152132 YUGEN8 FALSE
NM_152244 YUGEN8 FALSE
NM_152260 YUGEN8 FALSE
NM_152279 YUGEN8 FALSE
NM_152280 YUGEN8 FALSE
NM_152281 YUGEN8 FALSE
NM_152295 YUGEN8 FALSE
NM_152318 YUGEN8 FALSE
NM_152347 YUGEN8 FALSE
NM_152373 YUGEN8 FALSE
NM_152379 YUGEN8 FALSE
NM_152445 YUGEN8 FALSE
NM_152476 YUGEN8 FALSE
NM_152524 YUGEN8 FALSE
NM_152556 YUGEN8 FALSE
NM_152564 YUGEN8 FALSE
NM_152564 YUGEN8 FALSE
NM_152574 YUGEN8 FALSE
NM_152595 YUGEN8 FALSE
NM_152597 YUGEN8 FALSE
NM_152605 YUGEN8 FALSE
NM_152610 YUGEN8 FALSE
NM_152631 YUGEN8 FALSE
NM_152632 YUGEN8 FALSE
NM_152636 YUGEN8 FALSE
NM_152647 YUGEN8 FALSE
NM_152724 YUGEN8 FALSE
NM_152724 YUGEN8 FALSE
NM_152725 YUGEN8 FALSE
NM_152726 YUGEN8 FALSE
NM_152734 YUGEN8 FALSE
NM_152748 YUGEN8 FALSE
NM_152902 YUGEN8 FALSE
NM_152916 YUGEN8 FALSE
NM_152917 YUGEN8 FALSE
NM_152918 YUGEN8 FALSE
NM_152919 YUGEN8 FALSE
NM_152920 YUGEN8 FALSE
NM_152921 YUGEN8 FALSE
NM_152924 YUGEN8 FALSE
NM_152924 YUGEN8 FALSE
NM_153015 YUGEN8 FALSE
NM_153034 YUGEN8 FALSE
NM_153183 YUGEN8 FALSE
NM_153186 YUGEN8 FALSE
NM_153223 YUGEN8 FALSE
NM_153354 YUGEN8 FALSE
NM_153358 YUGEN8 FALSE
NM_153477 YUGEN8 FALSE
NM_153485 YUGEN8 FALSE
NM_153609 YUGEN8 FALSE
NM_153704 YUGEN8 FALSE
NM_153704 YUGEN8 FALSE
NM_153747 YUGEN8 FALSE
NM_153747 YUGEN8 FALSE
NM_153811 YUGEN8 FALSE
NM_153826 YUGEN8 FALSE
NM_153835 YUGEN8 FALSE
NM_170681 YUGEN8 FALSE
NM_170691 YUGEN8 FALSE
NM_170691 YUGEN8 FALSE
NM_170783 YUGEN8 FALSE
NM_170783 YUGEN8 FALSE
NM_171998 YUGEN8 FALSE
NM_172350 YUGEN8 FALSE
NM_172351 YUGEN8 FALSE
NM_172352 YUGEN8 FALSE
NM_172353 YUGEN8 FALSE
NM_172354 YUGEN8 FALSE
NM_172355 YUGEN8 FALSE
NM_172356 YUGEN8 FALSE
NM_172357 YUGEN8 FALSE
NM_172358 YUGEN8 FALSE
NM_172359 YUGEN8 FALSE
NM_172360 YUGEN8 FALSE
NM_172361 YUGEN8 FALSE
NM_172362 YUGEN8 FALSE
NM_173074 YUGEN8 FALSE
NM_173074 YUGEN8 FALSE
NM_173358 YUGEN8 FALSE
NM_173358 YUGEN8 FALSE
NM_173485 YUGEN8 FALSE
NM_173487 YUGEN8 FALSE
NM_173644 YUGEN8 FALSE
NM_173658 YUGEN8 FALSE
NM_173663 YUGEN8 FALSE
NM_173685 YUGEN8 FALSE
NM_173698 YUGEN8 FALSE
NM_173826 YUGEN8 FALSE
NM_174889 YUGEN8 FALSE
NM_174892 YUGEN8 FALSE
NM_174900 YUGEN8 FALSE
NM_174909 YUGEN8 FALSE
NM_174916 YUGEN8 FALSE
NM_174962 YUGEN8 FALSE
NM_174962 YUGEN8 FALSE
NM_175065 YUGEN8 FALSE
NM_175711 YUGEN8 FALSE
NM_175744 YUGEN8 FALSE
NM_175744 YUGEN8 FALSE
NM_175866 YUGEN8 FALSE
NM_175874 YUGEN8 FALSE
NM_176805 YUGEN8 FALSE
NM_176810 YUGEN8 FALSE
NM_176815 YUGEN8 FALSE
NM_176822 YUGEN8 FALSE
NM_176824 YUGEN8 FALSE
NM_176863 YUGEN8 FALSE
NM_176863 YUGEN8 FALSE
NM_177424 YUGEN8 FALSE
NM_177988 YUGEN8 FALSE
NM_177988 YUGEN8 FALSE
NM_177990 YUGEN8 FALSE
NM_178014 YUGEN8 FALSE
NM_178173 YUGEN8 FALSE
NM_178221 YUGEN8 FALSE
NM_178221 YUGEN8 FALSE
NM_178234 YUGEN8 FALSE
NM_178234 YUGEN8 FALSE
NM_178270 YUGEN8 FALSE
NM_178270 YUGEN8 FALSE
NM_178336 YUGEN8 FALSE
NM_178336 YUGEN8 FALSE
NM_178542 YUGEN8 FALSE
NM_178544 YUGEN8 FALSE
NM_178835 YUGEN8 FALSE
NM_180703 YUGEN8 FALSE
NM_180982 YUGEN8 FALSE
NM_180982 YUGEN8 FALSE
NM_181304 YUGEN8 FALSE
NM_181304 YUGEN8 FALSE
NM_181305 YUGEN8 FALSE
NM_181305 YUGEN8 FALSE
NM_181306 YUGEN8 FALSE
NM_181306 YUGEN8 FALSE
NM_181354 YUGEN8 FALSE
NM_181486 YUGEN8 FALSE
NM_181501 YUGEN8 FALSE
NM_181507 YUGEN8 FALSE
NM_181581 YUGEN8 FALSE
NM_181672 YUGEN8 FALSE
NM_181672 YUGEN8 FALSE
NM_181673 YUGEN8 FALSE
NM_181673 YUGEN8 FALSE
NM_181686 YUGEN8 FALSE
NM_181704 YUGEN8 FALSE
NM_181704 YUGEN8 FALSE
NM_181714 YUGEN8 FALSE
NM_181733 YUGEN8 FALSE
NM_181733 YUGEN8 FALSE
NM_181789 YUGEN8 FALSE
NM_181794 YUGEN8 FALSE
NM_181806 YUGEN8 FALSE
NM_181877 YUGEN8 FALSE
NM_182481 YUGEN8 FALSE
NM_182481 YUGEN8 FALSE
NM_182482 YUGEN8 FALSE
NM_182482 YUGEN8 FALSE
NM_182484 YUGEN8 FALSE
NM_182484 YUGEN8 FALSE
NM_182490 YUGEN8 FALSE
NM_182503 YUGEN8 FALSE
NM_182507 YUGEN8 FALSE
NM_182511 YUGEN8 FALSE
NM_182520 YUGEN8 FALSE
NM_182554 YUGEN8 FALSE
NM_182620 YUGEN8 FALSE
NM_182620 YUGEN8 FALSE
NM_182810 YUGEN8 FALSE
NM_182977 YUGEN8 FALSE
NM_183047 YUGEN8 FALSE
NM_183048 YUGEN8 FALSE
NM_183078 YUGEN8 FALSE
NM_183078 YUGEN8 FALSE
NM_183238 YUGEN8 FALSE
NM_183245 YUGEN8 FALSE
NM_183356 YUGEN8 FALSE
NM_183356 YUGEN8 FALSE
NM_183359 YUGEN8 FALSE
NM_183359 YUGEN8 FALSE
NM_183401 YUGEN8 FALSE
NM_183415 YUGEN8 FALSE
NM_183415 YUGEN8 FALSE
NM_194292 YUGEN8 FALSE
NM_194300 YUGEN8 FALSE
NM_194314 YUGEN8 FALSE
NM_197972 YUGEN8 FALSE
NM_198041 YUGEN8 FALSE
NM_198046 YUGEN8 FALSE
NM_198120 YUGEN8 FALSE
NM_198141 YUGEN8 FALSE
NM_198150 YUGEN8 FALSE
NM_198159 YUGEN8 FALSE
NM_198195 YUGEN8 FALSE
NM_198195 YUGEN8 FALSE
NM_198202 YUGEN8 FALSE
NM_198261 YUGEN8 FALSE
NM_198262 YUGEN8 FALSE
NM_198273 YUGEN8 FALSE
NM_198389 YUGEN8 FALSE
NM_198389 YUGEN8 FALSE
NM_198428 YUGEN8 FALSE
NM_198457 YUGEN8 FALSE
NM_198481 YUGEN8 FALSE
NM_198488 YUGEN8 FALSE
NM_198511 YUGEN8 FALSE
NM_198524 YUGEN8 FALSE
NM_198527 YUGEN8 FALSE
NM_198534 YUGEN8 FALSE
NM_199044 YUGEN8 FALSE
NM_199177 YUGEN8 FALSE
NM_199177 YUGEN8 FALSE
NM_199186 YUGEN8 FALSE
NM_199342 YUGEN8 FALSE
NM_199416 YUGEN8 FALSE
NM_199416 YUGEN8 FALSE
NM_199420 YUGEN8 FALSE
NM_199421 YUGEN8 FALSE
NM_199421 YUGEN8 FALSE
NM_201265 YUGEN8 FALSE
NM_201398 YUGEN8 FALSE
NM_201398 YUGEN8 FALSE
NM_201521 YUGEN8 FALSE
NM_201522 YUGEN8 FALSE
NM_201523 YUGEN8 FALSE
NM_201647 YUGEN8 FALSE
NM_203298 YUGEN8 FALSE
NM_203349 YUGEN8 FALSE
NM_203382 YUGEN8 FALSE
NM_203453 YUGEN8 FALSE
NM_205836 YUGEN8 FALSE
NM_205836 YUGEN8 FALSE
NM_205856 YUGEN8 FALSE
NM_206840 YUGEN8 FALSE
NM_206840 YUGEN8 FALSE
NM_206852 YUGEN8 FALSE
NM_207118 YUGEN8 FALSE
NM_207122 YUGEN8 FALSE
NM_207122 YUGEN8 FALSE
NM_207170 YUGEN8 FALSE
NM_207171 YUGEN8 FALSE
NM_207171 YUGEN8 FALSE
NM_207308 YUGEN8 FALSE
NM_207344 YUGEN8 FALSE
NM_207361 YUGEN8 FALSE
NM_212471 YUGEN8 FALSE
NM_213618 YUGEN8 FALSE
NM_213622 YUGEN8 FALSE
NM_000028 YUSIT1 FALSE
NM_000038 YUSIT1 FALSE
NM_000057 YUSIT1 FALSE
NM_000082 YUSIT1 FALSE
NM_000113 YUSIT1 FALSE
NM_000164 YUSIT1 FALSE
NM_000169 YUSIT1 FALSE
NM_000190 YUSIT1 FALSE
NM_000191 YUSIT1 FALSE
NM_000237 YUSIT1 FALSE
NM_000254 YUSIT1 FALSE
NM_000255 YUSIT1 FALSE
NM_000286 YUSIT1 FALSE
NM_000287 YUSIT1 FALSE
NM_000288 YUSIT1 FALSE
NM_000310 YUSIT1 FALSE
NM_000317 YUSIT1 FALSE
NM_000373 YUSIT1 FALSE
NM_000401 YUSIT1 FALSE
NM_000401 YUSIT1 FALSE
NM_000414 YUSIT1 FALSE
NM_000449 YUSIT1 FALSE
NM_000449 YUSIT1 FALSE
NM_000491 YUSIT1 FALSE
NM_000642 YUSIT1 FALSE
NM_000643 YUSIT1 FALSE
NM_000644 YUSIT1 FALSE
NM_000646 YUSIT1 FALSE
NM_000663 YUSIT1 FALSE
NM_000671 YUSIT1 FALSE
NM_000696 YUSIT1 FALSE
NM_000775 YUSIT1 FALSE
NM_000784 YUSIT1 FALSE
NM_000791 YUSIT1 FALSE
NM_000854 YUSIT1 FALSE
NM_000854 YUSIT1 FALSE
NM_000947 YUSIT1 FALSE
NM_000950 YUSIT1 FALSE
NM_000950 YUSIT1 FALSE
NM_000963 YUSIT1 FALSE
NM_000968 YUSIT1 FALSE
NM_000988 YUSIT1 FALSE
NM_000994 YUSIT1 FALSE
NM_000994 YUSIT1 FALSE
NM_000995 YUSIT1 FALSE
NM_000997 YUSIT1 FALSE
NM_000998 YUSIT1 FALSE
NM_001001349 YUSIT1 FALSE
NM_001001556 YUSIT1 FALSE
NM_001001563 YUSIT1 FALSE
NM_001001662 YUSIT1 FALSE
NM_001001668 YUSIT1 FALSE
NM_001001669 YUSIT1 FALSE
NM_001001683 YUSIT1 FALSE
NM_001001894 YUSIT1 FALSE
NM_001002800 YUSIT1 FALSE
NM_001002912 YUSIT1 FALSE
NM_001003684 YUSIT1 FALSE
NM_001003684 YUSIT1 FALSE
NM_001003692 YUSIT1 FALSE
NM_001003692 YUSIT1 FALSE
NM_001003716 YUSIT1 FALSE
NM_001004196 YUSIT1 FALSE
NM_001004301 YUSIT1 FALSE
NM_001004316 YUSIT1 FALSE
NM_001004456 YUSIT1 FALSE
NM_001004492 YUSIT1 FALSE
NM_001004699 YUSIT1 FALSE
NM_001005 YUSIT1 FALSE
NM_001005193 YUSIT1 FALSE
NM_001005366 YUSIT1 FALSE
NM_001005369 YUSIT1 FALSE
NM_001007027 YUSIT1 FALSE
NM_001007073 YUSIT1 FALSE
NM_001007073 YUSIT1 FALSE
NM_001007214 YUSIT1 FALSE
NM_001008396 YUSIT1 FALSE
NM_001008496 YUSIT1 FALSE
NM_001008697 YUSIT1 FALSE
NM_001008697 YUSIT1 FALSE
NM_001010 YUSIT1 FALSE
NM_001012511 YUSIT1 FALSE
NM_001012957 YUSIT1 FALSE
NM_001012957 YUSIT1 FALSE
NM_001012985 YUSIT1 FALSE
NM_001013620 YUSIT1 FALSE
NM_001013706 YUSIT1 FALSE
NM_001013841 YUSIT1 FALSE
NM_001013841 YUSIT1 FALSE
NM_001014283 YUSIT1 FALSE
NM_001014440 YUSIT1 FALSE
NM_001014445 YUSIT1 FALSE
NM_001014445 YUSIT1 FALSE
NM_001014990 YUSIT1 FALSE
NM_001014990 YUSIT1 FALSE
NM_001017 YUSIT1 FALSE
NM_001017408 YUSIT1 FALSE
NM_001017922 YUSIT1 FALSE
NM_001018041 YUSIT1 FALSE
NM_001018041 YUSIT1 FALSE
NM_001018053 YUSIT1 FALSE
NM_001018113 YUSIT1 FALSE
NM_001024668 YUSIT1 FALSE
NM_001024668 YUSIT1 FALSE
NM_001024732 YUSIT1 FALSE
NM_001024947 YUSIT1 FALSE
NM_001024947 YUSIT1 FALSE
NM_001025072 YUSIT1 FALSE
NM_001025073 YUSIT1 FALSE
NM_001025091 YUSIT1 FALSE
NM_001025091 YUSIT1 FALSE
NM_001025603 YUSIT1 FALSE
NM_001025603 YUSIT1 FALSE
NM_001029976 YUSIT1 FALSE
NM_001029976 YUSIT1 FALSE
NM_001030001 YUSIT1 FALSE
NM_001030006 YUSIT1 FALSE
NM_001030006 YUSIT1 FALSE
NM_001031623 YUSIT1 FALSE
NM_001031709 YUSIT1 FALSE
NM_001031710 YUSIT1 FALSE
NM_001031710 YUSIT1 FALSE
NM_001031812 YUSIT1 FALSE
NM_001032 YUSIT1 FALSE
NM_001032393 YUSIT1 FALSE
NM_001032393 YUSIT1 FALSE
NM_001033549 YUSIT1 FALSE
NM_001033604 YUSIT1 FALSE
NM_001033605 YUSIT1 FALSE
NM_001034836 YUSIT1 FALSE
NM_001035511 YUSIT1 FALSE
NM_001035512 YUSIT1 FALSE
NM_001035513 YUSIT1 FALSE
NM_001037232 YUSIT1 FALSE
NM_001037633 YUSIT1 FALSE
NM_001037633 YUSIT1 FALSE
NM_001037637 YUSIT1 FALSE
NM_001037637 YUSIT1 FALSE
NM_001037813 YUSIT1 FALSE
NM_001038618 YUSIT1 FALSE
NM_001038707 YUSIT1 FALSE
NM_001038707 YUSIT1 FALSE
NM_001039165 YUSIT1 FALSE
NM_001039366 YUSIT1 FALSE
NM_001039367 YUSIT1 FALSE
NM_001039693 YUSIT1 FALSE
NM_001039693 YUSIT1 FALSE
NM_001039845 YUSIT1 FALSE
NM_001039917 YUSIT1 FALSE
NM_001039919 YUSIT1 FALSE
NM_001039920 YUSIT1 FALSE
NM_001040107 YUSIT1 FALSE
NM_001040108 YUSIT1 FALSE
NM_001040108 YUSIT1 FALSE
NM_001040118 YUSIT1 FALSE
NM_001040436 YUSIT1 FALSE
NM_001040442 YUSIT1 FALSE
NM_001040443 YUSIT1 FALSE
NM_001040666 YUSIT1 FALSE
NM_001040694 YUSIT1 FALSE
NM_001042353 YUSIT1 FALSE
NM_001042413 YUSIT1 FALSE
NM_001042493 YUSIT1 FALSE
NM_001042493 YUSIT1 FALSE
NM_001042517 YUSIT1 FALSE
NM_001042544 YUSIT1 FALSE
NM_001042550 YUSIT1 FALSE
NM_001042601 YUSIT1 FALSE
NM_001042601 YUSIT1 FALSE
NM_001042665 YUSIT1 FALSE
NM_001042678 YUSIT1 FALSE
NM_001042678 YUSIT1 FALSE
NM_001042683 YUSIT1 FALSE
NM_001043318 YUSIT1 FALSE
NM_001044385 YUSIT1 FALSE
NM_001044722 YUSIT1 FALSE
NM_001044723 YUSIT1 FALSE
NM_001047160 YUSIT1 FALSE
NM_001047434 YUSIT1 FALSE
NM_001075098 YUSIT1 FALSE
NM_001076677 YUSIT1 FALSE
NM_001076677 YUSIT1 FALSE
NM_001077195 YUSIT1 FALSE
NM_001077261 YUSIT1 FALSE
NM_001077261 YUSIT1 FALSE
NM_001077268 YUSIT1 FALSE
NM_001077501 YUSIT1 FALSE
NM_001077501 YUSIT1 FALSE
NM_001077511 YUSIT1 FALSE
NM_001077527 YUSIT1 FALSE
NM_001077527 YUSIT1 FALSE
NM_001077628 YUSIT1 FALSE
NM_001077628 YUSIT1 FALSE
NM_001077701 YUSIT1 FALSE
NM_001077704 YUSIT1 FALSE
NM_001078171 YUSIT1 FALSE
NM_001079518 YUSIT1 FALSE
NM_001079518 YUSIT1 FALSE
NM_001079537 YUSIT1 FALSE
NM_001079537 YUSIT1 FALSE
NM_001079538 YUSIT1 FALSE
NM_001079691 YUSIT1 FALSE
NM_001079691 YUSIT1 FALSE
NM_001079862 YUSIT1 FALSE
NM_001080419 YUSIT1 FALSE
NM_001080435 YUSIT1 FALSE
NM_001080791 YUSIT1 FALSE
NM_001080791 YUSIT1 FALSE
NM_001081492 YUSIT1 FALSE
NM_001081955 YUSIT1 FALSE
NM_001081955 YUSIT1 FALSE
NM_001082488 YUSIT1 FALSE
NM_001082533 YUSIT1 FALSE
NM_001082534 YUSIT1 FALSE
NM_001082619 YUSIT1 FALSE
NM_001083335 YUSIT1 FALSE
NM_001083335 YUSIT1 FALSE
NM_001083536 YUSIT1 FALSE
NM_001083913 YUSIT1 FALSE
NM_001083946 YUSIT1 FALSE
NM_001083946 YUSIT1 FALSE
NM_001083962 YUSIT1 FALSE
NM_001085354 YUSIT1 FALSE
NM_001085354 YUSIT1 FALSE
NM_001085372 YUSIT1 FALSE
NM_001085377 YUSIT1 FALSE
NM_001085437 YUSIT1 FALSE
NM_001085471 YUSIT1 FALSE
NM_001090 YUSIT1 FALSE
NM_001090 YUSIT1 FALSE
NM_001098 YUSIT1 FALSE
NM_001155 YUSIT1 FALSE
NM_001188 YUSIT1 FALSE
NM_001188 YUSIT1 FALSE
NM_001207 YUSIT1 FALSE
NM_001207 YUSIT1 FALSE
NM_001211 YUSIT1 FALSE
NM_001237 YUSIT1 FALSE
NM_001282 YUSIT1 FALSE
NM_001282 YUSIT1 FALSE
NM_001283 YUSIT1 FALSE
NM_001343 YUSIT1 FALSE
NM_001344 YUSIT1 FALSE
NM_001375 YUSIT1 FALSE
NM_001379 YUSIT1 FALSE
NM_001379 YUSIT1 FALSE
NM_001388 YUSIT1 FALSE
NM_001414 YUSIT1 FALSE
NM_001431 YUSIT1 FALSE
NM_001431 YUSIT1 FALSE
NM_001481 YUSIT1 FALSE
NM_001487 YUSIT1 FALSE
NM_001512 YUSIT1 FALSE
NM_001514 YUSIT1 FALSE
NM_001517 YUSIT1 FALSE
NM_001551 YUSIT1 FALSE
NM_001568 YUSIT1 FALSE
NM_001659 YUSIT1 FALSE
NM_001673 YUSIT1 FALSE
NM_001673 YUSIT1 FALSE
NM_001675 YUSIT1 FALSE
NM_001686 YUSIT1 FALSE
NM_001693 YUSIT1 FALSE
NM_001695 YUSIT1 FALSE
NM_001696 YUSIT1 FALSE
NM_001706 YUSIT1 FALSE
NM_001724 YUSIT1 FALSE
NM_001786 YUSIT1 FALSE
NM_001790 YUSIT1 FALSE
NM_001799 YUSIT1 FALSE
NM_001833 YUSIT1 FALSE
NM_001833 YUSIT1 FALSE
NM_001859 YUSIT1 FALSE
NM_001863 YUSIT1 FALSE
NM_001865 YUSIT1 FALSE
NM_001880 YUSIT1 FALSE
NM_001936 YUSIT1 FALSE
NM_001955 YUSIT1 FALSE
NM_001966 YUSIT1 FALSE
NM_002012 YUSIT1 FALSE
NM_002079 YUSIT1 FALSE
NM_002128 YUSIT1 FALSE
NM_002167 YUSIT1 FALSE
NM_002180 YUSIT1 FALSE
NM_002208 YUSIT1 FALSE
NM_002221 YUSIT1 FALSE
NM_002238 YUSIT1 FALSE
NM_002287 YUSIT1 FALSE
NM_002288 YUSIT1 FALSE
NM_002288 YUSIT1 FALSE
NM_002317 YUSIT1 FALSE
NM_002355 YUSIT1 FALSE
NM_002358 YUSIT1 FALSE
NM_002386 YUSIT1 FALSE
NM_002388 YUSIT1 FALSE
NM_002389 YUSIT1 FALSE
NM_002437 YUSIT1 FALSE
NM_002453 YUSIT1 FALSE
NM_002475 YUSIT1 FALSE
NM_002480 YUSIT1 FALSE
NM_002481 YUSIT1 FALSE
NM_002481 YUSIT1 FALSE
NM_002485 YUSIT1 FALSE
NM_002489 YUSIT1 FALSE
NM_002491 YUSIT1 FALSE
NM_002492 YUSIT1 FALSE
NM_002497 YUSIT1 FALSE
NM_002533 YUSIT1 FALSE
NM_002533 YUSIT1 FALSE
NM_002618 YUSIT1 FALSE
NM_002622 YUSIT1 FALSE
NM_002633 YUSIT1 FALSE
NM_002641 YUSIT1 FALSE
NM_002641 YUSIT1 FALSE
NM_002643 YUSIT1 FALSE
NM_002643 YUSIT1 FALSE
NM_002647 YUSIT1 FALSE
NM_002669 YUSIT1 FALSE
NM_002713 YUSIT1 FALSE
NM_002714 YUSIT1 FALSE
NM_002758 YUSIT1 FALSE
NM_002787 YUSIT1 FALSE
NM_002788 YUSIT1 FALSE
NM_002788 YUSIT1 FALSE
NM_002791 YUSIT1 FALSE
NM_002797 YUSIT1 FALSE
NM_002798 YUSIT1 FALSE
NM_002810 YUSIT1 FALSE
NM_002813 YUSIT1 FALSE
NM_002816 YUSIT1 FALSE
NM_002857 YUSIT1 FALSE
NM_002857 YUSIT1 FALSE
NM_002871 YUSIT1 FALSE
NM_002887 YUSIT1 FALSE
NM_002894 YUSIT1 FALSE
NM_002907 YUSIT1 FALSE
NM_002907 YUSIT1 FALSE
NM_002915 YUSIT1 FALSE
NM_003001 YUSIT1 FALSE
NM_003094 YUSIT1 FALSE
NM_003143 YUSIT1 FALSE
NM_003145 YUSIT1 FALSE
NM_003161 YUSIT1 FALSE
NM_003199 YUSIT1 FALSE
NM_003309 YUSIT1 FALSE
NM_003314 YUSIT1 FALSE
NM_003366 YUSIT1 FALSE
NM_003431 YUSIT1 FALSE
NM_003439 YUSIT1 FALSE
NM_003503 YUSIT1 FALSE
NM_003503 YUSIT1 FALSE
NM_003524 YUSIT1 FALSE
NM_003539 YUSIT1 FALSE
NM_003540 YUSIT1 FALSE
NM_003542 YUSIT1 FALSE
NM_003543 YUSIT1 FALSE
NM_003544 YUSIT1 FALSE
NM_003545 YUSIT1 FALSE
NM_003580 YUSIT1 FALSE
NM_003587 YUSIT1 FALSE
NM_003622 YUSIT1 FALSE
NM_003630 YUSIT1 FALSE
NM_003640 YUSIT1 FALSE
NM_003666 YUSIT1 FALSE
NM_003705 YUSIT1 FALSE
NM_003713 YUSIT1 FALSE
NM_003713 YUSIT1 FALSE
NM_003724 YUSIT1 FALSE
NM_003724 YUSIT1 FALSE
NM_003729 YUSIT1 FALSE
NM_003729 YUSIT1 FALSE
NM_003747 YUSIT1 FALSE
NM_003756 YUSIT1 FALSE
NM_003779 YUSIT1 FALSE
NM_003831 YUSIT1 FALSE
NM_003835 YUSIT1 FALSE
NM_003835 YUSIT1 FALSE
NM_003838 YUSIT1 FALSE
NM_003849 YUSIT1 FALSE
NM_003877 YUSIT1 FALSE
NM_003930 YUSIT1 FALSE
NM_003958 YUSIT1 FALSE
NM_003958 YUSIT1 FALSE
NM_004033 YUSIT1 FALSE
NM_004048 YUSIT1 FALSE
NM_004053 YUSIT1 FALSE
NM_004075 YUSIT1 FALSE
NM_004120 YUSIT1 FALSE
NM_004124 YUSIT1 FALSE
NM_004182 YUSIT1 FALSE
NM_004194 YUSIT1 FALSE
NM_004208 YUSIT1 FALSE
NM_004219 YUSIT1 FALSE
NM_004234 YUSIT1 FALSE
NM_004236 YUSIT1 FALSE
NM_004236 YUSIT1 FALSE
NM_004247 YUSIT1 FALSE
NM_004259 YUSIT1 FALSE
NM_004277 YUSIT1 FALSE
NM_004298 YUSIT1 FALSE
NM_004299 YUSIT1 FALSE
NM_004304 YUSIT1 FALSE
NM_004315 YUSIT1 FALSE
NM_004331 YUSIT1 FALSE
NM_004337 YUSIT1 FALSE
NM_004365 YUSIT1 FALSE
NM_004371 YUSIT1 FALSE
NM_004373 YUSIT1 FALSE
NM_004384 YUSIT1 FALSE
NM_004386 YUSIT1 FALSE
NM_004426 YUSIT1 FALSE
NM_004531 YUSIT1 FALSE
NM_004535 YUSIT1 FALSE
NM_004537 YUSIT1 FALSE
NM_004538 YUSIT1 FALSE
NM_004547 YUSIT1 FALSE
NM_004564 YUSIT1 FALSE
NM_004568 YUSIT1 FALSE
NM_004582 YUSIT1 FALSE
NM_004661 YUSIT1 FALSE
NM_004718 YUSIT1 FALSE
NM_004736 YUSIT1 FALSE
NM_004736 YUSIT1 FALSE
NM_004766 YUSIT1 FALSE
NM_004766 YUSIT1 FALSE
NM_004768 YUSIT1 FALSE
NM_004774 YUSIT1 FALSE
NM_004786 YUSIT1 FALSE
NM_004814 YUSIT1 FALSE
NM_004818 YUSIT1 FALSE
NM_004853 YUSIT1 FALSE
NM_004855 YUSIT1 FALSE
NM_004872 YUSIT1 FALSE
NM_004914 YUSIT1 FALSE
NM_004956 YUSIT1 FALSE
NM_004968 YUSIT1 FALSE
NM_004998 YUSIT1 FALSE
NM_005004 YUSIT1 FALSE
NM_005005 YUSIT1 FALSE
NM_005015 YUSIT1 FALSE
NM_005034 YUSIT1 FALSE
NM_005057 YUSIT1 FALSE
NM_005071 YUSIT1 FALSE
NM_005120 YUSIT1 FALSE
NM_005139 YUSIT1 FALSE
NM_005233 YUSIT1 FALSE
NM_005248 YUSIT1 FALSE
NM_005269 YUSIT1 FALSE
NM_005275 YUSIT1 FALSE
NM_005293 YUSIT1 FALSE
NM_005319 YUSIT1 FALSE
NM_005321 YUSIT1 FALSE
NM_005327 YUSIT1 FALSE
NM_005328 YUSIT1 FALSE
NM_005355 YUSIT1 FALSE
NM_005412 YUSIT1 FALSE
NM_005452 YUSIT1 FALSE
NM_005486 YUSIT1 FALSE
NM_005528 YUSIT1 FALSE
NM_005589 YUSIT1 FALSE
NM_005620 YUSIT1 FALSE
NM_005638 YUSIT1 FALSE
NM_005638 YUSIT1 FALSE
NM_005641 YUSIT1 FALSE
NM_005645 YUSIT1 FALSE
NM_005654 YUSIT1 FALSE
NM_005668 YUSIT1 FALSE
NM_005670 YUSIT1 FALSE
NM_005670 YUSIT1 FALSE
NM_005681 YUSIT1 FALSE
NM_005687 YUSIT1 FALSE
NM_005697 YUSIT1 FALSE
NM_005702 YUSIT1 FALSE
NM_005733 YUSIT1 FALSE
NM_005740 YUSIT1 FALSE
NM_005778 YUSIT1 FALSE
NM_005789 YUSIT1 FALSE
NM_005789 YUSIT1 FALSE
NM_005815 YUSIT1 FALSE
NM_005827 YUSIT1 FALSE
NM_005829 YUSIT1 FALSE
NM_005836 YUSIT1 FALSE
NM_005857 YUSIT1 FALSE
NM_005869 YUSIT1 FALSE
NM_005896 YUSIT1 FALSE
NM_005926 YUSIT1 FALSE
NM_005932 YUSIT1 FALSE
NM_005944 YUSIT1 FALSE
NM_005955 YUSIT1 FALSE
NM_005973 YUSIT1 FALSE
NM_005973 YUSIT1 FALSE
NM_005977 YUSIT1 FALSE
NM_005981 YUSIT1 FALSE
NM_005999 YUSIT1 FALSE
NM_006009 YUSIT1 FALSE
NM_006020 YUSIT1 FALSE
NM_006022 YUSIT1 FALSE
NM_006049 YUSIT1 FALSE
NM_006085 YUSIT1 FALSE
NM_006156 YUSIT1 FALSE
NM_006190 YUSIT1 FALSE
NM_006265 YUSIT1 FALSE
NM_006292 YUSIT1 FALSE
NM_006299 YUSIT1 FALSE
NM_006300 YUSIT1 FALSE
NM_006312 YUSIT1 FALSE
NM_006312 YUSIT1 FALSE
NM_006337 YUSIT1 FALSE
NM_006348 YUSIT1 FALSE
NM_006348 YUSIT1 FALSE
NM_006358 YUSIT1 FALSE
NM_006378 YUSIT1 FALSE
NM_006403 YUSIT1 FALSE
NM_006411 YUSIT1 FALSE
NM_006415 YUSIT1 FALSE
NM_006437 YUSIT1 FALSE
NM_006459 YUSIT1 FALSE
NM_006463 YUSIT1 FALSE
NM_006464 YUSIT1 FALSE
NM_006466 YUSIT1 FALSE
NM_006472 YUSIT1 FALSE
NM_006476 YUSIT1 FALSE
NM_006479 YUSIT1 FALSE
NM_006496 YUSIT1 FALSE
NM_006539 YUSIT1 FALSE
NM_006555 YUSIT1 FALSE
NM_006585 YUSIT1 FALSE
NM_006606 YUSIT1 FALSE
NM_006656 YUSIT1 FALSE
NM_006670 YUSIT1 FALSE
NM_006694 YUSIT1 FALSE
NM_006696 YUSIT1 FALSE
NM_006696 YUSIT1 FALSE
NM_006704 YUSIT1 FALSE
NM_006704 YUSIT1 FALSE
NM_006708 YUSIT1 FALSE
NM_006765 YUSIT1 FALSE
NM_006765 YUSIT1 FALSE
NM_006793 YUSIT1 FALSE
NM_006793 YUSIT1 FALSE
NM_006827 YUSIT1 FALSE
NM_006838 YUSIT1 FALSE
NM_006913 YUSIT1 FALSE
NM_006917 YUSIT1 FALSE
NM_006923 YUSIT1 FALSE
NM_006947 YUSIT1 FALSE
NM_006948 YUSIT1 FALSE
NM_006954 YUSIT1 FALSE
NM_006954 YUSIT1 FALSE
NM_006958 YUSIT1 FALSE
NM_006958 YUSIT1 FALSE
NM_006959 YUSIT1 FALSE
NM_006965 YUSIT1 FALSE
NM_006974 YUSIT1 FALSE
NM_006974 YUSIT1 FALSE
NM_006980 YUSIT1 FALSE
NM_007027 YUSIT1 FALSE
NM_007055 YUSIT1 FALSE
NM_007062 YUSIT1 FALSE
NM_007086 YUSIT1 FALSE
NM_007096 YUSIT1 FALSE
NM_007096 YUSIT1 FALSE
NM_007106 YUSIT1 FALSE
NM_007107 YUSIT1 FALSE
NM_007109 YUSIT1 FALSE
NM_007136 YUSIT1 FALSE
NM_007174 YUSIT1 FALSE
NM_007178 YUSIT1 FALSE
NM_007208 YUSIT1 FALSE
NM_007215 YUSIT1 FALSE
NM_007216 YUSIT1 FALSE
NM_007243 YUSIT1 FALSE
NM_007259 YUSIT1 FALSE
NM_007266 YUSIT1 FALSE
NM_007271 YUSIT1 FALSE
NM_007273 YUSIT1 FALSE
NM_007282 YUSIT1 FALSE
NM_007315 YUSIT1 FALSE
NM_007348 YUSIT1 FALSE
NM_012091 YUSIT1 FALSE
NM_012111 YUSIT1 FALSE
NM_012143 YUSIT1 FALSE
NM_012143 YUSIT1 FALSE
NM_012206 YUSIT1 FALSE
NM_012206 YUSIT1 FALSE
NM_012219 YUSIT1 FALSE
NM_012224 YUSIT1 FALSE
NM_012237 YUSIT1 FALSE
NM_012240 YUSIT1 FALSE
NM_012345 YUSIT1 FALSE
NM_012381 YUSIT1 FALSE
NM_012381 YUSIT1 FALSE
NM_012392 YUSIT1 FALSE
NM_012393 YUSIT1 FALSE
NM_012394 YUSIT1 FALSE
NM_012402 YUSIT1 FALSE
NM_012415 YUSIT1 FALSE
NM_012425 YUSIT1 FALSE
NM_012425 YUSIT1 FALSE
NM_012460 YUSIT1 FALSE
NM_012472 YUSIT1 FALSE
NM_013249 YUSIT1 FALSE
NM_013255 YUSIT1 FALSE
NM_013277 YUSIT1 FALSE
NM_013285 YUSIT1 FALSE
NM_013323 YUSIT1 FALSE
NM_013330 YUSIT1 FALSE
NM_013359 YUSIT1 FALSE
NM_013380 YUSIT1 FALSE
NM_013380 YUSIT1 FALSE
NM_013387 YUSIT1 FALSE
NM_013387 YUSIT1 FALSE
NM_013398 YUSIT1 FALSE
NM_013399 YUSIT1 FALSE
NM_013438 YUSIT1 FALSE
NM_013438 YUSIT1 FALSE
NM_013447 YUSIT1 FALSE
NM_013448 YUSIT1 FALSE
NM_013448 YUSIT1 FALSE
NM_013451 YUSIT1 FALSE
NM_013451 YUSIT1 FALSE
NM_014003 YUSIT1 FALSE
NM_014014 YUSIT1 FALSE
NM_014043 YUSIT1 FALSE
NM_014046 YUSIT1 FALSE
NM_014049 YUSIT1 FALSE
NM_014055 YUSIT1 FALSE
NM_014055 YUSIT1 FALSE
NM_014078 YUSIT1 FALSE
NM_014098 YUSIT1 FALSE
NM_014098 YUSIT1 FALSE
NM_014106 YUSIT1 FALSE
NM_014110 YUSIT1 FALSE
NM_014112 YUSIT1 FALSE
NM_014140 YUSIT1 FALSE
NM_014142 YUSIT1 FALSE
NM_014143 YUSIT1 FALSE
NM_014167 YUSIT1 FALSE
NM_014173 YUSIT1 FALSE
NM_014180 YUSIT1 FALSE
NM_014180 YUSIT1 FALSE
NM_014182 YUSIT1 FALSE
NM_014267 YUSIT1 FALSE
NM_014267 YUSIT1 FALSE
NM_014268 YUSIT1 FALSE
NM_014268 YUSIT1 FALSE
NM_014280 YUSIT1 FALSE
NM_014288 YUSIT1 FALSE
NM_014303 YUSIT1 FALSE
NM_014305 YUSIT1 FALSE
NM_014306 YUSIT1 FALSE
NM_014316 YUSIT1 FALSE
NM_014324 YUSIT1 FALSE
NM_014335 YUSIT1 FALSE
NM_014367 YUSIT1 FALSE
NM_014371 YUSIT1 FALSE
NM_014377 YUSIT1 FALSE
NM_014381 YUSIT1 FALSE
NM_014381 YUSIT1 FALSE
NM_014388 YUSIT1 FALSE
NM_014394 YUSIT1 FALSE
NM_014425 YUSIT1 FALSE
NM_014451 YUSIT1 FALSE
NM_014475 YUSIT1 FALSE
NM_014481 YUSIT1 FALSE
NM_014503 YUSIT1 FALSE
NM_014515 YUSIT1 FALSE
NM_014518 YUSIT1 FALSE
NM_014554 YUSIT1 FALSE
NM_014596 YUSIT1 FALSE
NM_014596 YUSIT1 FALSE
NM_014628 YUSIT1 FALSE
NM_014648 YUSIT1 FALSE
NM_014666 YUSIT1 FALSE
NM_014669 YUSIT1 FALSE
NM_014691 YUSIT1 FALSE
NM_014713 YUSIT1 FALSE
NM_014750 YUSIT1 FALSE
NM_014752 YUSIT1 FALSE
NM_014783 YUSIT1 FALSE
NM_014793 YUSIT1 FALSE
NM_014801 YUSIT1 FALSE
NM_014813 YUSIT1 FALSE
NM_014815 YUSIT1 FALSE
NM_014815 YUSIT1 FALSE
NM_014820 YUSIT1 FALSE
NM_014829 YUSIT1 FALSE
NM_014845 YUSIT1 FALSE
NM_014846 YUSIT1 FALSE
NM_014871 YUSIT1 FALSE
NM_014878 YUSIT1 FALSE
NM_014885 YUSIT1 FALSE
NM_014887 YUSIT1 FALSE
NM_014890 YUSIT1 FALSE
NM_014915 YUSIT1 FALSE
NM_014920 YUSIT1 FALSE
NM_014924 YUSIT1 FALSE
NM_014949 YUSIT1 FALSE
NM_014953 YUSIT1 FALSE
NM_014953 YUSIT1 FALSE
NM_014977 YUSIT1 FALSE
NM_014994 YUSIT1 FALSE
NM_014994 YUSIT1 FALSE
NM_014997 YUSIT1 FALSE
NM_015025 YUSIT1 FALSE
NM_015026 YUSIT1 FALSE
NM_015030 YUSIT1 FALSE
NM_015051 YUSIT1 FALSE
NM_015052 YUSIT1 FALSE
NM_015060 YUSIT1 FALSE
NM_015070 YUSIT1 FALSE
NM_015091 YUSIT1 FALSE
NM_015097 YUSIT1 FALSE
NM_015100 YUSIT1 FALSE
NM_015100 YUSIT1 FALSE
NM_015135 YUSIT1 FALSE
NM_015154 YUSIT1 FALSE
NM_015172 YUSIT1 FALSE
NM_015179 YUSIT1 FALSE
NM_015233 YUSIT1 FALSE
NM_015235 YUSIT1 FALSE
NM_015243 YUSIT1 FALSE
NM_015257 YUSIT1 FALSE
NM_015257 YUSIT1 FALSE
NM_015323 YUSIT1 FALSE
NM_015331 YUSIT1 FALSE
NM_015332 YUSIT1 FALSE
NM_015340 YUSIT1 FALSE
NM_015342 YUSIT1 FALSE
NM_015346 YUSIT1 FALSE
NM_015360 YUSIT1 FALSE
NM_015388 YUSIT1 FALSE
NM_015396 YUSIT1 FALSE
NM_015412 YUSIT1 FALSE
NM_015416 YUSIT1 FALSE
NM_015416 YUSIT1 FALSE
NM_015421 YUSIT1 FALSE
NM_015425 YUSIT1 FALSE
NM_015434 YUSIT1 FALSE
NM_015454 YUSIT1 FALSE
NM_015462 YUSIT1 FALSE
NM_015484 YUSIT1 FALSE
NM_015496 YUSIT1 FALSE
NM_015497 YUSIT1 FALSE
NM_015506 YUSIT1 FALSE
NM_015531 YUSIT1 FALSE
NM_015555 YUSIT1 FALSE
NM_015585 YUSIT1 FALSE
NM_015609 YUSIT1 FALSE
NM_015609 YUSIT1 FALSE
NM_015655 YUSIT1 FALSE
NM_015665 YUSIT1 FALSE
NM_015694 YUSIT1 FALSE
NM_015702 YUSIT1 FALSE
NM_015879 YUSIT1 FALSE
NM_015909 YUSIT1 FALSE
NM_015910 YUSIT1 FALSE
NM_015911 YUSIT1 FALSE
NM_015917 YUSIT1 FALSE
NM_015918 YUSIT1 FALSE
NM_015932 YUSIT1 FALSE
NM_015939 YUSIT1 FALSE
NM_015946 YUSIT1 FALSE
NM_015966 YUSIT1 FALSE
NM_015966 YUSIT1 FALSE
NM_016011 YUSIT1 FALSE
NM_016020 YUSIT1 FALSE
NM_016022 YUSIT1 FALSE
NM_016022 YUSIT1 FALSE
NM_016057 YUSIT1 FALSE
NM_016067 YUSIT1 FALSE
NM_016071 YUSIT1 FALSE
NM_016072 YUSIT1 FALSE
NM_016077 YUSIT1 FALSE
NM_016097 YUSIT1 FALSE
NM_016106 YUSIT1 FALSE
NM_016106 YUSIT1 FALSE
NM_016128 YUSIT1 FALSE
NM_016147 YUSIT1 FALSE
NM_016154 YUSIT1 FALSE
NM_016195 YUSIT1 FALSE
NM_016196 YUSIT1 FALSE
NM_016262 YUSIT1 FALSE
NM_016277 YUSIT1 FALSE
NM_016304 YUSIT1 FALSE
NM_016312 YUSIT1 FALSE
NM_016334 YUSIT1 FALSE
NM_016334 YUSIT1 FALSE
NM_016406 YUSIT1 FALSE
NM_016407 YUSIT1 FALSE
NM_016462 YUSIT1 FALSE
NM_016478 YUSIT1 FALSE
NM_016481 YUSIT1 FALSE
NM_016484 YUSIT1 FALSE
NM_016504 YUSIT1 FALSE
NM_016505 YUSIT1 FALSE
NM_016513 YUSIT1 FALSE
NM_016551 YUSIT1 FALSE
NM_016565 YUSIT1 FALSE
NM_016570 YUSIT1 FALSE
NM_016589 YUSIT1 FALSE
NM_016593 YUSIT1 FALSE
NM_016605 YUSIT1 FALSE
NM_016622 YUSIT1 FALSE
NM_016622 YUSIT1 FALSE
NM_016625 YUSIT1 FALSE
NM_016648 YUSIT1 FALSE
NM_016649 YUSIT1 FALSE
NM_016937 YUSIT1 FALSE
NM_016946 YUSIT1 FALSE
NM_016955 YUSIT1 FALSE
NM_017440 YUSIT1 FALSE
NM_017510 YUSIT1 TRUE
NM_017558 YUSIT1 FALSE
NM_017577 YUSIT1 FALSE
NM_017578 YUSIT1 FALSE
NM_017595 YUSIT1 FALSE
NM_017638 YUSIT1 FALSE
NM_017647 YUSIT1 FALSE
NM_017670 YUSIT1 FALSE
NM_017670 YUSIT1 FALSE
NM_017676 YUSIT1 FALSE
NM_017679 YUSIT1 FALSE
NM_017679 YUSIT1 FALSE
NM_017714 YUSIT1 FALSE
NM_017720 YUSIT1 FALSE
NM_017720 YUSIT1 FALSE
NM_017738 YUSIT1 FALSE
NM_017749 YUSIT1 FALSE
NM_017759 YUSIT1 FALSE
NM_017768 YUSIT1 FALSE
NM_017777 YUSIT1 FALSE
NM_017785 YUSIT1 FALSE
NM_017799 YUSIT1 FALSE
NM_017812 YUSIT1 FALSE
NM_017822 YUSIT1 FALSE
NM_017831 YUSIT1 FALSE
NM_017853 YUSIT1 FALSE
NM_017879 YUSIT1 FALSE
NM_017890 YUSIT1 FALSE
NM_017890 YUSIT1 FALSE
NM_017915 YUSIT1 FALSE
NM_017917 YUSIT1 FALSE
NM_017924 YUSIT1 FALSE
NM_017929 YUSIT1 FALSE
NM_017929 YUSIT1 FALSE
NM_017931 YUSIT1 FALSE
NM_017952 YUSIT1 FALSE
NM_017974 YUSIT1 FALSE
NM_017974 YUSIT1 FALSE
NM_017975 YUSIT1 FALSE
NM_017975 YUSIT1 FALSE
NM_017990 YUSIT1 FALSE
NM_018025 YUSIT1 FALSE
NM_018042 YUSIT1 FALSE
NM_018047 YUSIT1 FALSE
NM_018048 YUSIT1 FALSE
NM_018061 YUSIT1 FALSE
NM_018062 YUSIT1 FALSE
NM_018062 YUSIT1 FALSE
NM_018074 YUSIT1 FALSE
NM_018077 YUSIT1 FALSE
NM_018091 YUSIT1 FALSE
NM_018096 YUSIT1 FALSE
NM_018096 YUSIT1 FALSE
NM_018097 YUSIT1 FALSE
NM_018117 YUSIT1 FALSE
NM_018122 YUSIT1 FALSE
NM_018149 YUSIT1 FALSE
NM_018150 YUSIT1 FALSE
NM_018158 YUSIT1 FALSE
NM_018181 YUSIT1 FALSE
NM_018193 YUSIT1 FALSE
NM_018193 YUSIT1 FALSE
NM_018217 YUSIT1 FALSE
NM_018248 YUSIT1 FALSE
NM_018256 YUSIT1 FALSE
NM_018259 YUSIT1 FALSE
NM_018279 YUSIT1 FALSE
NM_018283 YUSIT1 FALSE
NM_018310 YUSIT1 FALSE
NM_018340 YUSIT1 FALSE
NM_018340 YUSIT1 FALSE
NM_018343 YUSIT1 FALSE
NM_018356 YUSIT1 FALSE
NM_018363 YUSIT1 FALSE
NM_018365 YUSIT1 FALSE
NM_018374 YUSIT1 FALSE
NM_018385 YUSIT1 FALSE
NM_018394 YUSIT1 FALSE
NM_018396 YUSIT1 FALSE
NM_018441 YUSIT1 FALSE
NM_018447 YUSIT1 FALSE
NM_018466 YUSIT1 FALSE
NM_018480 YUSIT1 FALSE
NM_018486 YUSIT1 FALSE
NM_018641 YUSIT1 FALSE
NM_018648 YUSIT1 FALSE
NM_018657 YUSIT1 FALSE
NM_018662 YUSIT1 FALSE
NM_018662 YUSIT1 FALSE
NM_018668 YUSIT1 FALSE
NM_018717 YUSIT1 FALSE
NM_018838 YUSIT1 FALSE
NM_018846 YUSIT1 FALSE
NM_018846 YUSIT1 FALSE
NM_018897 YUSIT1 FALSE
NM_018973 YUSIT1 FALSE
NM_018997 YUSIT1 FALSE
NM_019026 YUSIT1 FALSE
NM_019029 YUSIT1 FALSE
NM_019030 YUSIT1 FALSE
NM_019040 YUSIT1 FALSE
NM_019048 YUSIT1 FALSE
NM_019069 YUSIT1 FALSE
NM_019082 YUSIT1 FALSE
NM_019103 YUSIT1 FALSE
NM_019103 YUSIT1 FALSE
NM_019556 YUSIT1 FALSE
NM_019590 YUSIT1 FALSE
NM_019591 YUSIT1 FALSE
NM_019597 YUSIT1 FALSE
NM_019597 YUSIT1 FALSE
NM_019852 YUSIT1 FALSE
NM_020119 YUSIT1 FALSE
NM_020143 YUSIT1 FALSE
NM_020159 YUSIT1 FALSE
NM_020159 YUSIT1 FALSE
NM_020165 YUSIT1 FALSE
NM_020192 YUSIT1 FALSE
NM_020195 YUSIT1 FALSE
NM_020204 YUSIT1 FALSE
NM_020235 YUSIT1 FALSE
NM_020235 YUSIT1 FALSE
NM_020238 YUSIT1 FALSE
NM_020239 YUSIT1 FALSE
NM_020239 YUSIT1 FALSE
NM_020307 YUSIT1 FALSE
NM_020313 YUSIT1 FALSE
NM_020320 YUSIT1 FALSE
NM_020374 YUSIT1 FALSE
NM_020399 YUSIT1 FALSE
NM_020412 YUSIT1 FALSE
NM_020423 YUSIT1 FALSE
NM_020425 YUSIT1 FALSE
NM_020425 YUSIT1 FALSE
NM_020466 YUSIT1 FALSE
NM_020473 YUSIT1 FALSE
NM_020473 YUSIT1 FALSE
NM_020657 YUSIT1 FALSE
NM_020701 YUSIT1 FALSE
NM_020709 YUSIT1 FALSE
NM_020742 YUSIT1 FALSE
NM_020745 YUSIT1 FALSE
NM_020755 YUSIT1 FALSE
NM_020768 YUSIT1 FALSE
NM_020772 YUSIT1 FALSE
NM_020801 YUSIT1 FALSE
NM_020810 YUSIT1 FALSE
NM_020825 YUSIT1 FALSE
NM_020879 YUSIT1 FALSE
NM_020919 YUSIT1 FALSE
NM_020931 YUSIT1 FALSE
NM_020933 YUSIT1 FALSE
NM_020961 YUSIT1 FALSE
NM_020964 YUSIT1 FALSE
NM_020996 YUSIT1 FALSE
NM_021018 YUSIT1 FALSE
NM_021029 YUSIT1 FALSE
NM_021105 YUSIT1 FALSE
NM_021141 YUSIT1 FALSE
NM_021179 YUSIT1 FALSE
NM_021203 YUSIT1 FALSE
NM_021215 YUSIT1 FALSE
NM_021227 YUSIT1 FALSE
NM_021237 YUSIT1 FALSE
NM_021238 YUSIT1 FALSE
NM_021238 YUSIT1 FALSE
NM_021242 YUSIT1 FALSE
NM_021270 YUSIT1 FALSE
NM_021270 YUSIT1 FALSE
NM_021626 YUSIT1 FALSE
NM_021649 YUSIT1 FALSE
NM_021706 YUSIT1 FALSE
NM_021721 YUSIT1 FALSE
NM_021817 YUSIT1 FALSE
NM_021821 YUSIT1 FALSE
NM_021825 YUSIT1 FALSE
NM_021912 YUSIT1 FALSE
NM_021967 YUSIT1 FALSE
NM_021967 YUSIT1 FALSE
NM_022045 YUSIT1 FALSE
NM_022062 YUSIT1 FALSE
NM_022072 YUSIT1 FALSE
NM_022080 YUSIT1 FALSE
NM_022100 YUSIT1 FALSE
NM_022110 YUSIT1 FALSE
NM_022132 YUSIT1 FALSE
NM_022145 YUSIT1 FALSE
NM_022154 YUSIT1 FALSE
NM_022451 YUSIT1 FALSE
NM_022464 YUSIT1 FALSE
NM_022464 YUSIT1 FALSE
NM_022469 YUSIT1 FALSE
NM_022494 YUSIT1 FALSE
NM_022553 YUSIT1 FALSE
NM_022717 YUSIT1 FALSE
NM_022725 YUSIT1 FALSE
NM_022731 YUSIT1 FALSE
NM_022744 YUSIT1 FALSE
NM_022750 YUSIT1 FALSE
NM_022763 YUSIT1 FALSE
NM_022802 YUSIT1 FALSE
NM_022809 YUSIT1 FALSE
NM_022828 YUSIT1 FALSE
NM_022838 YUSIT1 FALSE
NM_022839 YUSIT1 FALSE
NM_022840 YUSIT1 FALSE
NM_022894 YUSIT1 FALSE
NM_022895 YUSIT1 FALSE
NM_022915 YUSIT1 FALSE
NM_022978 YUSIT1 FALSE
NM_022978 YUSIT1 FALSE
NM_023010 YUSIT1 FALSE
NM_023012 YUSIT1 FALSE
NM_023036 YUSIT1 FALSE
NM_023074 YUSIT1 FALSE
NM_023077 YUSIT1 FALSE
NM_024025 YUSIT1 FALSE
NM_024041 YUSIT1 FALSE
NM_024047 YUSIT1 FALSE
NM_024047 YUSIT1 FALSE
NM_024057 YUSIT1 FALSE
NM_024063 YUSIT1 FALSE
NM_024065 YUSIT1 FALSE
NM_024079 YUSIT1 FALSE
NM_024090 YUSIT1 FALSE
NM_024093 YUSIT1 FALSE
NM_024102 YUSIT1 FALSE
NM_024297 YUSIT1 FALSE
NM_024303 YUSIT1 FALSE
NM_024491 YUSIT1 FALSE
NM_024528 YUSIT1 FALSE
NM_024532 YUSIT1 FALSE
NM_024548 YUSIT1 FALSE
NM_024560 YUSIT1 FALSE
NM_024567 YUSIT1 FALSE
NM_024639 YUSIT1 FALSE
NM_024657 YUSIT1 FALSE
NM_024657 YUSIT1 FALSE
NM_024666 YUSIT1 FALSE
NM_024672 YUSIT1 FALSE
NM_024678 YUSIT1 FALSE
NM_024685 YUSIT1 FALSE
NM_024721 YUSIT1 FALSE
NM_024749 YUSIT1 FALSE
NM_024751 YUSIT1 FALSE
NM_024759 YUSIT1 FALSE
NM_024766 YUSIT1 FALSE
NM_024775 YUSIT1 FALSE
NM_024784 YUSIT1 FALSE
NM_024800 YUSIT1 FALSE
NM_024809 YUSIT1 FALSE
NM_024809 YUSIT1 FALSE
NM_024819 YUSIT1 FALSE
NM_024838 YUSIT1 FALSE
NM_024867 YUSIT1 FALSE
NM_024887 YUSIT1 FALSE
NM_024908 YUSIT1 FALSE
NM_024926 YUSIT1 FALSE
NM_024958 YUSIT1 FALSE
NM_024963 YUSIT1 FALSE
NM_025073 YUSIT1 FALSE
NM_025073 YUSIT1 FALSE
NM_025077 YUSIT1 FALSE
NM_025114 YUSIT1 FALSE
NM_025134 YUSIT1 FALSE
NM_025150 YUSIT1 FALSE
NM_025155 YUSIT1 FALSE
NM_025203 YUSIT1 FALSE
NM_025203 YUSIT1 FALSE
NM_025207 YUSIT1 FALSE
NM_025207 YUSIT1 FALSE
NM_025224 YUSIT1 FALSE
NM_030578 YUSIT1 FALSE
NM_030593 YUSIT1 FALSE
NM_030615 YUSIT1 FALSE
NM_030650 YUSIT1 FALSE
NM_030755 YUSIT1 FALSE
NM_030763 YUSIT1 FALSE
NM_030793 YUSIT1 FALSE
NM_030793 YUSIT1 FALSE
NM_030799 YUSIT1 FALSE
NM_030799 YUSIT1 FALSE
NM_030803 YUSIT1 FALSE
NM_030803 YUSIT1 FALSE
NM_030815 YUSIT1 FALSE
NM_030817 YUSIT1 FALSE
NM_030824 YUSIT1 FALSE
NM_030877 YUSIT1 FALSE
NM_030899 YUSIT1 FALSE
NM_030911 YUSIT1 FALSE
NM_030920 YUSIT1 FALSE
NM_030920 YUSIT1 FALSE
NM_030969 YUSIT1 FALSE
NM_030969 YUSIT1 FALSE
NM_031217 YUSIT1 FALSE
NM_031288 YUSIT1 FALSE
NM_031304 YUSIT1 FALSE
NM_031311 YUSIT1 FALSE
NM_031420 YUSIT1 FALSE
NM_031423 YUSIT1 FALSE
NM_031427 YUSIT1 FALSE
NM_031488 YUSIT1 FALSE
NM_031901 YUSIT1 FALSE
NM_031903 YUSIT1 FALSE
NM_031915 YUSIT1 FALSE
NM_031935 YUSIT1 FALSE
NM_031949 YUSIT1 FALSE
NM_032016 YUSIT1 FALSE
NM_032026 YUSIT1 FALSE
NM_032043 YUSIT1 FALSE
NM_032105 YUSIT1 FALSE
NM_032105 YUSIT1 FALSE
NM_032125 YUSIT1 FALSE
NM_032144 YUSIT1 FALSE
NM_032144 YUSIT1 FALSE
NM_032146 YUSIT1 FALSE
NM_032146 YUSIT1 FALSE
NM_032175 YUSIT1 FALSE
NM_032199 YUSIT1 FALSE
NM_032206 YUSIT1 FALSE
NM_032286 YUSIT1 FALSE
NM_032312 YUSIT1 FALSE
NM_032314 YUSIT1 FALSE
NM_032323 YUSIT1 FALSE
NM_032324 YUSIT1 FALSE
NM_032367 YUSIT1 FALSE
NM_032380 YUSIT1 FALSE
NM_032380 YUSIT1 FALSE
NM_032471 YUSIT1 FALSE
NM_032471 YUSIT1 FALSE
NM_032472 YUSIT1 FALSE
NM_032472 YUSIT1 FALSE
NM_032497 YUSIT1 FALSE
NM_032498 YUSIT1 FALSE
NM_032507 YUSIT1 FALSE
NM_032552 YUSIT1 FALSE
NM_032561 YUSIT1 FALSE
NM_032571 YUSIT1 FALSE
NM_032574 YUSIT1 FALSE
NM_032590 YUSIT1 FALSE
NM_032634 YUSIT1 FALSE
NM_032689 YUSIT1 FALSE
NM_032730 YUSIT1 FALSE
NM_032758 YUSIT1 FALSE
NM_032779 YUSIT1 FALSE
NM_032795 YUSIT1 FALSE
NM_032805 YUSIT1 FALSE
NM_032821 YUSIT1 FALSE
NM_032844 YUSIT1 FALSE
NM_032852 YUSIT1 FALSE
NM_032852 YUSIT1 FALSE
NM_032864 YUSIT1 FALSE
NM_032881 YUSIT1 FALSE
NM_032900 YUSIT1 FALSE
NM_032907 YUSIT1 FALSE
NM_032941 YUSIT1 FALSE
NM_032941 YUSIT1 FALSE
NM_032959 YUSIT1 FALSE
NM_032959 YUSIT1 FALSE
NM_033028 YUSIT1 FALSE
NM_033029 YUSIT1 FALSE
NM_033084 YUSIT1 FALSE
NM_033114 YUSIT1 FALSE
NM_033117 YUSIT1 FALSE
NM_033266 YUSIT1 FALSE
NM_033281 YUSIT1 FALSE
NM_033297 YUSIT1 FALSE
NM_033341 YUSIT1 FALSE
NM_033379 YUSIT1 FALSE
NM_033402 YUSIT1 FALSE
NM_033402 YUSIT1 FALSE
NM_033413 YUSIT1 FALSE
NM_033418 YUSIT1 FALSE
NM_033419 YUSIT1 FALSE
NM_033468 YUSIT1 FALSE
NM_033481 YUSIT1 FALSE
NM_033550 YUSIT1 FALSE
NM_033625 YUSIT1 FALSE
NM_052818 YUSIT1 FALSE
NM_052818 YUSIT1 FALSE
NM_052831 YUSIT1 FALSE
NM_052849 YUSIT1 FALSE
NM_052849 YUSIT1 FALSE
NM_052857 YUSIT1 FALSE
NM_052900 YUSIT1 FALSE
NM_052900 YUSIT1 FALSE
NM_053035 YUSIT1 FALSE
NM_053053 YUSIT1 FALSE
NM_053055 YUSIT1 FALSE
NM_053067 YUSIT1 FALSE
NM_053067 YUSIT1 FALSE
NM_053285 YUSIT1 FALSE
NM_057175 YUSIT1 FALSE
NM_058163 YUSIT1 FALSE
NM_078483 YUSIT1 FALSE
NM_080632 YUSIT1 FALSE
NM_080651 YUSIT1 FALSE
NM_080658 YUSIT1 FALSE
NM_080723 YUSIT1 FALSE
NM_080764 YUSIT1 FALSE
NM_080867 YUSIT1 FALSE
NM_080867 YUSIT1 FALSE
NM_130466 YUSIT1 FALSE
NM_130466 YUSIT1 FALSE
NM_130803 YUSIT1 FALSE
NM_130803 YUSIT1 FALSE
NM_130804 YUSIT1 FALSE
NM_130804 YUSIT1 FALSE
NM_130902 YUSIT1 FALSE
NM_130906 YUSIT1 FALSE
NM_130906 YUSIT1 FALSE
NM_131916 YUSIT1 FALSE
NM_133337 YUSIT1 FALSE
NM_133337 YUSIT1 FALSE
NM_133462 YUSIT1 FALSE
NM_133462 YUSIT1 FALSE
NM_133471 YUSIT1 FALSE
NM_133492 YUSIT1 FALSE
NM_133493 YUSIT1 TRUE
NM_133509 YUSIT1 FALSE
NM_134431 YUSIT1 FALSE
NM_134444 YUSIT1 FALSE
NM_138287 YUSIT1 FALSE
NM_138333 YUSIT1 FALSE
NM_138335 YUSIT1 FALSE
NM_138343 YUSIT1 FALSE
NM_138346 YUSIT1 FALSE
NM_138356 YUSIT1 FALSE
NM_138364 YUSIT1 FALSE
NM_138395 YUSIT1 FALSE
NM_138417 YUSIT1 FALSE
NM_138419 YUSIT1 FALSE
NM_138419 YUSIT1 FALSE
NM_138442 YUSIT1 FALSE
NM_138443 YUSIT1 FALSE
NM_138446 YUSIT1 FALSE
NM_138448 YUSIT1 FALSE
NM_138453 YUSIT1 FALSE
NM_138458 YUSIT1 FALSE
NM_138493 YUSIT1 FALSE
NM_138551 YUSIT1 FALSE
NM_138558 YUSIT1 FALSE
NM_138703 YUSIT1 FALSE
NM_138789 YUSIT1 FALSE
NM_138809 YUSIT1 FALSE
NM_139122 YUSIT1 FALSE
NM_139123 YUSIT1 FALSE
NM_139199 YUSIT1 FALSE
NM_139201 YUSIT1 FALSE
NM_139207 YUSIT1 FALSE
NM_139248 YUSIT1 FALSE
NM_139280 YUSIT1 FALSE
NM_139281 YUSIT1 FALSE
NM_139315 YUSIT1 FALSE
NM_139352 YUSIT1 FALSE
NM_144488 YUSIT1 FALSE
NM_144497 YUSIT1 FALSE
NM_144580 YUSIT1 FALSE
NM_144586 YUSIT1 FALSE
NM_144591 YUSIT1 FALSE
NM_144591 YUSIT1 FALSE
NM_144609 YUSIT1 FALSE
NM_144609 YUSIT1 FALSE
NM_144648 YUSIT1 FALSE
NM_144650 YUSIT1 FALSE
NM_144687 YUSIT1 FALSE
NM_144689 YUSIT1 FALSE
NM_144697 YUSIT1 FALSE
NM_144709 YUSIT1 FALSE
NM_144718 YUSIT1 FALSE
NM_144719 YUSIT1 FALSE
NM_144732 YUSIT1 FALSE
NM_144736 YUSIT1 FALSE
NM_144736 YUSIT1 FALSE
NM_144772 YUSIT1 FALSE
NM_144981 YUSIT1 FALSE
NM_144982 YUSIT1 FALSE
NM_145034 YUSIT1 FALSE
NM_145044 YUSIT1 FALSE
NM_145052 YUSIT1 FALSE
NM_145080 YUSIT1 FALSE
NM_145165 YUSIT1 FALSE
NM_145206 YUSIT1 FALSE
NM_145212 YUSIT1 FALSE
NM_145213 YUSIT1 FALSE
NM_145238 YUSIT1 FALSE
NM_145246 YUSIT1 FALSE
NM_145262 YUSIT1 FALSE
NM_145267 YUSIT1 FALSE
NM_145316 YUSIT1 FALSE
NM_145644 YUSIT1 FALSE
NM_145644 YUSIT1 FALSE
NM_145654 YUSIT1 FALSE
NM_145697 YUSIT1 FALSE
NM_145812 YUSIT1 FALSE
NM_145813 YUSIT1 FALSE
NM_145910 YUSIT1 FALSE
NM_147200 YUSIT1 FALSE
NM_147686 YUSIT1 FALSE
NM_152132 YUSIT1 FALSE
NM_152132 YUSIT1 FALSE
NM_152244 YUSIT1 FALSE
NM_152260 YUSIT1 FALSE
NM_152279 YUSIT1 FALSE
NM_152280 YUSIT1 FALSE
NM_152281 YUSIT1 FALSE
NM_152292 YUSIT1 FALSE
NM_152295 YUSIT1 FALSE
NM_152305 YUSIT1 FALSE
NM_152305 YUSIT1 FALSE
NM_152318 YUSIT1 FALSE
NM_152347 YUSIT1 FALSE
NM_152373 YUSIT1 FALSE
NM_152379 YUSIT1 FALSE
NM_152385 YUSIT1 FALSE
NM_152444 YUSIT1 FALSE
NM_152445 YUSIT1 FALSE
NM_152498 YUSIT1 FALSE
NM_152524 YUSIT1 FALSE
NM_152564 YUSIT1 FALSE
NM_152564 YUSIT1 FALSE
NM_152595 YUSIT1 FALSE
NM_152597 YUSIT1 FALSE
NM_152632 YUSIT1 FALSE
NM_152633 YUSIT1 FALSE
NM_152696 YUSIT1 FALSE
NM_152724 YUSIT1 FALSE
NM_152724 YUSIT1 FALSE
NM_152726 YUSIT1 FALSE
NM_152734 YUSIT1 FALSE
NM_152748 YUSIT1 FALSE
NM_152902 YUSIT1 FALSE
NM_152916 YUSIT1 FALSE
NM_152917 YUSIT1 FALSE
NM_152918 YUSIT1 FALSE
NM_152919 YUSIT1 FALSE
NM_152920 YUSIT1 FALSE
NM_152921 YUSIT1 FALSE
NM_152932 YUSIT1 FALSE
NM_152996 YUSIT1 FALSE
NM_153223 YUSIT1 FALSE
NM_153268 YUSIT1 FALSE
NM_153281 YUSIT1 FALSE
NM_153332 YUSIT1 FALSE
NM_153354 YUSIT1 FALSE
NM_153358 YUSIT1 FALSE
NM_153477 YUSIT1 FALSE
NM_153485 YUSIT1 FALSE
NM_153704 YUSIT1 FALSE
NM_153704 YUSIT1 FALSE
NM_153714 YUSIT1 FALSE
NM_153811 YUSIT1 FALSE
NM_153825 YUSIT1 FALSE
NM_153826 YUSIT1 FALSE
NM_153835 YUSIT1 FALSE
NM_170604 YUSIT1 FALSE
NM_170681 YUSIT1 FALSE
NM_170691 YUSIT1 FALSE
NM_170691 YUSIT1 FALSE
NM_170720 YUSIT1 FALSE
NM_170783 YUSIT1 FALSE
NM_170783 YUSIT1 FALSE
NM_171998 YUSIT1 FALSE
NM_172350 YUSIT1 FALSE
NM_172351 YUSIT1 FALSE
NM_172352 YUSIT1 FALSE
NM_172353 YUSIT1 FALSE
NM_172354 YUSIT1 FALSE
NM_172355 YUSIT1 FALSE
NM_172356 YUSIT1 FALSE
NM_172357 YUSIT1 FALSE
NM_172358 YUSIT1 FALSE
NM_172359 YUSIT1 FALSE
NM_172360 YUSIT1 FALSE
NM_172361 YUSIT1 FALSE
NM_172362 YUSIT1 FALSE
NM_172366 YUSIT1 FALSE
NM_173074 YUSIT1 FALSE
NM_173074 YUSIT1 FALSE
NM_173082 YUSIT1 FALSE
NM_173485 YUSIT1 FALSE
NM_173487 YUSIT1 FALSE
NM_173514 YUSIT1 TRUE
NM_173658 YUSIT1 FALSE
NM_173685 YUSIT1 FALSE
NM_173698 YUSIT1 FALSE
NM_173802 YUSIT1 FALSE
NM_174889 YUSIT1 FALSE
NM_174892 YUSIT1 FALSE
NM_174909 YUSIT1 FALSE
NM_174916 YUSIT1 FALSE
NM_174943 YUSIT1 FALSE
NM_174962 YUSIT1 FALSE
NM_174962 YUSIT1 FALSE
NM_175065 YUSIT1 FALSE
NM_175744 YUSIT1 FALSE
NM_175744 YUSIT1 FALSE
NM_175866 YUSIT1 FALSE
NM_175874 YUSIT1 FALSE
NM_176805 YUSIT1 FALSE
NM_176810 YUSIT1 FALSE
NM_176815 YUSIT1 FALSE
NM_176822 YUSIT1 FALSE
NM_176824 YUSIT1 FALSE
NM_176863 YUSIT1 FALSE
NM_176863 YUSIT1 FALSE
NM_177414 YUSIT1 FALSE
NM_177414 YUSIT1 FALSE
NM_177424 YUSIT1 FALSE
NM_177452 YUSIT1 FALSE
NM_177452 YUSIT1 FALSE
NM_177976 YUSIT1 FALSE
NM_177976 YUSIT1 FALSE
NM_178014 YUSIT1 FALSE
NM_178033 YUSIT1 FALSE
NM_178130 YUSIT1 FALSE
NM_178173 YUSIT1 FALSE
NM_178221 YUSIT1 FALSE
NM_178221 YUSIT1 FALSE
NM_178234 YUSIT1 FALSE
NM_178234 YUSIT1 FALSE
NM_178542 YUSIT1 FALSE
NM_178544 YUSIT1 FALSE
NM_178823 YUSIT1 FALSE
NM_180703 YUSIT1 FALSE
NM_181486 YUSIT1 FALSE
NM_181501 YUSIT1 FALSE
NM_181507 YUSIT1 FALSE
NM_181581 YUSIT1 FALSE
NM_181672 YUSIT1 FALSE
NM_181672 YUSIT1 FALSE
NM_181673 YUSIT1 FALSE
NM_181673 YUSIT1 FALSE
NM_181686 YUSIT1 FALSE
NM_181714 YUSIT1 FALSE
NM_181733 YUSIT1 FALSE
NM_181733 YUSIT1 FALSE
NM_181789 YUSIT1 FALSE
NM_181794 YUSIT1 FALSE
NM_181795 YUSIT1 FALSE
NM_181795 YUSIT1 FALSE
NM_181806 YUSIT1 FALSE
NM_181836 YUSIT1 FALSE
NM_181837 YUSIT1 FALSE
NM_181837 YUSIT1 FALSE
NM_182490 YUSIT1 FALSE
NM_182503 YUSIT1 FALSE
NM_182507 YUSIT1 FALSE
NM_182520 YUSIT1 FALSE
NM_182523 YUSIT1 FALSE
NM_182569 YUSIT1 FALSE
NM_182620 YUSIT1 FALSE
NM_182620 YUSIT1 FALSE
NM_182648 YUSIT1 FALSE
NM_182648 YUSIT1 FALSE
NM_182649 YUSIT1 FALSE
NM_182700 YUSIT1 FALSE
NM_182796 YUSIT1 FALSE
NM_182810 YUSIT1 FALSE
NM_182835 YUSIT1 FALSE
NM_182835 YUSIT1 FALSE
NM_182898 YUSIT1 FALSE
NM_182977 YUSIT1 FALSE
NM_183078 YUSIT1 FALSE
NM_183078 YUSIT1 FALSE
NM_183245 YUSIT1 FALSE
NM_183323 YUSIT1 FALSE
NM_183356 YUSIT1 FALSE
NM_183356 YUSIT1 FALSE
NM_183359 YUSIT1 FALSE
NM_183359 YUSIT1 FALSE
NM_183381 YUSIT1 FALSE
NM_183401 YUSIT1 FALSE
NM_183415 YUSIT1 FALSE
NM_183415 YUSIT1 FALSE
NM_194071 YUSIT1 FALSE
NM_194292 YUSIT1 FALSE
NM_194300 YUSIT1 FALSE
NM_194314 YUSIT1 FALSE
NM_194442 YUSIT1 FALSE
NM_197972 YUSIT1 FALSE
NM_198038 YUSIT1 FALSE
NM_198038 YUSIT1 FALSE
NM_198041 YUSIT1 FALSE
NM_198046 YUSIT1 FALSE
NM_198123 YUSIT1 FALSE
NM_198123 YUSIT1 FALSE
NM_198141 YUSIT1 FALSE
NM_198150 YUSIT1 FALSE
NM_198159 YUSIT1 FALSE
NM_198202 YUSIT1 FALSE
NM_198261 YUSIT1 FALSE
NM_198262 YUSIT1 FALSE
NM_198268 YUSIT1 FALSE
NM_198273 YUSIT1 FALSE
NM_198276 YUSIT1 FALSE
NM_198398 YUSIT1 FALSE
NM_198398 YUSIT1 FALSE
NM_198428 YUSIT1 FALSE
NM_198468 YUSIT1 FALSE
NM_198481 YUSIT1 FALSE
NM_198488 YUSIT1 FALSE
NM_198524 YUSIT1 FALSE
NM_198534 YUSIT1 FALSE
NM_198887 YUSIT1 FALSE
NM_198963 YUSIT1 FALSE
NM_199186 YUSIT1 FALSE
NM_199342 YUSIT1 FALSE
NM_199416 YUSIT1 FALSE
NM_199416 YUSIT1 FALSE
NM_199420 YUSIT1 FALSE
NM_199421 YUSIT1 FALSE
NM_199421 YUSIT1 FALSE
NM_201265 YUSIT1 FALSE
NM_201398 YUSIT1 FALSE
NM_201398 YUSIT1 FALSE
NM_201521 YUSIT1 FALSE
NM_201522 YUSIT1 FALSE
NM_201523 YUSIT1 FALSE
NM_201647 YUSIT1 FALSE
NM_203298 YUSIT1 FALSE
NM_203382 YUSIT1 FALSE
NM_203453 YUSIT1 FALSE
NM_205836 YUSIT1 FALSE
NM_205836 YUSIT1 FALSE
NM_205864 YUSIT1 FALSE
NM_206594 YUSIT1 FALSE
NM_206594 YUSIT1 FALSE
NM_206595 YUSIT1 FALSE
NM_206595 YUSIT1 FALSE
NM_206840 YUSIT1 FALSE
NM_206840 YUSIT1 FALSE
NM_207118 YUSIT1 FALSE
NM_207122 YUSIT1 FALSE
NM_207122 YUSIT1 FALSE
NM_207170 YUSIT1 FALSE
NM_207171 YUSIT1 FALSE
NM_207171 YUSIT1 FALSE
NM_207308 YUSIT1 FALSE
NM_207310 YUSIT1 FALSE
NM_207310 YUSIT1 FALSE
NM_207344 YUSIT1 FALSE
NM_212471 YUSIT1 FALSE
NM_213618 YUSIT1 FALSE
NM_213622 YUSIT1 FALSE
NM_000027 YULAC FALSE
NM_000028 YULAC FALSE
NM_000057 YULAC FALSE
NM_000060 YULAC FALSE
NM_000082 YULAC FALSE
NM_000108 YULAC FALSE
NM_000113 YULAC FALSE
NM_000121 YULAC FALSE
NM_000164 YULAC FALSE
NM_000169 YULAC FALSE
NM_000190 YULAC FALSE
NM_000191 YULAC FALSE
NM_000244 YULAC FALSE
NM_000244 YULAC FALSE
NM_000254 YULAC FALSE
NM_000255 YULAC FALSE
NM_000281 YULAC FALSE
NM_000286 YULAC FALSE
NM_000287 YULAC FALSE
NM_000288 YULAC FALSE
NM_000310 YULAC FALSE
NM_000317 YULAC FALSE
NM_000325 YULAC FALSE
NM_000373 YULAC FALSE
NM_000401 YULAC FALSE
NM_000401 YULAC FALSE
NM_000414 YULAC FALSE
NM_000491 YULAC FALSE
NM_000642 YULAC FALSE
NM_000643 YULAC FALSE
NM_000644 YULAC FALSE
NM_000646 YULAC FALSE
NM_000663 YULAC FALSE
NM_000671 YULAC FALSE
NM_000775 YULAC FALSE
NM_000784 YULAC FALSE
NM_000854 YULAC FALSE
NM_000854 YULAC FALSE
NM_000947 YULAC FALSE
NM_000950 YULAC FALSE
NM_000950 YULAC FALSE
NM_000959 YULAC FALSE
NM_000963 YULAC FALSE
NM_000968 YULAC FALSE
NM_000988 YULAC FALSE
NM_000990 YULAC FALSE
NM_000994 YULAC FALSE
NM_000994 YULAC FALSE
NM_000995 YULAC FALSE
NM_000997 YULAC FALSE
NM_000998 YULAC FALSE
NM_001001329 YULAC FALSE
NM_001001556 YULAC FALSE
NM_001001563 YULAC FALSE
NM_001001662 YULAC FALSE
NM_001001668 YULAC FALSE
NM_001001669 YULAC FALSE
NM_001001683 YULAC FALSE
NM_001001894 YULAC FALSE
NM_001002800 YULAC FALSE
NM_001002912 YULAC FALSE
NM_001002926 YULAC FALSE
NM_001003692 YULAC FALSE
NM_001003692 YULAC FALSE
NM_001003716 YULAC FALSE
NM_001003722 YULAC FALSE
NM_001004301 YULAC FALSE
NM_001004316 YULAC FALSE
NM_001004456 YULAC FALSE
NM_001005 YULAC FALSE
NM_001005193 YULAC FALSE
NM_001005369 YULAC FALSE
NM_001006610 YULAC FALSE
NM_001007073 YULAC FALSE
NM_001007073 YULAC FALSE
NM_001007214 YULAC FALSE
NM_001007553 YULAC FALSE
NM_001008396 YULAC FALSE
NM_001008496 YULAC FALSE
NM_001008661 YULAC FALSE
NM_001008661 YULAC FALSE
NM_001008662 YULAC FALSE
NM_001008662 YULAC FALSE
NM_001008697 YULAC FALSE
NM_001008697 YULAC FALSE
NM_001009921 YULAC FALSE
NM_001009921 YULAC FALSE
NM_001009923 YULAC FALSE
NM_001009924 YULAC FALSE
NM_001009925 YULAC FALSE
NM_001010 YULAC FALSE
NM_001012267 YULAC FALSE
NM_001012511 YULAC FALSE
NM_001012957 YULAC FALSE
NM_001012957 YULAC FALSE
NM_001012985 YULAC FALSE
NM_001013620 YULAC FALSE
NM_001013706 YULAC FALSE
NM_001013841 YULAC FALSE
NM_001013841 YULAC FALSE
NM_001014283 YULAC FALSE
NM_001014440 YULAC FALSE
NM_001014443 YULAC FALSE
NM_001014443 YULAC FALSE
NM_001017 YULAC FALSE
NM_001017408 YULAC FALSE
NM_001017922 YULAC FALSE
NM_001017967 YULAC FALSE
NM_001018053 YULAC FALSE
NM_001018113 YULAC FALSE
NM_001023570 YULAC FALSE
NM_001023571 YULAC FALSE
NM_001024668 YULAC FALSE
NM_001024668 YULAC FALSE
NM_001024947 YULAC FALSE
NM_001024947 YULAC FALSE
NM_001025072 YULAC FALSE
NM_001025073 YULAC FALSE
NM_001025091 YULAC FALSE
NM_001025091 YULAC FALSE
NM_001026383 YULAC FALSE
NM_001026383 YULAC FALSE
NM_001029864 YULAC FALSE
NM_001029976 YULAC FALSE
NM_001029976 YULAC FALSE
NM_001030001 YULAC FALSE
NM_001030311 YULAC FALSE
NM_001030312 YULAC FALSE
NM_001030313 YULAC FALSE
NM_001031623 YULAC FALSE
NM_001031689 YULAC FALSE
NM_001031709 YULAC FALSE
NM_001031716 YULAC FALSE
NM_001031720 YULAC FALSE
NM_001031725 YULAC FALSE
NM_001031812 YULAC FALSE
NM_001032 YULAC FALSE
NM_001032391 YULAC FALSE
NM_001032391 YULAC FALSE
NM_001032393 YULAC FALSE
NM_001032393 YULAC FALSE
NM_001033549 YULAC FALSE
NM_001033604 YULAC FALSE
NM_001033605 YULAC FALSE
NM_001035511 YULAC FALSE
NM_001035512 YULAC FALSE
NM_001035513 YULAC FALSE
NM_001037126 YULAC FALSE
NM_001037232 YULAC FALSE
NM_001037495 YULAC FALSE
NM_001037495 YULAC FALSE
NM_001037811 YULAC FALSE
NM_001037813 YULAC FALSE
NM_001038707 YULAC FALSE
NM_001038707 YULAC FALSE
NM_001039165 YULAC FALSE
NM_001039199 YULAC FALSE
NM_001039199 YULAC FALSE
NM_001039366 YULAC FALSE
NM_001039367 YULAC FALSE
NM_001039585 YULAC FALSE
NM_001039693 YULAC FALSE
NM_001039693 YULAC FALSE
NM_001039706 YULAC FALSE
NM_001039845 YULAC FALSE
NM_001040107 YULAC FALSE
NM_001040108 YULAC FALSE
NM_001040108 YULAC FALSE
NM_001040118 YULAC FALSE
NM_001040274 YULAC FALSE
NM_001040442 YULAC FALSE
NM_001040443 YULAC FALSE
NM_001040666 YULAC FALSE
NM_001040694 YULAC FALSE
NM_001042353 YULAC FALSE
NM_001042413 YULAC FALSE
NM_001042450 YULAC FALSE
NM_001042493 YULAC FALSE
NM_001042493 YULAC FALSE
NM_001042517 YULAC FALSE
NM_001042544 YULAC FALSE
NM_001042550 YULAC FALSE
NM_001042551 YULAC FALSE
NM_001042551 YULAC FALSE
NM_001042601 YULAC FALSE
NM_001042601 YULAC FALSE
NM_001042604 YULAC FALSE
NM_001042665 YULAC FALSE
NM_001042678 YULAC FALSE
NM_001042678 YULAC FALSE
NM_001042683 YULAC FALSE
NM_001043318 YULAC FALSE
NM_001044385 YULAC FALSE
NM_001044722 YULAC FALSE
NM_001044723 YULAC FALSE
NM_001047160 YULAC FALSE
NM_001047434 YULAC FALSE
NM_001049 YULAC FALSE
NM_001075098 YULAC FALSE
NM_001076677 YULAC FALSE
NM_001076677 YULAC FALSE
NM_001077195 YULAC FALSE
NM_001077261 YULAC FALSE
NM_001077261 YULAC FALSE
NM_001077268 YULAC FALSE
NM_001077501 YULAC FALSE
NM_001077501 YULAC FALSE
NM_001077511 YULAC FALSE
NM_001077527 YULAC FALSE
NM_001077527 YULAC FALSE
NM_001077628 YULAC FALSE
NM_001077628 YULAC FALSE
NM_001077701 YULAC FALSE
NM_001077704 YULAC FALSE
NM_001078171 YULAC FALSE
NM_001079518 YULAC FALSE
NM_001079518 YULAC FALSE
NM_001079537 YULAC FALSE
NM_001079537 YULAC FALSE
NM_001079538 YULAC FALSE
NM_001079691 YULAC FALSE
NM_001079691 YULAC FALSE
NM_001079862 YULAC FALSE
NM_001079864 YULAC FALSE
NM_001080419 YULAC FALSE
NM_001080432 YULAC FALSE
NM_001080435 YULAC FALSE
NM_001080791 YULAC FALSE
NM_001080791 YULAC FALSE
NM_001081492 YULAC FALSE
NM_001081955 YULAC FALSE
NM_001081955 YULAC FALSE
NM_001082488 YULAC FALSE
NM_001082619 YULAC FALSE
NM_001083330 YULAC FALSE
NM_001083330 YULAC FALSE
NM_001083335 YULAC FALSE
NM_001083335 YULAC FALSE
NM_001083536 YULAC FALSE
NM_001083913 YULAC FALSE
NM_001083946 YULAC FALSE
NM_001083946 YULAC FALSE
NM_001083962 YULAC FALSE
NM_001085354 YULAC FALSE
NM_001085354 YULAC FALSE
NM_001085372 YULAC FALSE
NM_001085377 YULAC FALSE
NM_001085437 YULAC FALSE
NM_001085447 YULAC FALSE
NM_001085471 YULAC FALSE
NM_001090 YULAC FALSE
NM_001090 YULAC FALSE
NM_001098 YULAC FALSE
NM_001155 YULAC FALSE
NM_001161 YULAC FALSE
NM_001172 YULAC FALSE
NM_001182 YULAC FALSE
NM_001198 YULAC FALSE
NM_001237 YULAC FALSE
NM_001283 YULAC TRUE
NM_001375 YULAC FALSE
NM_001378 YULAC FALSE
NM_001379 YULAC FALSE
NM_001379 YULAC FALSE
NM_001388 YULAC FALSE
NM_001414 YULAC FALSE
NM_001431 YULAC FALSE
NM_001431 YULAC FALSE
NM_001487 YULAC FALSE
NM_001499 YULAC FALSE
NM_001512 YULAC FALSE
NM_001514 YULAC FALSE
NM_001517 YULAC FALSE
NM_001520 YULAC FALSE
NM_001551 YULAC FALSE
NM_001568 YULAC FALSE
NM_001657 YULAC FALSE
NM_001657 YULAC FALSE
NM_001659 YULAC FALSE
NM_001673 YULAC TRUE
NM_001673 YULAC TRUE
NM_001686 YULAC FALSE
NM_001688 YULAC FALSE
NM_001693 YULAC FALSE
NM_001696 YULAC FALSE
NM_001697 YULAC FALSE
NM_001706 YULAC FALSE
NM_001724 YULAC FALSE
NM_001742 YULAC FALSE
NM_001753 YULAC FALSE
NM_001786 YULAC FALSE
NM_001799 YULAC FALSE
NM_001819 YULAC FALSE
NM_001833 YULAC FALSE
NM_001833 YULAC FALSE
NM_001859 YULAC FALSE
NM_001864 YULAC FALSE
NM_001865 YULAC FALSE
NM_001880 YULAC FALSE
NM_001888 YULAC FALSE
NM_001924 YULAC FALSE
NM_001936 YULAC FALSE
NM_001955 YULAC FALSE
NM_001966 YULAC FALSE
NM_001983 YULAC FALSE
NM_002034 YULAC FALSE
NM_002047 YULAC FALSE
NM_002079 YULAC FALSE
NM_002107 YULAC FALSE
NM_002107 YULAC FALSE
NM_002160 YULAC FALSE
NM_002167 YULAC FALSE
NM_002208 YULAC FALSE
NM_002225 YULAC FALSE
NM_002238 YULAC FALSE
NM_002287 YULAC FALSE
NM_002358 YULAC FALSE
NM_002388 YULAC FALSE
NM_002389 YULAC FALSE
NM_002437 YULAC FALSE
NM_002453 YULAC FALSE
NM_002480 YULAC FALSE
NM_002481 YULAC FALSE
NM_002481 YULAC FALSE
NM_002487 YULAC FALSE
NM_002489 YULAC FALSE
NM_002491 YULAC FALSE
NM_002492 YULAC FALSE
NM_002493 YULAC FALSE
NM_002524 YULAC FALSE
NM_002526 YULAC FALSE
NM_002533 YULAC FALSE
NM_002533 YULAC FALSE
NM_002553 YULAC FALSE
NM_002563 YULAC FALSE
NM_002612 YULAC FALSE
NM_002618 YULAC FALSE
NM_002622 YULAC FALSE
NM_002623 YULAC FALSE
NM_002633 YULAC FALSE
NM_002641 YULAC FALSE
NM_002641 YULAC FALSE
NM_002643 YULAC FALSE
NM_002643 YULAC FALSE
NM_002647 YULAC FALSE
NM_002651 YULAC FALSE
NM_002713 YULAC FALSE
NM_002714 YULAC FALSE
NM_002743 YULAC FALSE
NM_002758 YULAC FALSE
NM_002787 YULAC FALSE
NM_002788 YULAC FALSE
NM_002788 YULAC FALSE
NM_002791 YULAC FALSE
NM_002797 YULAC FALSE
NM_002798 YULAC FALSE
NM_002813 YULAC FALSE
NM_002816 YULAC FALSE
NM_002857 YULAC FALSE
NM_002857 YULAC FALSE
NM_002871 YULAC FALSE
NM_002887 YULAC FALSE
NM_002915 YULAC FALSE
NM_002954 YULAC FALSE
NM_002970 YULAC FALSE
NM_003001 YULAC FALSE
NM_003082 YULAC FALSE
NM_003094 YULAC FALSE
NM_003143 YULAC FALSE
NM_003149 YULAC FALSE
NM_003161 YULAC FALSE
NM_003171 YULAC FALSE
NM_003199 YULAC FALSE
NM_003201 YULAC FALSE
NM_003238 YULAC FALSE
NM_003238 YULAC FALSE
NM_003309 YULAC FALSE
NM_003314 YULAC FALSE
NM_003366 YULAC FALSE
NM_003408 YULAC FALSE
NM_003419 YULAC FALSE
NM_003434 YULAC FALSE
NM_003434 YULAC FALSE
NM_003439 YULAC FALSE
NM_003452 YULAC FALSE
NM_003452 YULAC FALSE
NM_003473 YULAC FALSE
NM_003503 YULAC FALSE
NM_003503 YULAC FALSE
NM_003524 YULAC FALSE
NM_003530 YULAC FALSE
NM_003540 YULAC FALSE
NM_003541 YULAC FALSE
NM_003542 YULAC FALSE
NM_003543 YULAC FALSE
NM_003544 YULAC FALSE
NM_003580 YULAC FALSE
NM_003584 YULAC FALSE
NM_003587 YULAC FALSE
NM_003611 YULAC FALSE
NM_003622 YULAC FALSE
NM_003630 YULAC FALSE
NM_003640 YULAC FALSE
NM_003653 YULAC FALSE
NM_003666 YULAC FALSE
NM_003675 YULAC FALSE
NM_003705 YULAC FALSE
NM_003713 YULAC FALSE
NM_003713 YULAC FALSE
NM_003724 YULAC FALSE
NM_003724 YULAC FALSE
NM_003729 YULAC FALSE
NM_003729 YULAC FALSE
NM_003746 YULAC FALSE
NM_003746 YULAC FALSE
NM_003747 YULAC FALSE
NM_003756 YULAC FALSE
NM_003772 YULAC FALSE
NM_003779 YULAC FALSE
NM_003826 YULAC FALSE
NM_003831 YULAC FALSE
NM_003835 YULAC FALSE
NM_003835 YULAC FALSE
NM_003838 YULAC FALSE
NM_003849 YULAC FALSE
NM_003884 YULAC FALSE
NM_003897 YULAC TRUE
NM_003924 YULAC FALSE
NM_003930 YULAC FALSE
NM_003939 YULAC FALSE
NM_003939 YULAC FALSE
NM_003958 YULAC FALSE
NM_003958 YULAC FALSE
NM_004033 YULAC FALSE
NM_004048 YULAC FALSE
NM_004053 YULAC FALSE
NM_004069 YULAC FALSE
NM_004120 YULAC FALSE
NM_004153 YULAC FALSE
NM_004182 YULAC FALSE
NM_004194 YULAC FALSE
NM_004208 YULAC FALSE
NM_004219 YULAC FALSE
NM_004236 YULAC FALSE
NM_004236 YULAC FALSE
NM_004247 YULAC FALSE
NM_004259 YULAC FALSE
NM_004277 YULAC FALSE
NM_004279 YULAC FALSE
NM_004298 YULAC FALSE
NM_004299 YULAC FALSE
NM_004315 YULAC FALSE
NM_004337 YULAC FALSE
NM_004373 YULAC FALSE
NM_004384 YULAC FALSE
NM_004386 YULAC FALSE
NM_004388 YULAC FALSE
NM_004426 YULAC FALSE
NM_004432 YULAC FALSE
NM_004449 YULAC FALSE
NM_004449 YULAC FALSE
NM_004461 YULAC FALSE
NM_004492 YULAC FALSE
NM_004493 YULAC FALSE
NM_004531 YULAC FALSE
NM_004547 YULAC FALSE
NM_004549 YULAC FALSE
NM_004565 YULAC FALSE
NM_004568 YULAC FALSE
NM_004582 YULAC FALSE
NM_004640 YULAC FALSE
NM_004661 YULAC FALSE
NM_004713 YULAC FALSE
NM_004718 YULAC FALSE
NM_004766 YULAC FALSE
NM_004766 YULAC FALSE
NM_004768 YULAC FALSE
NM_004786 YULAC FALSE
NM_004814 YULAC FALSE
NM_004818 YULAC FALSE
NM_004853 YULAC FALSE
NM_004855 YULAC FALSE
NM_004863 YULAC FALSE
NM_004936 YULAC FALSE
NM_004936 YULAC FALSE
NM_004956 YULAC FALSE
NM_004968 YULAC FALSE
NM_004998 YULAC FALSE
NM_005004 YULAC FALSE
NM_005005 YULAC FALSE
NM_005008 YULAC FALSE
NM_005015 YULAC FALSE
NM_005034 YULAC FALSE
NM_005057 YULAC FALSE
NM_005071 YULAC FALSE
NM_005104 YULAC FALSE
NM_005120 YULAC FALSE
NM_005139 YULAC FALSE
NM_005233 YULAC FALSE
NM_005248 YULAC FALSE
NM_005274 YULAC FALSE
NM_005293 YULAC FALSE
NM_005319 YULAC TRUE
NM_005321 YULAC FALSE
NM_005328 YULAC FALSE
NM_005372 YULAC FALSE
NM_005412 YULAC FALSE
NM_005436 YULAC FALSE
NM_005452 YULAC FALSE
NM_005486 YULAC FALSE
NM_005528 YULAC FALSE
NM_005570 YULAC FALSE
NM_005589 YULAC FALSE
NM_005638 YULAC FALSE
NM_005638 YULAC FALSE
NM_005641 YULAC FALSE
NM_005645 YULAC FALSE
NM_005654 YULAC FALSE
NM_005687 YULAC FALSE
NM_005702 YULAC FALSE
NM_005721 YULAC FALSE
NM_005733 YULAC FALSE
NM_005778 YULAC FALSE
NM_005789 YULAC FALSE
NM_005789 YULAC FALSE
NM_005815 YULAC FALSE
NM_005827 YULAC FALSE
NM_005829 YULAC FALSE
NM_005836 YULAC FALSE
NM_005868 YULAC FALSE
NM_005869 YULAC FALSE
NM_005872 YULAC FALSE
NM_005896 YULAC FALSE
NM_005926 YULAC FALSE
NM_005973 YULAC FALSE
NM_005973 YULAC FALSE
NM_005977 YULAC FALSE
NM_005997 YULAC FALSE
NM_005999 YULAC FALSE
NM_006020 YULAC FALSE
NM_006022 YULAC FALSE
NM_006024 YULAC FALSE
NM_006049 YULAC FALSE
NM_006066 YULAC FALSE
NM_006066 YULAC FALSE
NM_006085 YULAC FALSE
NM_006112 YULAC FALSE
NM_006112 YULAC FALSE
NM_006190 YULAC FALSE
NM_006265 YULAC FALSE
NM_006292 YULAC FALSE
NM_006299 YULAC FALSE
NM_006300 YULAC FALSE
NM_006312 YULAC FALSE
NM_006312 YULAC FALSE
NM_006329 YULAC FALSE
NM_006337 YULAC FALSE
NM_006348 YULAC FALSE
NM_006348 YULAC FALSE
NM_006402 YULAC FALSE
NM_006411 YULAC FALSE
NM_006415 YULAC FALSE
NM_006437 YULAC FALSE
NM_006444 YULAC FALSE
NM_006444 YULAC FALSE
NM_006459 YULAC FALSE
NM_006464 YULAC FALSE
NM_006466 YULAC FALSE
NM_006472 YULAC FALSE
NM_006476 YULAC FALSE
NM_006479 YULAC FALSE
NM_006496 YULAC FALSE
NM_006555 YULAC FALSE
NM_006585 YULAC FALSE
NM_006606 YULAC FALSE
NM_006645 YULAC FALSE
NM_006656 YULAC FALSE
NM_006670 YULAC FALSE
NM_006696 YULAC FALSE
NM_006696 YULAC FALSE
NM_006698 YULAC FALSE
NM_006704 YULAC FALSE
NM_006704 YULAC FALSE
NM_006708 YULAC FALSE
NM_006733 YULAC FALSE
NM_006765 YULAC FALSE
NM_006765 YULAC FALSE
NM_006793 YULAC FALSE
NM_006793 YULAC FALSE
NM_006802 YULAC FALSE
NM_006814 YULAC FALSE
NM_006827 YULAC FALSE
NM_006913 YULAC FALSE
NM_006923 YULAC FALSE
NM_006948 YULAC FALSE
NM_006954 YULAC FALSE
NM_006954 YULAC FALSE
NM_006958 YULAC FALSE
NM_006958 YULAC FALSE
NM_006959 YULAC FALSE
NM_006974 YULAC FALSE
NM_006974 YULAC FALSE
NM_006980 YULAC FALSE
NM_007011 YULAC FALSE
NM_007011 YULAC FALSE
NM_007055 YULAC FALSE
NM_007062 YULAC FALSE
NM_007086 YULAC FALSE
NM_007096 YULAC FALSE
NM_007096 YULAC FALSE
NM_007107 YULAC FALSE
NM_007109 YULAC FALSE
NM_007157 YULAC FALSE
NM_007158 YULAC FALSE
NM_007174 YULAC FALSE
NM_007188 YULAC FALSE
NM_007215 YULAC FALSE
NM_007216 YULAC FALSE
NM_007217 YULAC FALSE
NM_007259 YULAC FALSE
NM_007260 YULAC FALSE
NM_007266 YULAC FALSE
NM_007273 YULAC FALSE
NM_007282 YULAC FALSE
NM_007315 YULAC FALSE
NM_007348 YULAC FALSE
NM_012091 YULAC FALSE
NM_012095 YULAC FALSE
NM_012095 YULAC FALSE
NM_012111 YULAC FALSE
NM_012112 YULAC FALSE
NM_012143 YULAC FALSE
NM_012143 YULAC FALSE
NM_012157 YULAC FALSE
NM_012219 YULAC FALSE
NM_012237 YULAC FALSE
NM_012243 YULAC FALSE
NM_012345 YULAC FALSE
NM_012381 YULAC FALSE
NM_012381 YULAC FALSE
NM_012392 YULAC FALSE
NM_012393 YULAC FALSE
NM_012402 YULAC FALSE
NM_012415 YULAC FALSE
NM_012416 YULAC FALSE
NM_012425 YULAC FALSE
NM_012425 YULAC FALSE
NM_012460 YULAC FALSE
NM_012475 YULAC FALSE
NM_012475 YULAC FALSE
NM_013240 YULAC FALSE
NM_013240 YULAC FALSE
NM_013249 YULAC FALSE
NM_013250 YULAC FALSE
NM_013255 YULAC FALSE
NM_013260 YULAC FALSE
NM_013274 YULAC FALSE
NM_013323 YULAC FALSE
NM_013330 YULAC FALSE
NM_013346 YULAC FALSE
NM_013359 YULAC FALSE
NM_013380 YULAC FALSE
NM_013380 YULAC FALSE
NM_013398 YULAC FALSE
NM_013399 YULAC FALSE
NM_013438 YULAC FALSE
NM_013438 YULAC FALSE
NM_013451 YULAC FALSE
NM_013451 YULAC FALSE
NM_014003 YULAC FALSE
NM_014043 YULAC FALSE
NM_014046 YULAC FALSE
NM_014049 YULAC FALSE
NM_014055 YULAC FALSE
NM_014055 YULAC FALSE
NM_014078 YULAC FALSE
NM_014098 YULAC FALSE
NM_014098 YULAC FALSE
NM_014106 YULAC FALSE
NM_014110 YULAC FALSE
NM_014112 YULAC FALSE
NM_014140 YULAC FALSE
NM_014142 YULAC FALSE
NM_014143 YULAC FALSE
NM_014145 YULAC FALSE
NM_014169 YULAC FALSE
NM_014170 YULAC FALSE
NM_014170 YULAC FALSE
NM_014173 YULAC FALSE
NM_014175 YULAC FALSE
NM_014182 YULAC FALSE
NM_014260 YULAC FALSE
NM_014271 YULAC FALSE
NM_014280 YULAC FALSE
NM_014288 YULAC FALSE
NM_014303 YULAC FALSE
NM_014316 YULAC FALSE
NM_014324 YULAC FALSE
NM_014335 YULAC FALSE
NM_014362 YULAC FALSE
NM_014362 YULAC FALSE
NM_014367 YULAC TRUE
NM_014371 YULAC FALSE
NM_014377 YULAC FALSE
NM_014381 YULAC FALSE
NM_014381 YULAC FALSE
NM_014394 YULAC FALSE
NM_014399 YULAC FALSE
NM_014408 YULAC FALSE
NM_014451 YULAC FALSE
NM_014475 YULAC FALSE
NM_014481 YULAC FALSE
NM_014515 YULAC FALSE
NM_014518 YULAC FALSE
NM_014554 YULAC FALSE
NM_014583 YULAC FALSE
NM_014596 YULAC FALSE
NM_014596 YULAC FALSE
NM_014623 YULAC FALSE
NM_014628 YULAC FALSE
NM_014648 YULAC FALSE
NM_014669 YULAC FALSE
NM_014673 YULAC FALSE
NM_014691 YULAC FALSE
NM_014752 YULAC FALSE
NM_014783 YULAC FALSE
NM_014793 YULAC FALSE
NM_014801 YULAC FALSE
NM_014813 YULAC FALSE
NM_014815 YULAC FALSE
NM_014815 YULAC FALSE
NM_014820 YULAC FALSE
NM_014829 YULAC FALSE
NM_014845 YULAC FALSE
NM_014846 YULAC FALSE
NM_014871 YULAC FALSE
NM_014878 YULAC FALSE
NM_014885 YULAC FALSE
NM_014887 YULAC FALSE
NM_014890 YULAC FALSE
NM_014895 YULAC FALSE
NM_014915 YULAC FALSE
NM_014926 YULAC FALSE
NM_014949 YULAC FALSE
NM_014953 YULAC FALSE
NM_014953 YULAC FALSE
NM_014977 YULAC FALSE
NM_014994 YULAC FALSE
NM_014994 YULAC FALSE
NM_014997 YULAC FALSE
NM_015025 YULAC FALSE
NM_015026 YULAC FALSE
NM_015030 YULAC FALSE
NM_015039 YULAC FALSE
NM_015050 YULAC FALSE
NM_015051 YULAC FALSE
NM_015052 YULAC FALSE
NM_015060 YULAC FALSE
NM_015070 YULAC FALSE
NM_015091 YULAC FALSE
NM_015097 YULAC FALSE
NM_015100 YULAC FALSE
NM_015100 YULAC FALSE
NM_015101 YULAC FALSE
NM_015135 YULAC FALSE
NM_015154 YULAC FALSE
NM_015172 YULAC FALSE
NM_015179 YULAC FALSE
NM_015190 YULAC FALSE
NM_015235 YULAC FALSE
NM_015243 YULAC FALSE
NM_015257 YULAC FALSE
NM_015257 YULAC FALSE
NM_015303 YULAC FALSE
NM_015303 YULAC FALSE
NM_015331 YULAC FALSE
NM_015332 YULAC FALSE
NM_015342 YULAC FALSE
NM_015346 YULAC FALSE
NM_015360 YULAC FALSE
NM_015388 YULAC FALSE
NM_015396 YULAC FALSE
NM_015412 YULAC FALSE
NM_015416 YULAC FALSE
NM_015416 YULAC FALSE
NM_015421 YULAC FALSE
NM_015425 YULAC FALSE
NM_015434 YULAC FALSE
NM_015454 YULAC FALSE
NM_015463 YULAC FALSE
NM_015474 YULAC FALSE
NM_015484 YULAC FALSE
NM_015496 YULAC FALSE
NM_015497 YULAC FALSE
NM_015506 YULAC FALSE
NM_015531 YULAC FALSE
NM_015540 YULAC FALSE
NM_015555 YULAC FALSE
NM_015585 YULAC FALSE
NM_015609 YULAC FALSE
NM_015609 YULAC FALSE
NM_015655 YULAC FALSE
NM_015665 YULAC FALSE
NM_015694 YULAC FALSE
NM_015702 YULAC FALSE
NM_015719 YULAC FALSE
NM_015879 YULAC FALSE
NM_015909 YULAC FALSE
NM_015910 YULAC FALSE
NM_015911 YULAC FALSE
NM_015918 YULAC FALSE
NM_015932 YULAC FALSE
NM_015939 YULAC FALSE
NM_015966 YULAC FALSE
NM_015966 YULAC FALSE
NM_016020 YULAC FALSE
NM_016022 YULAC FALSE
NM_016022 YULAC FALSE
NM_016052 YULAC FALSE
NM_016057 YULAC FALSE
NM_016059 YULAC FALSE
NM_016063 YULAC FALSE
NM_016065 YULAC FALSE
NM_016067 YULAC FALSE
NM_016071 YULAC FALSE
NM_016072 YULAC FALSE
NM_016077 YULAC FALSE
NM_016097 YULAC FALSE
NM_016106 YULAC FALSE
NM_016106 YULAC FALSE
NM_016128 YULAC FALSE
NM_016138 YULAC FALSE
NM_016142 YULAC FALSE
NM_016147 YULAC FALSE
NM_016154 YULAC FALSE
NM_016166 YULAC FALSE
NM_016195 YULAC FALSE
NM_016196 YULAC FALSE
NM_016213 YULAC FALSE
NM_016262 YULAC FALSE
NM_016275 YULAC FALSE
NM_016277 YULAC FALSE
NM_016304 YULAC FALSE
NM_016309 YULAC FALSE
NM_016309 YULAC FALSE
NM_016312 YULAC FALSE
NM_016321 YULAC FALSE
NM_016334 YULAC FALSE
NM_016334 YULAC FALSE
NM_016343 YULAC FALSE
NM_016357 YULAC FALSE
NM_016406 YULAC FALSE
NM_016407 YULAC FALSE
NM_016451 YULAC FALSE
NM_016462 YULAC FALSE
NM_016478 YULAC FALSE
NM_016481 YULAC FALSE
NM_016484 YULAC FALSE
NM_016500 YULAC FALSE
NM_016504 YULAC FALSE
NM_016505 YULAC FALSE
NM_016525 YULAC FALSE
NM_016545 YULAC FALSE
NM_016565 YULAC FALSE
NM_016570 YULAC FALSE
NM_016589 YULAC FALSE
NM_016593 YULAC FALSE
NM_016605 YULAC FALSE
NM_016609 YULAC FALSE
NM_016622 YULAC FALSE
NM_016622 YULAC FALSE
NM_016625 YULAC FALSE
NM_016648 YULAC FALSE
NM_016649 YULAC FALSE
NM_016937 YULAC FALSE
NM_016946 YULAC FALSE
NM_016955 YULAC FALSE
NM_017510 YULAC TRUE
NM_017558 YULAC FALSE
NM_017577 YULAC FALSE
NM_017638 YULAC FALSE
NM_017647 YULAC FALSE
NM_017667 YULAC FALSE
NM_017670 YULAC FALSE
NM_017670 YULAC FALSE
NM_017676 YULAC FALSE
NM_017679 YULAC FALSE
NM_017679 YULAC FALSE
NM_017714 YULAC FALSE
NM_017720 YULAC FALSE
NM_017720 YULAC FALSE
NM_017735 YULAC FALSE
NM_017738 YULAC FALSE
NM_017749 YULAC FALSE
NM_017759 YULAC FALSE
NM_017768 YULAC FALSE
NM_017777 YULAC FALSE
NM_017785 YULAC FALSE
NM_017799 YULAC FALSE
NM_017812 YULAC FALSE
NM_017831 YULAC FALSE
NM_017853 YULAC FALSE
NM_017879 YULAC FALSE
NM_017890 YULAC FALSE
NM_017890 YULAC FALSE
NM_017912 YULAC FALSE
NM_017915 YULAC FALSE
NM_017917 YULAC FALSE
NM_017919 YULAC FALSE
NM_017922 YULAC FALSE
NM_017924 YULAC FALSE
NM_017929 YULAC FALSE
NM_017929 YULAC FALSE
NM_017931 YULAC FALSE
NM_017952 YULAC FALSE
NM_017975 YULAC FALSE
NM_017975 YULAC FALSE
NM_017986 YULAC FALSE
NM_017986 YULAC FALSE
NM_018004 YULAC FALSE
NM_018025 YULAC FALSE
NM_018042 YULAC FALSE
NM_018047 YULAC FALSE
NM_018048 YULAC FALSE
NM_018052 YULAC FALSE
NM_018061 YULAC FALSE
NM_018062 YULAC FALSE
NM_018062 YULAC FALSE
NM_018074 YULAC FALSE
NM_018077 YULAC FALSE
NM_018090 YULAC FALSE
NM_018091 YULAC FALSE
NM_018097 YULAC FALSE
NM_018117 YULAC FALSE
NM_018122 YULAC FALSE
NM_018132 YULAC FALSE
NM_018135 YULAC FALSE
NM_018149 YULAC FALSE
NM_018170 YULAC FALSE
NM_018192 YULAC FALSE
NM_018193 YULAC FALSE
NM_018193 YULAC FALSE
NM_018217 YULAC FALSE
NM_018244 YULAC FALSE
NM_018244 YULAC FALSE
NM_018248 YULAC FALSE
NM_018256 YULAC FALSE
NM_018259 YULAC FALSE
NM_018340 YULAC FALSE
NM_018340 YULAC FALSE
NM_018343 YULAC FALSE
NM_018348 YULAC FALSE
NM_018356 YULAC FALSE
NM_018363 YULAC FALSE
NM_018365 YULAC FALSE
NM_018374 YULAC FALSE
NM_018385 YULAC FALSE
NM_018396 YULAC FALSE
NM_018427 YULAC FALSE
NM_018431 YULAC FALSE
NM_018441 YULAC FALSE
NM_018447 YULAC FALSE
NM_018456 YULAC FALSE
NM_018462 YULAC FALSE
NM_018466 YULAC FALSE
NM_018471 YULAC FALSE
NM_018480 YULAC FALSE
NM_018486 YULAC FALSE
NM_018559 YULAC FALSE
NM_018641 YULAC FALSE
NM_018649 YULAC FALSE
NM_018657 YULAC FALSE
NM_018662 YULAC FALSE
NM_018662 YULAC FALSE
NM_018668 YULAC FALSE
NM_018702 YULAC FALSE
NM_018838 YULAC FALSE
NM_018897 YULAC FALSE
NM_018973 YULAC FALSE
NM_018981 YULAC FALSE
NM_018997 YULAC FALSE
NM_019001 YULAC FALSE
NM_019002 YULAC FALSE
NM_019014 YULAC FALSE
NM_019014 YULAC FALSE
NM_019024 YULAC FALSE
NM_019026 YULAC FALSE
NM_019029 YULAC FALSE
NM_019030 YULAC FALSE
NM_019040 YULAC FALSE
NM_019048 YULAC FALSE
NM_019051 YULAC FALSE
NM_019069 YULAC FALSE
NM_019082 YULAC FALSE
NM_019103 YULAC FALSE
NM_019103 YULAC FALSE
NM_019555 YULAC FALSE
NM_019556 YULAC FALSE
NM_019591 YULAC FALSE
NM_019597 YULAC FALSE
NM_019597 YULAC FALSE
NM_019610 YULAC FALSE
NM_019852 YULAC FALSE
NM_019896 YULAC FALSE
NM_020119 YULAC FALSE
NM_020143 YULAC FALSE
NM_020147 YULAC FALSE
NM_020159 YULAC FALSE
NM_020159 YULAC FALSE
NM_020165 YULAC FALSE
NM_020192 YULAC FALSE
NM_020195 YULAC FALSE
NM_020204 YULAC FALSE
NM_020205 YULAC FALSE
NM_020225 YULAC FALSE
NM_020235 YULAC FALSE
NM_020235 YULAC FALSE
NM_020238 YULAC FALSE
NM_020239 YULAC FALSE
NM_020239 YULAC FALSE
NM_020307 YULAC FALSE
NM_020313 YULAC FALSE
NM_020320 YULAC FALSE
NM_020336 YULAC FALSE
NM_020357 YULAC FALSE
NM_020374 YULAC FALSE
NM_020395 YULAC FALSE
NM_020395 YULAC FALSE
NM_020399 YULAC FALSE
NM_020401 YULAC FALSE
NM_020409 YULAC FALSE
NM_020409 YULAC FALSE
NM_020412 YULAC FALSE
NM_020423 YULAC FALSE
NM_020425 YULAC FALSE
NM_020425 YULAC FALSE
NM_020466 YULAC FALSE
NM_020473 YULAC FALSE
NM_020473 YULAC FALSE
NM_020657 YULAC FALSE
NM_020701 YULAC FALSE
NM_020709 YULAC FALSE
NM_020714 YULAC FALSE
NM_020742 YULAC FALSE
NM_020745 YULAC FALSE
NM_020746 YULAC FALSE
NM_020755 YULAC FALSE
NM_020768 YULAC FALSE
NM_020792 YULAC FALSE
NM_020801 YULAC FALSE
NM_020810 YULAC FALSE
NM_020825 YULAC FALSE
NM_020879 YULAC FALSE
NM_020890 YULAC FALSE
NM_020919 YULAC FALSE
NM_020920 YULAC FALSE
NM_020924 YULAC FALSE
NM_020927 YULAC FALSE
NM_020931 YULAC FALSE
NM_020933 YULAC FALSE
NM_020951 YULAC FALSE
NM_020964 YULAC FALSE
NM_021018 YULAC FALSE
NM_021029 YULAC FALSE
NM_021065 YULAC FALSE
NM_021105 YULAC FALSE
NM_021117 YULAC FALSE
NM_021143 YULAC FALSE
NM_021165 YULAC FALSE
NM_021179 YULAC FALSE
NM_021203 YULAC FALSE
NM_021215 YULAC FALSE
NM_021237 YULAC FALSE
NM_021238 YULAC FALSE
NM_021238 YULAC FALSE
NM_021260 YULAC FALSE
NM_021575 YULAC FALSE
NM_021706 YULAC FALSE
NM_021721 YULAC FALSE
NM_021807 YULAC FALSE
NM_021817 YULAC FALSE
NM_021825 YULAC FALSE
NM_021930 YULAC FALSE
NM_022045 YULAC FALSE
NM_022062 YULAC FALSE
NM_022072 YULAC FALSE
NM_022096 YULAC FALSE
NM_022096 YULAC FALSE
NM_022100 YULAC FALSE
NM_022110 YULAC FALSE
NM_022129 YULAC FALSE
NM_022145 YULAC FALSE
NM_022160 YULAC FALSE
NM_022451 YULAC FALSE
NM_022469 YULAC FALSE
NM_022484 YULAC FALSE
NM_022494 YULAC FALSE
NM_022553 YULAC FALSE
NM_022717 YULAC FALSE
NM_022730 YULAC FALSE
NM_022731 YULAC FALSE
NM_022733 YULAC FALSE
NM_022750 YULAC FALSE
NM_022763 YULAC FALSE
NM_022783 YULAC FALSE
NM_022802 YULAC FALSE
NM_022829 YULAC FALSE
NM_022838 YULAC FALSE
NM_022839 YULAC FALSE
NM_022840 YULAC FALSE
NM_022894 YULAC FALSE
NM_022895 YULAC FALSE
NM_023010 YULAC FALSE
NM_023012 YULAC FALSE
NM_023036 YULAC FALSE
NM_023074 YULAC FALSE
NM_023926 YULAC FALSE
NM_024025 YULAC FALSE
NM_024041 YULAC FALSE
NM_024047 YULAC FALSE
NM_024047 YULAC FALSE
NM_024057 YULAC FALSE
NM_024063 YULAC FALSE
NM_024090 YULAC FALSE
NM_024093 YULAC FALSE
NM_024102 YULAC FALSE
NM_024297 YULAC FALSE
NM_024331 YULAC FALSE
NM_024331 YULAC FALSE
NM_024528 YULAC FALSE
NM_024548 YULAC FALSE
NM_024553 YULAC FALSE
NM_024567 YULAC FALSE
NM_024639 YULAC FALSE
NM_024653 YULAC FALSE
NM_024657 YULAC FALSE
NM_024657 YULAC FALSE
NM_024666 YULAC FALSE
NM_024672 YULAC FALSE
NM_024678 YULAC FALSE
NM_024685 YULAC FALSE
NM_024697 YULAC FALSE
NM_024721 YULAC FALSE
NM_024751 YULAC FALSE
NM_024753 YULAC FALSE
NM_024766 YULAC FALSE
NM_024784 YULAC FALSE
NM_024800 YULAC FALSE
NM_024809 YULAC FALSE
NM_024809 YULAC FALSE
NM_024814 YULAC FALSE
NM_024819 YULAC FALSE
NM_024838 YULAC FALSE
NM_024887 YULAC FALSE
NM_024908 YULAC FALSE
NM_024926 YULAC FALSE
NM_024958 YULAC FALSE
NM_024960 YULAC FALSE
NM_025073 YULAC FALSE
NM_025073 YULAC FALSE
NM_025077 YULAC FALSE
NM_025114 YULAC FALSE
NM_025134 YULAC FALSE
NM_025150 YULAC FALSE
NM_025152 YULAC FALSE
NM_025155 YULAC FALSE
NM_025165 YULAC FALSE
NM_025203 YULAC FALSE
NM_025203 YULAC FALSE
NM_025207 YULAC FALSE
NM_025207 YULAC FALSE
NM_025224 YULAC FALSE
NM_025234 YULAC FALSE
NM_030578 YULAC FALSE
NM_030593 YULAC FALSE
NM_030627 YULAC FALSE
NM_030645 YULAC FALSE
NM_030650 YULAC FALSE
NM_030755 YULAC FALSE
NM_030763 YULAC FALSE
NM_030793 YULAC FALSE
NM_030793 YULAC FALSE
NM_030799 YULAC FALSE
NM_030799 YULAC FALSE
NM_030818 YULAC FALSE
NM_030824 YULAC FALSE
NM_030877 YULAC FALSE
NM_030899 YULAC FALSE
NM_030911 YULAC FALSE
NM_030920 YULAC FALSE
NM_030920 YULAC FALSE
NM_030938 YULAC FALSE
NM_030969 YULAC FALSE
NM_030969 YULAC FALSE
NM_031217 YULAC FALSE
NM_031292 YULAC FALSE
NM_031304 YULAC FALSE
NM_031311 YULAC FALSE
NM_031420 YULAC FALSE
NM_031423 YULAC FALSE
NM_031488 YULAC FALSE
NM_031901 YULAC FALSE
NM_031903 YULAC FALSE
NM_031915 YULAC FALSE
NM_031935 YULAC FALSE
NM_032016 YULAC FALSE
NM_032026 YULAC FALSE
NM_032043 YULAC FALSE
NM_032105 YULAC FALSE
NM_032105 YULAC FALSE
NM_032125 YULAC FALSE
NM_032132 YULAC FALSE
NM_032141 YULAC FALSE
NM_032144 YULAC FALSE
NM_032144 YULAC FALSE
NM_032146 YULAC FALSE
NM_032146 YULAC FALSE
NM_032175 YULAC FALSE
NM_032180 YULAC FALSE
NM_032193 YULAC FALSE
NM_032199 YULAC FALSE
NM_032206 YULAC FALSE
NM_032286 YULAC FALSE
NM_032305 YULAC FALSE
NM_032307 YULAC FALSE
NM_032312 YULAC FALSE
NM_032314 YULAC FALSE
NM_032323 YULAC FALSE
NM_032324 YULAC FALSE
NM_032380 YULAC FALSE
NM_032380 YULAC FALSE
NM_032472 YULAC FALSE
NM_032472 YULAC FALSE
NM_032485 YULAC FALSE
NM_032485 YULAC FALSE
NM_032497 YULAC FALSE
NM_032498 YULAC FALSE
NM_032507 YULAC FALSE
NM_032552 YULAC FALSE
NM_032571 YULAC FALSE
NM_032574 YULAC FALSE
NM_032634 YULAC FALSE
NM_032656 YULAC FALSE
NM_032689 YULAC FALSE
NM_032758 YULAC FALSE
NM_032779 YULAC FALSE
NM_032795 YULAC FALSE
NM_032805 YULAC FALSE
NM_032821 YULAC FALSE
NM_032844 YULAC FALSE
NM_032852 YULAC FALSE
NM_032852 YULAC FALSE
NM_032864 YULAC FALSE
NM_032881 YULAC FALSE
NM_032900 YULAC FALSE
NM_032907 YULAC FALSE
NM_033029 YULAC FALSE
NM_033083 YULAC FALSE
NM_033084 YULAC FALSE
NM_033114 YULAC FALSE
NM_033117 YULAC FALSE
NM_033272 YULAC FALSE
NM_033281 YULAC FALSE
NM_033340 YULAC FALSE
NM_033341 YULAC FALSE
NM_033402 YULAC FALSE
NM_033402 YULAC FALSE
NM_033413 YULAC FALSE
NM_033418 YULAC FALSE
NM_033481 YULAC FALSE
NM_033550 YULAC FALSE
NM_033625 YULAC FALSE
NM_033637 YULAC FALSE
NM_033637 YULAC FALSE
NM_052818 YULAC FALSE
NM_052818 YULAC FALSE
NM_052831 YULAC FALSE
NM_052848 YULAC FALSE
NM_052849 YULAC FALSE
NM_052849 YULAC FALSE
NM_052858 YULAC FALSE
NM_052900 YULAC FALSE
NM_052900 YULAC FALSE
NM_052936 YULAC FALSE
NM_052936 YULAC FALSE
NM_053035 YULAC FALSE
NM_053053 YULAC FALSE
NM_053055 YULAC FALSE
NM_053067 YULAC FALSE
NM_053067 YULAC FALSE
NM_053274 YULAC FALSE
NM_053285 YULAC FALSE
NM_058163 YULAC FALSE
NM_078483 YULAC FALSE
NM_078487 YULAC FALSE
NM_078487 YULAC FALSE
NM_080598 YULAC FALSE
NM_080632 YULAC FALSE
NM_080651 YULAC FALSE
NM_080764 YULAC FALSE
NM_080867 YULAC FALSE
NM_080867 YULAC FALSE
NM_130466 YULAC FALSE
NM_130466 YULAC FALSE
NM_130799 YULAC FALSE
NM_130799 YULAC FALSE
NM_130802 YULAC FALSE
NM_130803 YULAC FALSE
NM_130803 YULAC FALSE
NM_130804 YULAC FALSE
NM_130804 YULAC FALSE
NM_130897 YULAC FALSE
NM_130902 YULAC FALSE
NM_130906 YULAC FALSE
NM_130906 YULAC FALSE
NM_131916 YULAC FALSE
NM_133337 YULAC FALSE
NM_133337 YULAC FALSE
NM_133444 YULAC FALSE
NM_133462 YULAC FALSE
NM_133462 YULAC FALSE
NM_133471 YULAC FALSE
NM_133493 YULAC FALSE
NM_133509 YULAC FALSE
NM_133636 YULAC FALSE
NM_134431 YULAC FALSE
NM_134444 YULAC FALSE
NM_138285 YULAC FALSE
NM_138287 YULAC FALSE
NM_138333 YULAC FALSE
NM_138335 YULAC FALSE
NM_138343 YULAC FALSE
NM_138346 YULAC FALSE
NM_138356 YULAC FALSE
NM_138364 YULAC FALSE
NM_138395 YULAC FALSE
NM_138409 YULAC FALSE
NM_138417 YULAC FALSE
NM_138419 YULAC FALSE
NM_138419 YULAC FALSE
NM_138442 YULAC FALSE
NM_138443 YULAC FALSE
NM_138446 YULAC FALSE
NM_138453 YULAC FALSE
NM_138458 YULAC FALSE
NM_138485 YULAC FALSE
NM_138485 YULAC FALSE
NM_138493 YULAC FALSE
NM_138558 YULAC FALSE
NM_138770 YULAC FALSE
NM_138770 YULAC FALSE
NM_138777 YULAC FALSE
NM_138777 YULAC FALSE
NM_138789 YULAC FALSE
NM_138809 YULAC FALSE
NM_139122 YULAC FALSE
NM_139123 YULAC FALSE
NM_139199 YULAC FALSE
NM_139201 YULAC FALSE
NM_139248 YULAC FALSE
NM_139281 YULAC FALSE
NM_139315 YULAC FALSE
NM_144488 YULAC FALSE
NM_144580 YULAC FALSE
NM_144586 YULAC FALSE
NM_144591 YULAC FALSE
NM_144591 YULAC FALSE
NM_144609 YULAC FALSE
NM_144609 YULAC FALSE
NM_144648 YULAC FALSE
NM_144689 YULAC FALSE
NM_144697 YULAC FALSE
NM_144708 YULAC FALSE
NM_144709 YULAC FALSE
NM_144715 YULAC FALSE
NM_144718 YULAC FALSE
NM_144719 YULAC FALSE
NM_144732 YULAC FALSE
NM_144736 YULAC FALSE
NM_144736 YULAC FALSE
NM_144981 YULAC FALSE
NM_144982 YULAC FALSE
NM_144992 YULAC FALSE
NM_145023 YULAC FALSE
NM_145023 YULAC FALSE
NM_145034 YULAC FALSE
NM_145052 YULAC FALSE
NM_145080 YULAC FALSE
NM_145115 YULAC FALSE
NM_145206 YULAC FALSE
NM_145238 YULAC FALSE
NM_145246 YULAC FALSE
NM_145251 YULAC FALSE
NM_145307 YULAC FALSE
NM_145312 YULAC FALSE
NM_145316 YULAC FALSE
NM_145644 YULAC FALSE
NM_145644 YULAC FALSE
NM_145697 YULAC FALSE
NM_145812 YULAC FALSE
NM_145813 YULAC FALSE
NM_145859 YULAC FALSE
NM_145860 YULAC FALSE
NM_145910 YULAC FALSE
NM_147172 YULAC FALSE
NM_147173 YULAC FALSE
NM_152132 YULAC FALSE
NM_152132 YULAC FALSE
NM_152244 YULAC FALSE
NM_152260 YULAC FALSE
NM_152279 YULAC FALSE
NM_152280 YULAC FALSE
NM_152281 YULAC FALSE
NM_152289 YULAC FALSE
NM_152295 YULAC FALSE
NM_152305 YULAC FALSE
NM_152305 YULAC FALSE
NM_152318 YULAC FALSE
NM_152347 YULAC FALSE
NM_152351 YULAC FALSE
NM_152373 YULAC FALSE
NM_152379 YULAC FALSE
NM_152394 YULAC FALSE
NM_152396 YULAC FALSE
NM_152445 YULAC FALSE
NM_152504 YULAC FALSE
NM_152515 YULAC FALSE
NM_152524 YULAC FALSE
NM_152540 YULAC FALSE
NM_152564 YULAC FALSE
NM_152564 YULAC FALSE
NM_152597 YULAC FALSE
NM_152633 YULAC FALSE
NM_152636 YULAC FALSE
NM_152647 YULAC FALSE
NM_152688 YULAC FALSE
NM_152724 YULAC FALSE
NM_152724 YULAC FALSE
NM_152734 YULAC FALSE
NM_152748 YULAC FALSE
NM_152902 YULAC FALSE
NM_152903 YULAC FALSE
NM_152924 YULAC FALSE
NM_152924 YULAC FALSE
NM_153015 YULAC FALSE
NM_153034 YULAC FALSE
NM_153186 YULAC FALSE
NM_153223 YULAC FALSE
NM_153268 YULAC FALSE
NM_153326 YULAC FALSE
NM_153326 YULAC FALSE
NM_153332 YULAC FALSE
NM_153358 YULAC FALSE
NM_153477 YULAC FALSE
NM_153485 YULAC FALSE
NM_153704 YULAC FALSE
NM_153704 YULAC FALSE
NM_153714 YULAC FALSE
NM_153811 YULAC FALSE
NM_153825 YULAC FALSE
NM_153826 YULAC FALSE
NM_153835 YULAC FALSE
NM_170681 YULAC FALSE
NM_170691 YULAC FALSE
NM_170691 YULAC FALSE
NM_170712 YULAC FALSE
NM_170720 YULAC FALSE
NM_170783 YULAC FALSE
NM_170783 YULAC FALSE
NM_171829 YULAC FALSE
NM_171998 YULAC FALSE
NM_172214 YULAC FALSE
NM_172214 YULAC FALSE
NM_172215 YULAC FALSE
NM_172215 YULAC FALSE
NM_172350 YULAC FALSE
NM_172351 YULAC FALSE
NM_172352 YULAC FALSE
NM_172353 YULAC FALSE
NM_172354 YULAC FALSE
NM_172355 YULAC FALSE
NM_172356 YULAC FALSE
NM_172357 YULAC FALSE
NM_172358 YULAC FALSE
NM_172359 YULAC FALSE
NM_172360 YULAC FALSE
NM_172361 YULAC FALSE
NM_172362 YULAC FALSE
NM_173074 YULAC FALSE
NM_173074 YULAC FALSE
NM_173082 YULAC FALSE
NM_173207 YULAC FALSE
NM_173487 YULAC FALSE
NM_173656 YULAC FALSE
NM_173698 YULAC FALSE
NM_174889 YULAC FALSE
NM_174909 YULAC FALSE
NM_174916 YULAC FALSE
NM_175065 YULAC FALSE
NM_175744 YULAC FALSE
NM_175744 YULAC FALSE
NM_175866 YULAC FALSE
NM_175874 YULAC FALSE
NM_175924 YULAC FALSE
NM_176805 YULAC FALSE
NM_176815 YULAC FALSE
NM_176822 YULAC FALSE
NM_176824 YULAC FALSE
NM_176863 YULAC FALSE
NM_176863 YULAC FALSE
NM_177414 YULAC FALSE
NM_177414 YULAC FALSE
NM_177424 YULAC FALSE
NM_177452 YULAC FALSE
NM_177452 YULAC FALSE
NM_177538 YULAC FALSE
NM_177976 YULAC FALSE
NM_177976 YULAC FALSE
NM_177988 YULAC FALSE
NM_177988 YULAC FALSE
NM_178014 YULAC FALSE
NM_178173 YULAC FALSE
NM_178221 YULAC FALSE
NM_178221 YULAC FALSE
NM_178234 YULAC FALSE
NM_178234 YULAC FALSE
NM_178270 YULAC FALSE
NM_178270 YULAC FALSE
NM_178496 YULAC FALSE
NM_178542 YULAC FALSE
NM_178544 YULAC FALSE
NM_178823 YULAC FALSE
NM_178859 YULAC FALSE
NM_180703 YULAC FALSE
NM_181354 YULAC FALSE
NM_181501 YULAC FALSE
NM_181507 YULAC FALSE
NM_181533 YULAC FALSE
NM_181581 YULAC FALSE
NM_181672 YULAC FALSE
NM_181672 YULAC FALSE
NM_181673 YULAC FALSE
NM_181673 YULAC FALSE
NM_181714 YULAC FALSE
NM_181733 YULAC FALSE
NM_181733 YULAC FALSE
NM_181745 YULAC FALSE
NM_181794 YULAC FALSE
NM_181806 YULAC FALSE
NM_181814 YULAC FALSE
NM_181837 YULAC FALSE
NM_181837 YULAC FALSE
NM_181877 YULAC FALSE
NM_181900 YULAC FALSE
NM_182490 YULAC FALSE
NM_182503 YULAC FALSE
NM_182507 YULAC FALSE
NM_182620 YULAC FALSE
NM_182620 YULAC FALSE
NM_182640 YULAC FALSE
NM_182649 YULAC FALSE
NM_182700 YULAC FALSE
NM_182739 YULAC FALSE
NM_182749 YULAC FALSE
NM_182749 YULAC FALSE
NM_182796 YULAC FALSE
NM_182802 YULAC FALSE
NM_182802 YULAC FALSE
NM_182835 YULAC FALSE
NM_182835 YULAC FALSE
NM_182977 YULAC FALSE
NM_183078 YULAC FALSE
NM_183078 YULAC FALSE
NM_183238 YULAC FALSE
NM_183242 YULAC FALSE
NM_183323 YULAC FALSE
NM_183356 YULAC TRUE
NM_183356 YULAC TRUE
NM_183359 YULAC FALSE
NM_183359 YULAC FALSE
NM_183381 YULAC FALSE
NM_183401 YULAC FALSE
NM_183415 YULAC FALSE
NM_183415 YULAC FALSE
NM_194071 YULAC FALSE
NM_194292 YULAC FALSE
NM_194300 YULAC FALSE
NM_194314 YULAC FALSE
NM_197972 YULAC FALSE
NM_197977 YULAC FALSE
NM_197977 YULAC FALSE
NM_198038 YULAC FALSE
NM_198038 YULAC FALSE
NM_198041 YULAC FALSE
NM_198046 YULAC FALSE
NM_198047 YULAC FALSE
NM_198047 YULAC FALSE
NM_198066 YULAC FALSE
NM_198077 YULAC FALSE
NM_198077 YULAC FALSE
NM_198120 YULAC FALSE
NM_198123 YULAC FALSE
NM_198123 YULAC FALSE
NM_198141 YULAC FALSE
NM_198150 YULAC FALSE
NM_198188 YULAC FALSE
NM_198202 YULAC FALSE
NM_198261 YULAC FALSE
NM_198262 YULAC FALSE
NM_198273 YULAC FALSE
NM_198276 YULAC FALSE
NM_198398 YULAC FALSE
NM_198398 YULAC FALSE
NM_198428 YULAC FALSE
NM_198457 YULAC FALSE
NM_198468 YULAC FALSE
NM_198471 YULAC FALSE
NM_198488 YULAC FALSE
NM_198494 YULAC FALSE
NM_198524 YULAC FALSE
NM_198527 YULAC FALSE
NM_198534 YULAC FALSE
NM_198798 YULAC FALSE
NM_198798 YULAC FALSE
NM_199044 YULAC FALSE
NM_199051 YULAC FALSE
NM_199177 YULAC FALSE
NM_199177 YULAC FALSE
NM_199186 YULAC FALSE
NM_199342 YULAC FALSE
NM_199416 YULAC FALSE
NM_199416 YULAC FALSE
NM_199420 YULAC FALSE
NM_199421 YULAC FALSE
NM_199421 YULAC FALSE
NM_199482 YULAC FALSE
NM_199487 YULAC FALSE
NM_199487 YULAC FALSE
NM_201265 YULAC FALSE
NM_201398 YULAC FALSE
NM_201398 YULAC FALSE
NM_201521 YULAC FALSE
NM_201522 YULAC FALSE
NM_201523 YULAC FALSE
NM_201548 YULAC FALSE
NM_203298 YULAC FALSE
NM_203349 YULAC FALSE
NM_203374 YULAC FALSE
NM_203382 YULAC FALSE
NM_203453 YULAC FALSE
NM_203456 YULAC FALSE
NM_203457 YULAC FALSE
NM_203457 YULAC FALSE
NM_205836 YULAC FALSE
NM_205836 YULAC FALSE
NM_205864 YULAC FALSE
NM_206840 YULAC FALSE
NM_206840 YULAC FALSE
NM_206915 YULAC FALSE
NM_206915 YULAC FALSE
NM_206917 YULAC FALSE
NM_206917 YULAC FALSE
NM_207012 YULAC FALSE
NM_207012 YULAC FALSE
NM_207118 YULAC FALSE
NM_207122 YULAC FALSE
NM_207122 YULAC FALSE
NM_207170 YULAC FALSE
NM_207171 YULAC FALSE
NM_207171 YULAC FALSE
NM_207308 YULAC FALSE
NM_207344 YULAC FALSE
NM_000028 YUSAC FALSE
NM_000082 YUSAC FALSE
NM_000108 YUSAC FALSE
NM_000121 YUSAC FALSE
NM_000169 YUSAC FALSE
NM_000190 YUSAC FALSE
NM_000191 YUSAC FALSE
NM_000195 YUSAC FALSE
NM_000244 YUSAC FALSE
NM_000244 YUSAC FALSE
NM_000254 YUSAC FALSE
NM_000255 YUSAC FALSE
NM_000281 YUSAC FALSE
NM_000286 YUSAC FALSE
NM_000288 YUSAC FALSE
NM_000317 YUSAC FALSE
NM_000373 YUSAC FALSE
NM_000414 YUSAC FALSE
NM_000451 YUSAC FALSE
NM_000451 YUSAC FALSE
NM_000491 YUSAC FALSE
NM_000543 YUSAC TRUE
NM_000543 YUSAC TRUE
NM_000642 YUSAC FALSE
NM_000643 YUSAC FALSE
NM_000644 YUSAC FALSE
NM_000646 YUSAC FALSE
NM_000663 YUSAC FALSE
NM_000671 YUSAC FALSE
NM_000696 YUSAC FALSE
NM_000775 YUSAC FALSE
NM_000784 YUSAC FALSE
NM_000791 YUSAC FALSE
NM_000854 YUSAC FALSE
NM_000854 YUSAC FALSE
NM_000947 YUSAC FALSE
NM_000950 YUSAC FALSE
NM_000950 YUSAC FALSE
NM_000963 YUSAC FALSE
NM_000968 YUSAC FALSE
NM_000988 YUSAC FALSE
NM_000990 YUSAC FALSE
NM_000995 YUSAC FALSE
NM_000998 YUSAC FALSE
NM_001001329 YUSAC FALSE
NM_001001349 YUSAC FALSE
NM_001001556 YUSAC FALSE
NM_001001563 YUSAC FALSE
NM_001001668 YUSAC FALSE
NM_001001669 YUSAC FALSE
NM_001001683 YUSAC FALSE
NM_001001701 YUSAC FALSE
NM_001001894 YUSAC FALSE
NM_001002800 YUSAC FALSE
NM_001002912 YUSAC FALSE
NM_001003684 YUSAC FALSE
NM_001003684 YUSAC FALSE
NM_001003692 YUSAC FALSE
NM_001003692 YUSAC FALSE
NM_001003716 YUSAC FALSE
NM_001004301 YUSAC FALSE
NM_001004333 YUSAC FALSE
NM_001004426 YUSAC FALSE
NM_001004426 YUSAC FALSE
NM_001004456 YUSAC FALSE
NM_001004492 YUSAC FALSE
NM_001004699 YUSAC FALSE
NM_001005 YUSAC FALSE
NM_001005193 YUSAC FALSE
NM_001005369 YUSAC FALSE
NM_001007214 YUSAC FALSE
NM_001007593 YUSAC TRUE
NM_001007593 YUSAC TRUE
NM_001008396 YUSAC FALSE
NM_001008496 YUSAC FALSE
NM_001008697 YUSAC FALSE
NM_001008697 YUSAC FALSE
NM_001008949 YUSAC FALSE
NM_001010 YUSAC FALSE
NM_001011724 YUSAC FALSE
NM_001011725 YUSAC FALSE
NM_001012267 YUSAC FALSE
NM_001012511 YUSAC FALSE
NM_001012753 YUSAC FALSE
NM_001012957 YUSAC FALSE
NM_001012957 YUSAC FALSE
NM_001012985 YUSAC FALSE
NM_001013251 YUSAC FALSE
NM_001013620 YUSAC FALSE
NM_001013706 YUSAC FALSE
NM_001014283 YUSAC FALSE
NM_001014445 YUSAC FALSE
NM_001014445 YUSAC FALSE
NM_001014990 YUSAC FALSE
NM_001014990 YUSAC FALSE
NM_001017 YUSAC FALSE
NM_001017408 YUSAC FALSE
NM_001017423 YUSAC FALSE
NM_001017423 YUSAC FALSE
NM_001017922 YUSAC FALSE
NM_001018053 YUSAC FALSE
NM_001018113 YUSAC FALSE
NM_001024668 YUSAC FALSE
NM_001024668 YUSAC FALSE
NM_001024924 YUSAC FALSE
NM_001024947 YUSAC FALSE
NM_001024947 YUSAC FALSE
NM_001025072 YUSAC FALSE
NM_001025073 YUSAC FALSE
NM_001025091 YUSAC FALSE
NM_001025091 YUSAC FALSE
NM_001026383 YUSAC FALSE
NM_001026383 YUSAC FALSE
NM_001029976 YUSAC FALSE
NM_001029976 YUSAC FALSE
NM_001030001 YUSAC FALSE
NM_001031623 YUSAC FALSE
NM_001031689 YUSAC FALSE
NM_001031716 YUSAC FALSE
NM_001031721 YUSAC FALSE
NM_001031725 YUSAC FALSE
NM_001031812 YUSAC FALSE
NM_001032 YUSAC FALSE
NM_001032288 YUSAC FALSE
NM_001032391 YUSAC FALSE
NM_001032391 YUSAC FALSE
NM_001032393 YUSAC FALSE
NM_001032393 YUSAC FALSE
NM_001033 YUSAC FALSE
NM_001033549 YUSAC FALSE
NM_001033604 YUSAC FALSE
NM_001033605 YUSAC FALSE
NM_001035267 YUSAC FALSE
NM_001035267 YUSAC FALSE
NM_001037495 YUSAC FALSE
NM_001037495 YUSAC FALSE
NM_001037813 YUSAC FALSE
NM_001038618 YUSAC FALSE
NM_001038707 YUSAC FALSE
NM_001038707 YUSAC FALSE
NM_001039165 YUSAC FALSE
NM_001039199 YUSAC FALSE
NM_001039199 YUSAC FALSE
NM_001039366 YUSAC FALSE
NM_001039367 YUSAC FALSE
NM_001039479 YUSAC FALSE
NM_001039845 YUSAC FALSE
NM_001039917 YUSAC FALSE
NM_001039919 YUSAC FALSE
NM_001039920 YUSAC FALSE
NM_001040107 YUSAC FALSE
NM_001040108 YUSAC FALSE
NM_001040108 YUSAC FALSE
NM_001040118 YUSAC FALSE
NM_001040436 YUSAC FALSE
NM_001040442 YUSAC FALSE
NM_001040443 YUSAC FALSE
NM_001040666 YUSAC FALSE
NM_001040694 YUSAC FALSE
NM_001042353 YUSAC FALSE
NM_001042413 YUSAC FALSE
NM_001042443 YUSAC FALSE
NM_001042444 YUSAC FALSE
NM_001042445 YUSAC FALSE
NM_001042446 YUSAC FALSE
NM_001042450 YUSAC FALSE
NM_001042493 YUSAC FALSE
NM_001042493 YUSAC FALSE
NM_001042517 YUSAC FALSE
NM_001042544 YUSAC FALSE
NM_001042550 YUSAC FALSE
NM_001042551 YUSAC FALSE
NM_001042551 YUSAC FALSE
NM_001042601 YUSAC FALSE
NM_001042601 YUSAC FALSE
NM_001042604 YUSAC FALSE
NM_001042616 YUSAC FALSE
NM_001042665 YUSAC FALSE
NM_001042678 YUSAC FALSE
NM_001042678 YUSAC FALSE
NM_001042683 YUSAC FALSE
NM_001043318 YUSAC FALSE
NM_001043351 YUSAC FALSE
NM_001043352 YUSAC FALSE
NM_001043353 YUSAC FALSE
NM_001044385 YUSAC FALSE
NM_001044722 YUSAC FALSE
NM_001044723 YUSAC FALSE
NM_001047160 YUSAC FALSE
NM_001047434 YUSAC FALSE
NM_001049 YUSAC FALSE
NM_001075098 YUSAC FALSE
NM_001076677 YUSAC FALSE
NM_001076677 YUSAC FALSE
NM_001077195 YUSAC FALSE
NM_001077261 YUSAC FALSE
NM_001077261 YUSAC FALSE
NM_001077268 YUSAC FALSE
NM_001077501 YUSAC FALSE
NM_001077501 YUSAC FALSE
NM_001077511 YUSAC FALSE
NM_001077527 YUSAC FALSE
NM_001077527 YUSAC FALSE
NM_001077628 YUSAC FALSE
NM_001077628 YUSAC FALSE
NM_001077701 YUSAC FALSE
NM_001077704 YUSAC FALSE
NM_001078171 YUSAC FALSE
NM_001079518 YUSAC FALSE
NM_001079518 YUSAC FALSE
NM_001079537 YUSAC FALSE
NM_001079537 YUSAC FALSE
NM_001079538 YUSAC FALSE
NM_001079691 YUSAC FALSE
NM_001079691 YUSAC FALSE
NM_001080419 YUSAC FALSE
NM_001080432 YUSAC FALSE
NM_001080435 YUSAC FALSE
NM_001080791 YUSAC FALSE
NM_001080791 YUSAC FALSE
NM_001081492 YUSAC FALSE
NM_001081955 YUSAC FALSE
NM_001081955 YUSAC FALSE
NM_001082488 YUSAC FALSE
NM_001082533 YUSAC FALSE
NM_001082534 YUSAC FALSE
NM_001082619 YUSAC FALSE
NM_001083330 YUSAC FALSE
NM_001083330 YUSAC FALSE
NM_001083335 YUSAC FALSE
NM_001083335 YUSAC FALSE
NM_001083536 YUSAC FALSE
NM_001083913 YUSAC FALSE
NM_001083946 YUSAC FALSE
NM_001083946 YUSAC FALSE
NM_001085354 YUSAC FALSE
NM_001085354 YUSAC FALSE
NM_001085372 YUSAC FALSE
NM_001085377 YUSAC FALSE
NM_001085437 YUSAC FALSE
NM_001085447 YUSAC FALSE
NM_001085471 YUSAC FALSE
NM_001090 YUSAC FALSE
NM_001090 YUSAC FALSE
NM_001098 YUSAC FALSE
NM_001155 YUSAC FALSE
NM_001161 YUSAC FALSE
NM_001188 YUSAC FALSE
NM_001188 YUSAC FALSE
NM_001237 YUSAC FALSE
NM_001254 YUSAC FALSE
NM_001310 YUSAC FALSE
NM_001343 YUSAC FALSE
NM_001375 YUSAC FALSE
NM_001379 YUSAC FALSE
NM_001379 YUSAC FALSE
NM_001382 YUSAC FALSE
NM_001388 YUSAC FALSE
NM_001414 YUSAC FALSE
NM_001431 YUSAC FALSE
NM_001431 YUSAC FALSE
NM_001455 YUSAC FALSE
NM_001478 YUSAC FALSE
NM_001481 YUSAC FALSE
NM_001487 YUSAC FALSE
NM_001512 YUSAC FALSE
NM_001514 YUSAC FALSE
NM_001517 YUSAC FALSE
NM_001520 YUSAC FALSE
NM_001568 YUSAC FALSE
NM_001655 YUSAC FALSE
NM_001655 YUSAC FALSE
NM_001659 YUSAC FALSE
NM_001673 YUSAC FALSE
NM_001673 YUSAC FALSE
NM_001675 YUSAC FALSE
NM_001686 YUSAC FALSE
NM_001693 YUSAC FALSE
NM_001696 YUSAC FALSE
NM_001706 YUSAC TRUE
NM_001724 YUSAC FALSE
NM_001786 YUSAC FALSE
NM_001799 YUSAC FALSE
NM_001833 YUSAC FALSE
NM_001833 YUSAC FALSE
NM_001859 YUSAC FALSE
NM_001862 YUSAC FALSE
NM_001863 YUSAC FALSE
NM_001865 YUSAC FALSE
NM_001880 YUSAC FALSE
NM_001924 YUSAC FALSE
NM_001936 YUSAC FALSE
NM_001955 YUSAC FALSE
NM_001966 YUSAC FALSE
NM_001983 YUSAC FALSE
NM_002012 YUSAC FALSE
NM_002032 YUSAC FALSE
NM_002034 YUSAC FALSE
NM_002068 YUSAC FALSE
NM_002079 YUSAC FALSE
NM_002107 YUSAC FALSE
NM_002107 YUSAC FALSE
NM_002117 YUSAC FALSE
NM_002130 YUSAC FALSE
NM_002167 YUSAC FALSE
NM_002208 YUSAC FALSE
NM_002238 YUSAC FALSE
NM_002288 YUSAC FALSE
NM_002288 YUSAC FALSE
NM_002355 YUSAC FALSE
NM_002358 YUSAC FALSE
NM_002386 YUSAC FALSE
NM_002388 YUSAC FALSE
NM_002437 YUSAC FALSE
NM_002453 YUSAC FALSE
NM_002475 YUSAC FALSE
NM_002480 YUSAC FALSE
NM_002481 YUSAC FALSE
NM_002481 YUSAC FALSE
NM_002487 YUSAC FALSE
NM_002491 YUSAC FALSE
NM_002492 YUSAC FALSE
NM_002524 YUSAC FALSE
NM_002526 YUSAC TRUE
NM_002533 YUSAC FALSE
NM_002533 YUSAC FALSE
NM_002618 YUSAC FALSE
NM_002622 YUSAC FALSE
NM_002633 YUSAC FALSE
NM_002634 YUSAC FALSE
NM_002641 YUSAC FALSE
NM_002641 YUSAC FALSE
NM_002642 YUSAC FALSE
NM_002642 YUSAC FALSE
NM_002643 YUSAC FALSE
NM_002643 YUSAC FALSE
NM_002647 YUSAC FALSE
NM_002651 YUSAC FALSE
NM_002714 YUSAC FALSE
NM_002743 YUSAC FALSE
NM_002787 YUSAC FALSE
NM_002788 YUSAC FALSE
NM_002788 YUSAC FALSE
NM_002791 YUSAC FALSE
NM_002797 YUSAC FALSE
NM_002798 YUSAC FALSE
NM_002813 YUSAC FALSE
NM_002830 YUSAC FALSE
NM_002857 YUSAC FALSE
NM_002857 YUSAC FALSE
NM_002860 YUSAC FALSE
NM_002860 YUSAC FALSE
NM_002868 YUSAC FALSE
NM_002871 YUSAC FALSE
NM_002894 YUSAC FALSE
NM_002907 YUSAC FALSE
NM_002907 YUSAC FALSE
NM_002915 YUSAC FALSE
NM_002916 YUSAC FALSE
NM_003143 YUSAC FALSE
NM_003149 YUSAC FALSE
NM_003157 YUSAC FALSE
NM_003161 YUSAC FALSE
NM_003171 YUSAC FALSE
NM_003201 YUSAC FALSE
NM_003309 YUSAC FALSE
NM_003314 YUSAC FALSE
NM_003366 YUSAC FALSE
NM_003408 YUSAC FALSE
NM_003434 YUSAC FALSE
NM_003434 YUSAC FALSE
NM_003439 YUSAC FALSE
NM_003452 YUSAC FALSE
NM_003452 YUSAC FALSE
NM_003473 YUSAC FALSE
NM_003503 YUSAC FALSE
NM_003503 YUSAC FALSE
NM_003524 YUSAC FALSE
NM_003530 YUSAC FALSE
NM_003539 YUSAC FALSE
NM_003540 YUSAC FALSE
NM_003541 YUSAC FALSE
NM_003543 YUSAC FALSE
NM_003544 YUSAC FALSE
NM_003545 YUSAC FALSE
NM_003546 YUSAC FALSE
NM_003560 YUSAC FALSE
NM_003560 YUSAC FALSE
NM_003580 YUSAC FALSE
NM_003584 YUSAC FALSE
NM_003587 YUSAC FALSE
NM_003622 YUSAC FALSE
NM_003630 YUSAC FALSE
NM_003634 YUSAC FALSE
NM_003640 YUSAC FALSE
NM_003675 YUSAC FALSE
NM_003680 YUSAC FALSE
NM_003705 YUSAC FALSE
NM_003713 YUSAC FALSE
NM_003713 YUSAC FALSE
NM_003724 YUSAC FALSE
NM_003724 YUSAC FALSE
NM_003729 YUSAC FALSE
NM_003729 YUSAC FALSE
NM_003746 YUSAC FALSE
NM_003746 YUSAC FALSE
NM_003747 YUSAC FALSE
NM_003772 YUSAC FALSE
NM_003811 YUSAC FALSE
NM_003831 YUSAC FALSE
NM_003835 YUSAC FALSE
NM_003835 YUSAC FALSE
NM_003838 YUSAC FALSE
NM_003849 YUSAC FALSE
NM_003897 YUSAC TRUE
NM_003930 YUSAC FALSE
NM_003939 YUSAC FALSE
NM_003939 YUSAC FALSE
NM_003958 YUSAC FALSE
NM_003958 YUSAC FALSE
NM_003968 YUSAC FALSE
NM_003968 YUSAC FALSE
NM_004033 YUSAC FALSE
NM_004046 YUSAC FALSE
NM_004053 YUSAC FALSE
NM_004075 YUSAC FALSE
NM_004124 YUSAC FALSE
NM_004182 YUSAC FALSE
NM_004194 YUSAC FALSE
NM_004208 YUSAC FALSE
NM_004219 YUSAC FALSE
NM_004236 YUSAC FALSE
NM_004236 YUSAC FALSE
NM_004247 YUSAC FALSE
NM_004259 YUSAC FALSE
NM_004264 YUSAC FALSE
NM_004298 YUSAC FALSE
NM_004331 YUSAC FALSE
NM_004337 YUSAC FALSE
NM_004341 YUSAC FALSE
NM_004373 YUSAC FALSE
NM_004384 YUSAC FALSE
NM_004386 YUSAC FALSE
NM_004388 YUSAC FALSE
NM_004426 YUSAC FALSE
NM_004432 YUSAC FALSE
NM_004449 YUSAC FALSE
NM_004449 YUSAC FALSE
NM_004461 YUSAC FALSE
NM_004492 YUSAC FALSE
NM_004531 YUSAC FALSE
NM_004535 YUSAC FALSE
NM_004537 YUSAC FALSE
NM_004547 YUSAC FALSE
NM_004568 YUSAC FALSE
NM_004582 YUSAC FALSE
NM_004640 YUSAC FALSE
NM_004661 YUSAC FALSE
NM_004663 YUSAC FALSE
NM_004701 YUSAC FALSE
NM_004713 YUSAC FALSE
NM_004718 YUSAC FALSE
NM_004741 YUSAC FALSE
NM_004766 YUSAC FALSE
NM_004766 YUSAC FALSE
NM_004768 YUSAC FALSE
NM_004774 YUSAC FALSE
NM_004783 YUSAC FALSE
NM_004786 YUSAC FALSE
NM_004814 YUSAC FALSE
NM_004818 YUSAC FALSE
NM_004855 YUSAC FALSE
NM_004902 YUSAC FALSE
NM_004936 YUSAC FALSE
NM_004936 YUSAC FALSE
NM_004941 YUSAC FALSE
NM_004956 YUSAC TRUE
NM_005004 YUSAC FALSE
NM_005005 YUSAC FALSE
NM_005008 YUSAC FALSE
NM_005015 YUSAC FALSE
NM_005057 YUSAC FALSE
NM_005071 YUSAC FALSE
NM_005120 YUSAC FALSE
NM_005139 YUSAC FALSE
NM_005233 YUSAC FALSE
NM_005248 YUSAC FALSE
NM_005269 YUSAC FALSE
NM_005274 YUSAC FALSE
NM_005293 YUSAC FALSE
NM_005316 YUSAC FALSE
NM_005327 YUSAC FALSE
NM_005355 YUSAC FALSE
NM_005362 YUSAC FALSE
NM_005362 YUSAC FALSE
NM_005367 YUSAC FALSE
NM_005412 YUSAC FALSE
NM_005436 YUSAC FALSE
NM_005452 YUSAC FALSE
NM_005486 YUSAC FALSE
NM_005528 YUSAC FALSE
NM_005570 YUSAC TRUE
NM_005589 YUSAC FALSE
NM_005620 YUSAC FALSE
NM_005638 YUSAC FALSE
NM_005638 YUSAC FALSE
NM_005641 YUSAC FALSE
NM_005645 YUSAC FALSE
NM_005654 YUSAC FALSE
NM_005671 YUSAC FALSE
NM_005687 YUSAC FALSE
NM_005697 YUSAC FALSE
NM_005702 YUSAC FALSE
NM_005733 YUSAC FALSE
NM_005740 YUSAC FALSE
NM_005778 YUSAC FALSE
NM_005789 YUSAC FALSE
NM_005789 YUSAC FALSE
NM_005815 YUSAC FALSE
NM_005827 YUSAC FALSE
NM_005829 YUSAC FALSE
NM_005836 YUSAC FALSE
NM_005869 YUSAC FALSE
NM_005872 YUSAC FALSE
NM_005896 YUSAC FALSE
NM_005926 YUSAC FALSE
NM_005938 YUSAC FALSE
NM_005973 YUSAC FALSE
NM_005973 YUSAC FALSE
NM_005997 YUSAC FALSE
NM_005999 YUSAC FALSE
NM_006004 YUSAC FALSE
NM_006009 YUSAC FALSE
NM_006020 YUSAC FALSE
NM_006022 YUSAC FALSE
NM_006085 YUSAC FALSE
NM_006190 YUSAC FALSE
NM_006210 YUSAC FALSE
NM_006265 YUSAC FALSE
NM_006292 YUSAC FALSE
NM_006300 YUSAC FALSE
NM_006312 YUSAC FALSE
NM_006312 YUSAC FALSE
NM_006337 YUSAC FALSE
NM_006348 YUSAC FALSE
NM_006348 YUSAC FALSE
NM_006360 YUSAC FALSE
NM_006407 YUSAC FALSE
NM_006411 YUSAC FALSE
NM_006415 YUSAC FALSE
NM_006437 YUSAC FALSE
NM_006444 YUSAC FALSE
NM_006444 YUSAC FALSE
NM_006459 YUSAC FALSE
NM_006463 YUSAC FALSE
NM_006464 YUSAC FALSE
NM_006466 YUSAC FALSE
NM_006472 YUSAC FALSE
NM_006476 YUSAC FALSE
NM_006479 YUSAC FALSE
NM_006496 YUSAC FALSE
NM_006555 YUSAC FALSE
NM_006571 YUSAC FALSE
NM_006585 YUSAC FALSE
NM_006606 YUSAC FALSE
NM_006610 YUSAC FALSE
NM_006645 YUSAC FALSE
NM_006656 YUSAC FALSE
NM_006670 YUSAC FALSE
NM_006694 YUSAC FALSE
NM_006696 YUSAC TRUE
NM_006696 YUSAC TRUE
NM_006704 YUSAC FALSE
NM_006704 YUSAC FALSE
NM_006711 YUSAC FALSE
NM_006715 YUSAC FALSE
NM_006733 YUSAC FALSE
NM_006765 YUSAC FALSE
NM_006765 YUSAC FALSE
NM_006793 YUSAC FALSE
NM_006793 YUSAC FALSE
NM_006824 YUSAC FALSE
NM_006913 YUSAC FALSE
NM_006916 YUSAC FALSE
NM_006923 YUSAC FALSE
NM_006941 YUSAC FALSE
NM_006947 YUSAC FALSE
NM_006948 YUSAC FALSE
NM_006954 YUSAC FALSE
NM_006954 YUSAC FALSE
NM_006958 YUSAC FALSE
NM_006958 YUSAC FALSE
NM_006959 YUSAC FALSE
NM_006965 YUSAC FALSE
NM_006974 YUSAC FALSE
NM_006974 YUSAC FALSE
NM_006980 YUSAC FALSE
NM_007011 YUSAC FALSE
NM_007011 YUSAC FALSE
NM_007027 YUSAC FALSE
NM_007055 YUSAC FALSE
NM_007062 YUSAC FALSE
NM_007086 YUSAC FALSE
NM_007096 YUSAC FALSE
NM_007096 YUSAC FALSE
NM_007107 YUSAC FALSE
NM_007109 YUSAC FALSE
NM_007136 YUSAC FALSE
NM_007215 YUSAC FALSE
NM_007216 YUSAC FALSE
NM_007217 YUSAC FALSE
NM_007243 YUSAC FALSE
NM_007259 YUSAC FALSE
NM_007266 YUSAC FALSE
NM_007271 YUSAC FALSE
NM_007273 YUSAC FALSE
NM_007282 YUSAC FALSE
NM_007315 YUSAC FALSE
NM_007348 YUSAC FALSE
NM_012068 YUSAC FALSE
NM_012091 YUSAC FALSE
NM_012111 YUSAC FALSE
NM_012143 YUSAC FALSE
NM_012143 YUSAC FALSE
NM_012157 YUSAC FALSE
NM_012180 YUSAC FALSE
NM_012219 YUSAC FALSE
NM_012237 YUSAC FALSE
NM_012240 YUSAC FALSE
NM_012345 YUSAC FALSE
NM_012381 YUSAC FALSE
NM_012381 YUSAC FALSE
NM_012392 YUSAC FALSE
NM_012393 YUSAC FALSE
NM_012394 YUSAC FALSE
NM_012402 YUSAC FALSE
NM_012408 YUSAC FALSE
NM_012415 YUSAC FALSE
NM_012425 YUSAC FALSE
NM_012425 YUSAC FALSE
NM_012428 YUSAC FALSE
NM_012428 YUSAC FALSE
NM_012460 YUSAC FALSE
NM_013249 YUSAC FALSE
NM_013250 YUSAC FALSE
NM_013255 YUSAC FALSE
NM_013260 YUSAC FALSE
NM_013274 YUSAC FALSE
NM_013277 YUSAC FALSE
NM_013323 YUSAC FALSE
NM_013330 YUSAC FALSE
NM_013346 YUSAC FALSE
NM_013359 YUSAC FALSE
NM_013380 YUSAC FALSE
NM_013380 YUSAC FALSE
NM_013387 YUSAC FALSE
NM_013387 YUSAC FALSE
NM_013398 YUSAC FALSE
NM_013399 YUSAC FALSE
NM_013438 YUSAC FALSE
NM_013438 YUSAC FALSE
NM_013447 YUSAC FALSE
NM_013451 YUSAC FALSE
NM_013451 YUSAC FALSE
NM_013940 YUSAC FALSE
NM_014003 YUSAC FALSE
NM_014014 YUSAC FALSE
NM_014043 YUSAC FALSE
NM_014046 YUSAC FALSE
NM_014055 YUSAC FALSE
NM_014055 YUSAC FALSE
NM_014078 YUSAC FALSE
NM_014098 YUSAC FALSE
NM_014098 YUSAC FALSE
NM_014106 YUSAC FALSE
NM_014112 YUSAC FALSE
NM_014140 YUSAC FALSE
NM_014142 YUSAC FALSE
NM_014169 YUSAC FALSE
NM_014173 YUSAC FALSE
NM_014180 YUSAC FALSE
NM_014180 YUSAC FALSE
NM_014182 YUSAC FALSE
NM_014260 YUSAC FALSE
NM_014267 YUSAC FALSE
NM_014267 YUSAC FALSE
NM_014268 YUSAC FALSE
NM_014268 YUSAC FALSE
NM_014271 YUSAC FALSE
NM_014280 YUSAC FALSE
NM_014288 YUSAC FALSE
NM_014303 YUSAC FALSE
NM_014316 YUSAC FALSE
NM_014324 YUSAC FALSE
NM_014335 YUSAC FALSE
NM_014361 YUSAC FALSE
NM_014367 YUSAC FALSE
NM_014371 YUSAC FALSE
NM_014377 YUSAC FALSE
NM_014381 YUSAC FALSE
NM_014381 YUSAC FALSE
NM_014388 YUSAC FALSE
NM_014408 YUSAC FALSE
NM_014425 YUSAC FALSE
NM_014451 YUSAC FALSE
NM_014475 YUSAC FALSE
NM_014518 YUSAC FALSE
NM_014554 YUSAC FALSE
NM_014583 YUSAC FALSE
NM_014596 YUSAC FALSE
NM_014596 YUSAC FALSE
NM_014623 YUSAC FALSE
NM_014648 YUSAC FALSE
NM_014669 YUSAC FALSE
NM_014673 YUSAC FALSE
NM_014691 YUSAC FALSE
NM_014712 YUSAC FALSE
NM_014713 YUSAC FALSE
NM_014750 YUSAC FALSE
NM_014752 YUSAC FALSE
NM_014783 YUSAC FALSE
NM_014801 YUSAC FALSE
NM_014804 YUSAC FALSE
NM_014813 YUSAC FALSE
NM_014815 YUSAC FALSE
NM_014815 YUSAC FALSE
NM_014820 YUSAC FALSE
NM_014829 YUSAC FALSE
NM_014845 YUSAC FALSE
NM_014846 YUSAC FALSE
NM_014871 YUSAC FALSE
NM_014878 YUSAC FALSE
NM_014885 YUSAC FALSE
NM_014887 YUSAC FALSE
NM_014890 YUSAC FALSE
NM_014895 YUSAC FALSE
NM_014915 YUSAC FALSE
NM_014949 YUSAC FALSE
NM_014977 YUSAC FALSE
NM_014994 YUSAC FALSE
NM_014994 YUSAC FALSE
NM_014997 YUSAC FALSE
NM_015025 YUSAC FALSE
NM_015030 YUSAC FALSE
NM_015051 YUSAC FALSE
NM_015052 YUSAC FALSE
NM_015060 YUSAC FALSE
NM_015070 YUSAC FALSE
NM_015091 YUSAC FALSE
NM_015097 YUSAC FALSE
NM_015135 YUSAC FALSE
NM_015154 YUSAC FALSE
NM_015172 YUSAC FALSE
NM_015190 YUSAC FALSE
NM_015243 YUSAC FALSE
NM_015257 YUSAC FALSE
NM_015257 YUSAC FALSE
NM_015268 YUSAC FALSE
NM_015285 YUSAC FALSE
NM_015323 YUSAC FALSE
NM_015331 YUSAC FALSE
NM_015332 YUSAC FALSE
NM_015342 YUSAC FALSE
NM_015346 YUSAC FALSE
NM_015360 YUSAC FALSE
NM_015363 YUSAC FALSE
NM_015375 YUSAC FALSE
NM_015375 YUSAC FALSE
NM_015388 YUSAC FALSE
NM_015396 YUSAC FALSE
NM_015412 YUSAC FALSE
NM_015416 YUSAC FALSE
NM_015416 YUSAC FALSE
NM_015421 YUSAC FALSE
NM_015425 YUSAC FALSE
NM_015434 YUSAC FALSE
NM_015454 YUSAC FALSE
NM_015463 YUSAC FALSE
NM_015484 YUSAC FALSE
NM_015496 YUSAC FALSE
NM_015497 YUSAC FALSE
NM_015506 YUSAC FALSE
NM_015510 YUSAC FALSE
NM_015531 YUSAC FALSE
NM_015555 YUSAC FALSE
NM_015654 YUSAC FALSE
NM_015655 YUSAC FALSE
NM_015665 YUSAC FALSE
NM_015694 YUSAC FALSE
NM_015879 YUSAC FALSE
NM_015909 YUSAC FALSE
NM_015910 YUSAC FALSE
NM_015911 YUSAC FALSE
NM_015918 YUSAC FALSE
NM_015932 YUSAC FALSE
NM_015939 YUSAC FALSE
NM_015946 YUSAC FALSE
NM_015950 YUSAC FALSE
NM_015960 YUSAC FALSE
NM_015966 YUSAC FALSE
NM_015966 YUSAC FALSE
NM_016020 YUSAC FALSE
NM_016022 YUSAC FALSE
NM_016022 YUSAC FALSE
NM_016023 YUSAC FALSE
NM_016055 YUSAC FALSE
NM_016057 YUSAC FALSE
NM_016063 YUSAC FALSE
NM_016065 YUSAC FALSE
NM_016067 YUSAC FALSE
NM_016071 YUSAC FALSE
NM_016072 YUSAC FALSE
NM_016074 YUSAC FALSE
NM_016077 YUSAC FALSE
NM_016097 YUSAC FALSE
NM_016128 YUSAC FALSE
NM_016138 YUSAC FALSE
NM_016142 YUSAC FALSE
NM_016144 YUSAC FALSE
NM_016147 YUSAC FALSE
NM_016151 YUSAC FALSE
NM_016154 YUSAC FALSE
NM_016195 YUSAC FALSE
NM_016196 YUSAC FALSE
NM_016262 YUSAC FALSE
NM_016275 YUSAC FALSE
NM_016277 YUSAC FALSE
NM_016304 YUSAC FALSE
NM_016309 YUSAC FALSE
NM_016309 YUSAC FALSE
NM_016312 YUSAC FALSE
NM_016334 YUSAC FALSE
NM_016334 YUSAC FALSE
NM_016406 YUSAC FALSE
NM_016407 YUSAC FALSE
NM_016437 YUSAC FALSE
NM_016451 YUSAC FALSE
NM_016474 YUSAC FALSE
NM_016481 YUSAC FALSE
NM_016484 YUSAC FALSE
NM_016504 YUSAC FALSE
NM_016525 YUSAC FALSE
NM_016551 YUSAC FALSE
NM_016570 YUSAC FALSE
NM_016589 YUSAC FALSE
NM_016593 YUSAC FALSE
NM_016605 YUSAC FALSE
NM_016622 YUSAC FALSE
NM_016622 YUSAC FALSE
NM_016648 YUSAC FALSE
NM_016649 YUSAC FALSE
NM_016940 YUSAC FALSE
NM_017455 YUSAC FALSE
NM_017455 YUSAC FALSE
NM_017510 YUSAC FALSE
NM_017558 YUSAC FALSE
NM_017577 YUSAC FALSE
NM_017595 YUSAC FALSE
NM_017638 YUSAC FALSE
NM_017647 YUSAC FALSE
NM_017667 YUSAC FALSE
NM_017670 YUSAC FALSE
NM_017670 YUSAC FALSE
NM_017676 YUSAC FALSE
NM_017679 YUSAC FALSE
NM_017679 YUSAC FALSE
NM_017738 YUSAC FALSE
NM_017749 YUSAC FALSE
NM_017768 YUSAC FALSE
NM_017777 YUSAC FALSE
NM_017785 YUSAC FALSE
NM_017799 YUSAC FALSE
NM_017812 YUSAC FALSE
NM_017819 YUSAC FALSE
NM_017831 YUSAC FALSE
NM_017853 YUSAC FALSE
NM_017879 YUSAC FALSE
NM_017890 YUSAC FALSE
NM_017890 YUSAC FALSE
NM_017915 YUSAC FALSE
NM_017924 YUSAC FALSE
NM_017929 YUSAC FALSE
NM_017929 YUSAC FALSE
NM_017931 YUSAC FALSE
NM_017952 YUSAC FALSE
NM_017975 YUSAC FALSE
NM_017975 YUSAC FALSE
NM_017986 YUSAC FALSE
NM_017986 YUSAC FALSE
NM_018025 YUSAC FALSE
NM_018048 YUSAC FALSE
NM_018052 YUSAC FALSE
NM_018061 YUSAC FALSE
NM_018062 YUSAC FALSE
NM_018062 YUSAC FALSE
NM_018074 YUSAC FALSE
NM_018077 YUSAC FALSE
NM_018090 YUSAC FALSE
NM_018091 YUSAC FALSE
NM_018096 YUSAC FALSE
NM_018096 YUSAC FALSE
NM_018097 YUSAC FALSE
NM_018117 YUSAC FALSE
NM_018121 YUSAC FALSE
NM_018122 YUSAC FALSE
NM_018149 YUSAC FALSE
NM_018170 YUSAC FALSE
NM_018192 YUSAC FALSE
NM_018193 YUSAC FALSE
NM_018193 YUSAC FALSE
NM_018227 YUSAC FALSE
NM_018231 YUSAC FALSE
NM_018240 YUSAC FALSE
NM_018248 YUSAC FALSE
NM_018256 YUSAC FALSE
NM_018259 YUSAC FALSE
NM_018261 YUSAC FALSE
NM_018283 YUSAC FALSE
NM_018310 YUSAC FALSE
NM_018340 YUSAC FALSE
NM_018340 YUSAC FALSE
NM_018343 YUSAC FALSE
NM_018352 YUSAC FALSE
NM_018356 YUSAC FALSE
NM_018365 YUSAC FALSE
NM_018368 YUSAC FALSE
NM_018374 YUSAC FALSE
NM_018385 YUSAC FALSE
NM_018396 YUSAC FALSE
NM_018427 YUSAC FALSE
NM_018441 YUSAC FALSE
NM_018447 YUSAC FALSE
NM_018456 YUSAC FALSE
NM_018462 YUSAC FALSE
NM_018466 YUSAC FALSE
NM_018471 YUSAC FALSE
NM_018480 YUSAC FALSE
NM_018559 YUSAC FALSE
NM_018641 YUSAC FALSE
NM_018657 YUSAC FALSE
NM_018662 YUSAC FALSE
NM_018662 YUSAC FALSE
NM_018665 YUSAC FALSE
NM_018668 YUSAC FALSE
NM_018686 YUSAC FALSE
NM_018688 YUSAC FALSE
NM_018838 YUSAC FALSE
NM_018897 YUSAC FALSE
NM_018981 YUSAC FALSE
NM_018997 YUSAC FALSE
NM_019001 YUSAC FALSE
NM_019002 YUSAC FALSE
NM_019014 YUSAC FALSE
NM_019014 YUSAC FALSE
NM_019024 YUSAC FALSE
NM_019026 YUSAC FALSE
NM_019030 YUSAC FALSE
NM_019040 YUSAC FALSE
NM_019069 YUSAC FALSE
NM_019082 YUSAC FALSE
NM_019103 YUSAC FALSE
NM_019103 YUSAC FALSE
NM_019118 YUSAC FALSE
NM_019555 YUSAC FALSE
NM_019556 YUSAC FALSE
NM_019591 YUSAC FALSE
NM_019597 YUSAC FALSE
NM_019597 YUSAC FALSE
NM_019852 YUSAC FALSE
NM_020143 YUSAC FALSE
NM_020153 YUSAC FALSE
NM_020159 YUSAC FALSE
NM_020159 YUSAC FALSE
NM_020165 YUSAC FALSE
NM_020192 YUSAC FALSE
NM_020195 YUSAC FALSE
NM_020205 YUSAC FALSE
NM_020235 YUSAC FALSE
NM_020235 YUSAC FALSE
NM_020238 YUSAC FALSE
NM_020239 YUSAC FALSE
NM_020239 YUSAC FALSE
NM_020307 YUSAC FALSE
NM_020313 YUSAC FALSE
NM_020320 YUSAC FALSE
NM_020336 YUSAC FALSE
NM_020347 YUSAC FALSE
NM_020374 YUSAC FALSE
NM_020395 YUSAC FALSE
NM_020395 YUSAC FALSE
NM_020399 YUSAC FALSE
NM_020409 YUSAC FALSE
NM_020409 YUSAC FALSE
NM_020412 YUSAC FALSE
NM_020423 YUSAC FALSE
NM_020424 YUSAC FALSE
NM_020425 YUSAC FALSE
NM_020425 YUSAC FALSE
NM_020447 YUSAC FALSE
NM_020466 YUSAC FALSE
NM_020473 YUSAC FALSE
NM_020473 YUSAC FALSE
NM_020652 YUSAC FALSE
NM_020652 YUSAC FALSE
NM_020657 YUSAC FALSE
NM_020701 YUSAC FALSE
NM_020709 YUSAC FALSE
NM_020714 YUSAC FALSE
NM_020742 YUSAC FALSE
NM_020745 YUSAC FALSE
NM_020755 YUSAC TRUE
NM_020761 YUSAC FALSE
NM_020768 YUSAC FALSE
NM_020801 YUSAC FALSE
NM_020802 YUSAC FALSE
NM_020810 YUSAC FALSE
NM_020817 YUSAC FALSE
NM_020825 YUSAC FALSE
NM_020834 YUSAC FALSE
NM_020879 YUSAC FALSE
NM_020890 YUSAC FALSE
NM_020920 YUSAC FALSE
NM_020924 YUSAC FALSE
NM_020931 YUSAC FALSE
NM_020933 YUSAC FALSE
NM_020964 YUSAC FALSE
NM_021018 YUSAC FALSE
NM_021029 YUSAC FALSE
NM_021065 YUSAC FALSE
NM_021104 YUSAC FALSE
NM_021104 YUSAC FALSE
NM_021117 YUSAC FALSE
NM_021138 YUSAC FALSE
NM_021143 YUSAC FALSE
NM_021203 YUSAC FALSE
NM_021215 YUSAC FALSE
NM_021227 YUSAC FALSE
NM_021237 YUSAC FALSE
NM_021238 YUSAC FALSE
NM_021238 YUSAC FALSE
NM_021242 YUSAC FALSE
NM_021260 YUSAC FALSE
NM_021270 YUSAC FALSE
NM_021270 YUSAC FALSE
NM_021632 YUSAC FALSE
NM_021721 YUSAC FALSE
NM_021821 YUSAC FALSE
NM_021825 YUSAC FALSE
NM_021967 YUSAC FALSE
NM_021967 YUSAC FALSE
NM_021992 YUSAC FALSE
NM_022045 YUSAC FALSE
NM_022060 YUSAC FALSE
NM_022062 YUSAC FALSE
NM_022072 YUSAC FALSE
NM_022100 YUSAC FALSE
NM_022129 YUSAC FALSE
NM_022132 YUSAC FALSE
NM_022145 YUSAC FALSE
NM_022451 YUSAC FALSE
NM_022494 YUSAC FALSE
NM_022553 YUSAC FALSE
NM_022717 YUSAC FALSE
NM_022731 YUSAC FALSE
NM_022733 YUSAC FALSE
NM_022744 YUSAC FALSE
NM_022750 YUSAC FALSE
NM_022763 YUSAC FALSE
NM_022802 YUSAC FALSE
NM_022828 YUSAC FALSE
NM_022829 YUSAC FALSE
NM_022838 YUSAC FALSE
NM_022839 YUSAC FALSE
NM_022840 YUSAC FALSE
NM_022894 YUSAC FALSE
NM_022915 YUSAC FALSE
NM_022918 YUSAC FALSE
NM_022978 YUSAC FALSE
NM_022978 YUSAC FALSE
NM_023010 YUSAC FALSE
NM_023012 YUSAC FALSE
NM_023036 YUSAC FALSE
NM_023074 YUSAC FALSE
NM_023077 YUSAC FALSE
NM_023926 YUSAC FALSE
NM_024041 YUSAC FALSE
NM_024047 YUSAC FALSE
NM_024047 YUSAC FALSE
NM_024057 YUSAC FALSE
NM_024063 YUSAC FALSE
NM_024086 YUSAC FALSE
NM_024090 YUSAC FALSE
NM_024093 YUSAC FALSE
NM_024102 YUSAC FALSE
NM_024297 YUSAC FALSE
NM_024331 YUSAC FALSE
NM_024331 YUSAC FALSE
NM_024491 YUSAC FALSE
NM_024528 YUSAC FALSE
NM_024544 YUSAC FALSE
NM_024548 YUSAC FALSE
NM_024553 YUSAC FALSE
NM_024567 YUSAC FALSE
NM_024584 YUSAC FALSE
NM_024653 YUSAC FALSE
NM_024657 YUSAC FALSE
NM_024657 YUSAC FALSE
NM_024666 YUSAC FALSE
NM_024678 YUSAC FALSE
NM_024685 YUSAC FALSE
NM_024706 YUSAC FALSE
NM_024721 YUSAC FALSE
NM_024751 YUSAC FALSE
NM_024753 YUSAC FALSE
NM_024766 YUSAC FALSE
NM_024775 YUSAC FALSE
NM_024784 YUSAC FALSE
NM_024787 YUSAC FALSE
NM_024800 YUSAC FALSE
NM_024814 YUSAC FALSE
NM_024819 YUSAC FALSE
NM_024838 YUSAC FALSE
NM_024840 YUSAC FALSE
NM_024887 YUSAC FALSE
NM_024908 YUSAC FALSE
NM_024926 YUSAC FALSE
NM_024958 YUSAC FALSE
NM_024959 YUSAC FALSE
NM_024963 YUSAC FALSE
NM_025049 YUSAC FALSE
NM_025073 YUSAC FALSE
NM_025073 YUSAC FALSE
NM_025077 YUSAC FALSE
NM_025114 YUSAC FALSE
NM_025134 YUSAC FALSE
NM_025150 YUSAC FALSE
NM_025152 YUSAC FALSE
NM_025155 YUSAC FALSE
NM_025203 YUSAC FALSE
NM_025203 YUSAC FALSE
NM_025207 YUSAC FALSE
NM_025207 YUSAC FALSE
NM_025224 YUSAC FALSE
NM_025234 YUSAC FALSE
NM_030578 YUSAC FALSE
NM_030579 YUSAC FALSE
NM_030593 YUSAC FALSE
NM_030615 YUSAC FALSE
NM_030627 YUSAC FALSE
NM_030645 YUSAC FALSE
NM_030755 YUSAC FALSE
NM_030793 YUSAC FALSE
NM_030793 YUSAC FALSE
NM_030799 YUSAC FALSE
NM_030799 YUSAC FALSE
NM_030800 YUSAC FALSE
NM_030818 YUSAC FALSE
NM_030824 YUSAC FALSE
NM_030877 YUSAC FALSE
NM_030899 YUSAC FALSE
NM_030911 YUSAC FALSE
NM_030920 YUSAC FALSE
NM_030920 YUSAC FALSE
NM_030938 YUSAC TRUE
NM_030969 YUSAC FALSE
NM_030969 YUSAC FALSE
NM_031217 YUSAC FALSE
NM_031292 YUSAC FALSE
NM_031304 YUSAC FALSE
NM_031423 YUSAC FALSE
NM_031427 YUSAC FALSE
NM_031488 YUSAC FALSE
NM_031901 YUSAC FALSE
NM_031902 YUSAC FALSE
NM_031903 YUSAC FALSE
NM_031915 YUSAC FALSE
NM_031935 YUSAC FALSE
NM_032026 YUSAC FALSE
NM_032027 YUSAC FALSE
NM_032105 YUSAC FALSE
NM_032105 YUSAC FALSE
NM_032132 YUSAC FALSE
NM_032146 YUSAC FALSE
NM_032146 YUSAC FALSE
NM_032175 YUSAC FALSE
NM_032199 YUSAC FALSE
NM_032206 YUSAC FALSE
NM_032286 YUSAC FALSE
NM_032305 YUSAC FALSE
NM_032312 YUSAC TRUE
NM_032314 YUSAC FALSE
NM_032323 YUSAC FALSE
NM_032324 YUSAC FALSE
NM_032380 YUSAC FALSE
NM_032380 YUSAC FALSE
NM_032472 YUSAC FALSE
NM_032472 YUSAC FALSE
NM_032497 YUSAC FALSE
NM_032498 YUSAC FALSE
NM_032507 YUSAC FALSE
NM_032552 YUSAC FALSE
NM_032561 YUSAC FALSE
NM_032571 YUSAC TRUE
NM_032574 YUSAC FALSE
NM_032634 YUSAC FALSE
NM_032689 YUSAC FALSE
NM_032730 YUSAC FALSE
NM_032758 YUSAC FALSE
NM_032795 YUSAC FALSE
NM_032801 YUSAC FALSE
NM_032805 YUSAC FALSE
NM_032806 YUSAC FALSE
NM_032821 YUSAC FALSE
NM_032844 YUSAC FALSE
NM_032852 YUSAC FALSE
NM_032852 YUSAC FALSE
NM_032864 YUSAC FALSE
NM_032881 YUSAC FALSE
NM_032900 YUSAC FALSE
NM_032906 YUSAC FALSE
NM_032907 YUSAC FALSE
NM_032933 YUSAC FALSE
NM_032941 YUSAC FALSE
NM_032941 YUSAC FALSE
NM_032959 YUSAC FALSE
NM_032959 YUSAC FALSE
NM_033028 YUSAC FALSE
NM_033029 YUSAC FALSE
NM_033083 YUSAC FALSE
NM_033084 YUSAC FALSE
NM_033114 YUSAC FALSE
NM_033117 YUSAC FALSE
NM_033211 YUSAC FALSE
NM_033266 YUSAC FALSE
NM_033276 YUSAC FALSE
NM_033280 YUSAC FALSE
NM_033281 YUSAC FALSE
NM_033340 YUSAC FALSE
NM_033341 YUSAC FALSE
NM_033379 YUSAC FALSE
NM_033402 YUSAC FALSE
NM_033402 YUSAC FALSE
NM_033413 YUSAC FALSE
NM_033418 YUSAC FALSE
NM_033419 YUSAC FALSE
NM_033481 YUSAC FALSE
NM_033550 YUSAC FALSE
NM_033625 YUSAC FALSE
NM_033637 YUSAC FALSE
NM_033637 YUSAC FALSE
NM_052818 YUSAC FALSE
NM_052818 YUSAC FALSE
NM_052831 YUSAC FALSE
NM_052834 YUSAC FALSE
NM_052849 YUSAC FALSE
NM_052849 YUSAC FALSE
NM_052857 YUSAC FALSE
NM_053035 YUSAC FALSE
NM_053053 YUSAC FALSE
NM_053055 YUSAC FALSE
NM_053067 YUSAC FALSE
NM_053067 YUSAC FALSE
NM_053274 YUSAC FALSE
NM_057175 YUSAC FALSE
NM_058163 YUSAC FALSE
NM_078483 YUSAC FALSE
NM_078487 YUSAC FALSE
NM_078487 YUSAC FALSE
NM_080598 YUSAC FALSE
NM_080632 YUSAC FALSE
NM_080764 YUSAC FALSE
NM_080867 YUSAC FALSE
NM_080867 YUSAC FALSE
NM_130463 YUSAC FALSE
NM_130466 YUSAC FALSE
NM_130466 YUSAC FALSE
NM_130799 YUSAC FALSE
NM_130799 YUSAC FALSE
NM_130802 YUSAC FALSE
NM_130803 YUSAC FALSE
NM_130803 YUSAC FALSE
NM_130804 YUSAC FALSE
NM_130804 YUSAC FALSE
NM_130902 YUSAC FALSE
NM_130906 YUSAC FALSE
NM_130906 YUSAC FALSE
NM_131916 YUSAC FALSE
NM_133337 YUSAC FALSE
NM_133337 YUSAC FALSE
NM_133444 YUSAC FALSE
NM_133462 YUSAC FALSE
NM_133462 YUSAC FALSE
NM_133471 YUSAC FALSE
NM_133492 YUSAC FALSE
NM_133493 YUSAC FALSE
NM_133509 YUSAC FALSE
NM_133636 YUSAC FALSE
NM_134431 YUSAC FALSE
NM_134444 YUSAC FALSE
NM_138282 YUSAC FALSE
NM_138287 YUSAC FALSE
NM_138333 YUSAC FALSE
NM_138335 YUSAC FALSE
NM_138343 YUSAC FALSE
NM_138346 YUSAC FALSE
NM_138356 YUSAC FALSE
NM_138364 YUSAC FALSE
NM_138369 YUSAC FALSE
NM_138395 YUSAC FALSE
NM_138409 YUSAC FALSE
NM_138417 YUSAC FALSE
NM_138419 YUSAC FALSE
NM_138419 YUSAC FALSE
NM_138442 YUSAC FALSE
NM_138443 YUSAC FALSE
NM_138446 YUSAC FALSE
NM_138453 YUSAC FALSE
NM_138458 YUSAC FALSE
NM_138493 YUSAC FALSE
NM_138770 YUSAC FALSE
NM_138770 YUSAC FALSE
NM_138777 YUSAC FALSE
NM_138777 YUSAC FALSE
NM_138789 YUSAC FALSE
NM_138809 YUSAC FALSE
NM_139122 YUSAC FALSE
NM_139123 YUSAC FALSE
NM_139178 YUSAC FALSE
NM_139199 YUSAC TRUE
NM_139201 YUSAC FALSE
NM_139207 YUSAC FALSE
NM_139208 YUSAC FALSE
NM_139248 YUSAC FALSE
NM_139280 YUSAC FALSE
NM_139281 YUSAC FALSE
NM_139315 YUSAC FALSE
NM_144488 YUSAC FALSE
NM_144497 YUSAC FALSE
NM_144580 YUSAC FALSE
NM_144591 YUSAC FALSE
NM_144591 YUSAC FALSE
NM_144609 YUSAC FALSE
NM_144609 YUSAC FALSE
NM_144650 YUSAC FALSE
NM_144689 YUSAC FALSE
NM_144697 YUSAC FALSE
NM_144709 YUSAC FALSE
NM_144719 YUSAC FALSE
NM_144732 YUSAC FALSE
NM_144736 YUSAC FALSE
NM_144736 YUSAC FALSE
NM_144981 YUSAC FALSE
NM_144982 YUSAC FALSE
NM_145023 YUSAC FALSE
NM_145023 YUSAC FALSE
NM_145025 YUSAC FALSE
NM_145034 YUSAC FALSE
NM_145052 YUSAC FALSE
NM_145080 YUSAC FALSE
NM_145165 YUSAC FALSE
NM_145206 YUSAC FALSE
NM_145212 YUSAC FALSE
NM_145213 YUSAC FALSE
NM_145238 YUSAC FALSE
NM_145246 YUSAC FALSE
NM_145251 YUSAC FALSE
NM_145262 YUSAC FALSE
NM_145287 YUSAC FALSE
NM_145307 YUSAC FALSE
NM_145315 YUSAC FALSE
NM_145316 YUSAC FALSE
NM_145644 YUSAC FALSE
NM_145644 YUSAC FALSE
NM_145697 YUSAC FALSE
NM_145812 YUSAC FALSE
NM_145813 YUSAC FALSE
NM_145859 YUSAC FALSE
NM_145860 YUSAC FALSE
NM_145910 YUSAC FALSE
NM_147172 YUSAC FALSE
NM_147173 YUSAC FALSE
NM_152132 YUSAC FALSE
NM_152132 YUSAC FALSE
NM_152244 YUSAC FALSE
NM_152260 YUSAC FALSE
NM_152279 YUSAC FALSE
NM_152280 YUSAC FALSE
NM_152289 YUSAC FALSE
NM_152292 YUSAC FALSE
NM_152295 YUSAC FALSE
NM_152305 YUSAC FALSE
NM_152305 YUSAC FALSE
NM_152318 YUSAC FALSE
NM_152351 YUSAC FALSE
NM_152373 YUSAC FALSE
NM_152379 YUSAC FALSE
NM_152385 YUSAC FALSE
NM_152396 YUSAC FALSE
NM_152444 YUSAC FALSE
NM_152445 YUSAC FALSE
NM_152464 YUSAC FALSE
NM_152498 YUSAC FALSE
NM_152524 YUSAC FALSE
NM_152564 YUSAC FALSE
NM_152564 YUSAC FALSE
NM_152574 YUSAC FALSE
NM_152597 YUSAC FALSE
NM_152633 YUSAC FALSE
NM_152636 YUSAC FALSE
NM_152647 YUSAC FALSE
NM_152724 YUSAC FALSE
NM_152724 YUSAC FALSE
NM_152726 YUSAC FALSE
NM_152748 YUSAC FALSE
NM_152902 YUSAC FALSE
NM_152916 YUSAC FALSE
NM_152917 YUSAC FALSE
NM_152918 YUSAC FALSE
NM_152919 YUSAC FALSE
NM_152920 YUSAC FALSE
NM_152921 YUSAC FALSE
NM_152924 YUSAC FALSE
NM_152924 YUSAC FALSE
NM_153034 YUSAC FALSE
NM_153186 YUSAC FALSE
NM_153223 YUSAC FALSE
NM_153268 YUSAC FALSE
NM_153354 YUSAC FALSE
NM_153358 YUSAC FALSE
NM_153477 YUSAC FALSE
NM_153485 YUSAC FALSE
NM_153649 YUSAC FALSE
NM_153747 YUSAC FALSE
NM_153747 YUSAC FALSE
NM_153811 YUSAC FALSE
NM_153835 YUSAC FALSE
NM_170604 YUSAC FALSE
NM_170662 YUSAC FALSE
NM_170681 YUSAC FALSE
NM_170691 YUSAC FALSE
NM_170691 YUSAC FALSE
NM_170720 YUSAC FALSE
NM_170783 YUSAC FALSE
NM_170783 YUSAC FALSE
NM_172362 YUSAC FALSE
NM_172366 YUSAC FALSE
NM_173060 YUSAC FALSE
NM_173074 YUSAC FALSE
NM_173074 YUSAC FALSE
NM_173082 YUSAC FALSE
NM_173485 YUSAC FALSE
NM_173487 YUSAC FALSE
NM_173685 YUSAC FALSE
NM_173698 YUSAC FALSE
NM_173802 YUSAC FALSE
NM_174889 YUSAC FALSE
NM_174909 YUSAC FALSE
NM_175065 YUSAC FALSE
NM_175566 YUSAC FALSE
NM_175744 YUSAC FALSE
NM_175744 YUSAC FALSE
NM_175861 YUSAC FALSE
NM_175866 YUSAC FALSE
NM_175874 YUSAC FALSE
NM_176805 YUSAC FALSE
NM_176810 YUSAC FALSE
NM_176815 YUSAC FALSE
NM_176822 YUSAC FALSE
NM_176824 YUSAC FALSE
NM_176863 YUSAC FALSE
NM_176863 YUSAC FALSE
NM_177414 YUSAC FALSE
NM_177414 YUSAC FALSE
NM_177424 YUSAC FALSE
NM_177452 YUSAC FALSE
NM_177452 YUSAC FALSE
NM_177976 YUSAC FALSE
NM_177976 YUSAC FALSE
NM_177988 YUSAC FALSE
NM_177988 YUSAC FALSE
NM_178014 YUSAC FALSE
NM_178173 YUSAC FALSE
NM_178221 YUSAC FALSE
NM_178221 YUSAC FALSE
NM_178234 YUSAC FALSE
NM_178234 YUSAC FALSE
NM_178237 YUSAC FALSE
NM_178544 YUSAC FALSE
NM_180703 YUSAC FALSE
NM_181501 YUSAC FALSE
NM_181507 YUSAC FALSE
NM_181573 YUSAC FALSE
NM_181581 YUSAC FALSE
NM_181672 YUSAC FALSE
NM_181672 YUSAC FALSE
NM_181673 YUSAC FALSE
NM_181673 YUSAC FALSE
NM_181686 YUSAC FALSE
NM_181704 YUSAC FALSE
NM_181704 YUSAC FALSE
NM_181714 YUSAC FALSE
NM_181733 YUSAC FALSE
NM_181733 YUSAC FALSE
NM_181789 YUSAC FALSE
NM_181794 YUSAC FALSE
NM_181806 YUSAC FALSE
NM_181837 YUSAC FALSE
NM_181837 YUSAC FALSE
NM_181877 YUSAC FALSE
NM_182481 YUSAC FALSE
NM_182481 YUSAC FALSE
NM_182482 YUSAC FALSE
NM_182482 YUSAC FALSE
NM_182484 YUSAC FALSE
NM_182484 YUSAC FALSE
NM_182490 YUSAC FALSE
NM_182503 YUSAC FALSE
NM_182507 YUSAC FALSE
NM_182511 YUSAC FALSE
NM_182520 YUSAC FALSE
NM_182620 YUSAC FALSE
NM_182620 YUSAC FALSE
NM_182810 YUSAC FALSE
NM_182977 YUSAC FALSE
NM_183047 YUSAC FALSE
NM_183048 YUSAC FALSE
NM_183078 YUSAC FALSE
NM_183078 YUSAC FALSE
NM_183238 YUSAC FALSE
NM_183245 YUSAC FALSE
NM_183323 YUSAC FALSE
NM_183356 YUSAC FALSE
NM_183356 YUSAC FALSE
NM_183359 YUSAC TRUE
NM_183359 YUSAC TRUE
NM_183381 YUSAC FALSE
NM_183401 YUSAC FALSE
NM_183415 YUSAC FALSE
NM_183415 YUSAC FALSE
NM_184234 YUSAC FALSE
NM_194292 YUSAC FALSE
NM_194300 YUSAC FALSE
NM_194314 YUSAC FALSE
NM_194442 YUSAC FALSE
NM_197972 YUSAC FALSE
NM_197977 YUSAC FALSE
NM_197977 YUSAC FALSE
NM_198038 YUSAC FALSE
NM_198038 YUSAC FALSE
NM_198041 YUSAC FALSE
NM_198046 YUSAC FALSE
NM_198150 YUSAC FALSE
NM_198159 YUSAC FALSE
NM_198195 YUSAC FALSE
NM_198195 YUSAC FALSE
NM_198202 YUSAC FALSE
NM_198261 YUSAC FALSE
NM_198262 YUSAC FALSE
NM_198398 YUSAC FALSE
NM_198398 YUSAC FALSE
NM_198428 YUSAC FALSE
NM_198457 YUSAC FALSE
NM_198468 YUSAC FALSE
NM_198481 YUSAC FALSE
NM_198488 YUSAC FALSE
NM_198524 YUSAC FALSE
NM_198527 YUSAC FALSE
NM_198534 YUSAC FALSE
NM_198963 YUSAC FALSE
NM_199044 YUSAC FALSE
NM_199177 YUSAC FALSE
NM_199177 YUSAC FALSE
NM_199186 YUSAC FALSE
NM_199342 YUSAC FALSE
NM_199416 YUSAC FALSE
NM_199416 YUSAC FALSE
NM_199420 YUSAC FALSE
NM_199421 YUSAC FALSE
NM_199421 YUSAC FALSE
NM_199424 YUSAC FALSE
NM_199462 YUSAC FALSE
NM_199462 YUSAC FALSE
NM_201265 YUSAC FALSE
NM_201398 YUSAC FALSE
NM_201398 YUSAC FALSE
NM_201521 YUSAC FALSE
NM_201522 YUSAC FALSE
NM_201523 YUSAC FALSE
NM_201647 YUSAC FALSE
NM_203298 YUSAC FALSE
NM_203349 YUSAC FALSE
NM_203382 YUSAC FALSE
NM_203453 YUSAC FALSE
NM_205836 YUSAC FALSE
NM_205836 YUSAC FALSE
NM_205864 YUSAC FALSE
NM_206840 YUSAC FALSE
NM_206840 YUSAC FALSE
NM_207118 YUSAC FALSE
NM_207170 YUSAC FALSE
NM_207308 YUSAC FALSE
NM_207310 YUSAC FALSE
NM_207310 YUSAC FALSE
NM_207344 YUSAC FALSE
NM_212471 YUSAC FALSE
NM_213618 YUSAC FALSE
NM_213622 YUSAC FALSE
NM_000028 YUMAC FALSE
NM_000082 YUMAC FALSE
NM_000108 YUMAC FALSE
NM_000110 YUMAC FALSE
NM_000121 YUMAC FALSE
NM_000143 YUMAC FALSE
NM_000171 YUMAC FALSE
NM_000190 YUMAC FALSE
NM_000191 YUMAC FALSE
NM_000193 YUMAC FALSE
NM_000244 YUMAC FALSE
NM_000244 YUMAC FALSE
NM_000254 YUMAC FALSE
NM_000255 YUMAC FALSE
NM_000286 YUMAC FALSE
NM_000287 YUMAC FALSE
NM_000288 YUMAC FALSE
NM_000310 YUMAC FALSE
NM_000317 YUMAC FALSE
NM_000318 YUMAC FALSE
NM_000318 YUMAC FALSE
NM_000325 YUMAC FALSE
NM_000373 YUMAC FALSE
NM_000405 YUMAC FALSE
NM_000414 YUMAC FALSE
NM_000439 YUMAC FALSE
NM_000451 YUMAC FALSE
NM_000451 YUMAC FALSE
NM_000475 YUMAC FALSE
NM_000491 YUMAC FALSE
NM_000495 YUMAC FALSE
NM_000495 YUMAC FALSE
NM_000524 YUMAC FALSE
NM_000642 YUMAC FALSE
NM_000643 YUMAC FALSE
NM_000644 YUMAC FALSE
NM_000646 YUMAC FALSE
NM_000663 YUMAC FALSE
NM_000671 YUMAC FALSE
NM_000775 YUMAC FALSE
NM_000828 YUMAC FALSE
NM_000854 YUMAC FALSE
NM_000854 YUMAC FALSE
NM_000865 YUMAC FALSE
NM_000947 YUMAC FALSE
NM_000950 YUMAC FALSE
NM_000950 YUMAC FALSE
NM_000959 YUMAC FALSE
NM_000963 YUMAC FALSE
NM_000968 YUMAC FALSE
NM_000988 YUMAC FALSE
NM_000998 YUMAC FALSE
NM_001001329 YUMAC TRUE
NM_001001349 YUMAC FALSE
NM_001001556 YUMAC FALSE
NM_001001563 YUMAC FALSE
NM_001001662 YUMAC FALSE
NM_001001668 YUMAC FALSE
NM_001001669 YUMAC FALSE
NM_001001683 YUMAC FALSE
NM_001001894 YUMAC FALSE
NM_001001957 YUMAC FALSE
NM_001002800 YUMAC FALSE
NM_001002912 YUMAC FALSE
NM_001002926 YUMAC FALSE
NM_001003684 YUMAC FALSE
NM_001003684 YUMAC FALSE
NM_001003692 YUMAC FALSE
NM_001003692 YUMAC FALSE
NM_001003716 YUMAC FALSE
NM_001004301 YUMAC FALSE
NM_001004308 YUMAC FALSE
NM_001004439 YUMAC FALSE
NM_001004456 YUMAC FALSE
NM_001004492 YUMAC FALSE
NM_001004699 YUMAC FALSE
NM_001005 YUMAC FALSE
NM_001005193 YUMAC FALSE
NM_001005273 YUMAC TRUE
NM_001005273 YUMAC TRUE
NM_001005366 YUMAC FALSE
NM_001005369 YUMAC FALSE
NM_001006945 YUMAC FALSE
NM_001006945 YUMAC FALSE
NM_001007214 YUMAC FALSE
NM_001008396 YUMAC FALSE
NM_001008530 YUMAC FALSE
NM_001008530 YUMAC FALSE
NM_001008697 YUMAC FALSE
NM_001008697 YUMAC FALSE
NM_001009923 YUMAC FALSE
NM_001009924 YUMAC FALSE
NM_001009925 YUMAC FALSE
NM_001010 YUMAC FALSE
NM_001011724 YUMAC FALSE
NM_001011725 YUMAC FALSE
NM_001012511 YUMAC FALSE
NM_001012957 YUMAC FALSE
NM_001012957 YUMAC FALSE
NM_001012985 YUMAC FALSE
NM_001013620 YUMAC FALSE
NM_001013635 YUMAC FALSE
NM_001013706 YUMAC FALSE
NM_001014283 YUMAC FALSE
NM_001014440 YUMAC FALSE
NM_001014445 YUMAC FALSE
NM_001014445 YUMAC FALSE
NM_001014990 YUMAC FALSE
NM_001014990 YUMAC FALSE
NM_001015891 YUMAC FALSE
NM_001015892 YUMAC FALSE
NM_001017 YUMAC FALSE
NM_001017408 YUMAC FALSE
NM_001017523 YUMAC FALSE
NM_001017922 YUMAC FALSE
NM_001018011 YUMAC FALSE
NM_001018053 YUMAC FALSE
NM_001018113 YUMAC FALSE
NM_001023570 YUMAC FALSE
NM_001023571 YUMAC FALSE
NM_001024668 YUMAC FALSE
NM_001024668 YUMAC FALSE
NM_001024924 YUMAC FALSE
NM_001024947 YUMAC FALSE
NM_001024947 YUMAC FALSE
NM_001025072 YUMAC FALSE
NM_001025073 YUMAC FALSE
NM_001025091 YUMAC FALSE
NM_001025091 YUMAC FALSE
NM_001029864 YUMAC FALSE
NM_001029976 YUMAC FALSE
NM_001029976 YUMAC FALSE
NM_001030001 YUMAC FALSE
NM_001031623 YUMAC FALSE
NM_001031689 YUMAC FALSE
NM_001031709 YUMAC FALSE
NM_001031716 YUMAC FALSE
NM_001031720 YUMAC FALSE
NM_001031721 YUMAC FALSE
NM_001031743 YUMAC FALSE
NM_001032 YUMAC FALSE
NM_001033113 YUMAC FALSE
NM_001033549 YUMAC FALSE
NM_001033604 YUMAC FALSE
NM_001033605 YUMAC FALSE
NM_001034832 YUMAC FALSE
NM_001034832 YUMAC FALSE
NM_001035267 YUMAC FALSE
NM_001035267 YUMAC FALSE
NM_001037126 YUMAC FALSE
NM_001037232 YUMAC FALSE
NM_001037811 YUMAC FALSE
NM_001037813 YUMAC FALSE
NM_001038618 YUMAC FALSE
NM_001038707 YUMAC TRUE
NM_001038707 YUMAC TRUE
NM_001039165 YUMAC FALSE
NM_001039199 YUMAC FALSE
NM_001039199 YUMAC FALSE
NM_001039348 YUMAC FALSE
NM_001039348 YUMAC FALSE
NM_001039349 YUMAC FALSE
NM_001039349 YUMAC FALSE
NM_001039366 YUMAC FALSE
NM_001039367 YUMAC FALSE
NM_001039585 YUMAC FALSE
NM_001039618 YUMAC FALSE
NM_001039706 YUMAC FALSE
NM_001040107 YUMAC FALSE
NM_001040118 YUMAC FALSE
NM_001040436 YUMAC FALSE
NM_001040442 YUMAC FALSE
NM_001040443 YUMAC FALSE
NM_001040612 YUMAC FALSE
NM_001040612 YUMAC FALSE
NM_001040666 YUMAC FALSE
NM_001040694 YUMAC TRUE
NM_001042353 YUMAC FALSE
NM_001042413 YUMAC FALSE
NM_001042430 YUMAC FALSE
NM_001042430 YUMAC FALSE
NM_001042450 YUMAC FALSE
NM_001042493 YUMAC FALSE
NM_001042493 YUMAC FALSE
NM_001042517 YUMAC FALSE
NM_001042544 YUMAC FALSE
NM_001042550 YUMAC FALSE
NM_001042551 YUMAC FALSE
NM_001042551 YUMAC FALSE
NM_001042601 YUMAC FALSE
NM_001042601 YUMAC FALSE
NM_001042665 YUMAC FALSE
NM_001042678 YUMAC TRUE
NM_001042678 YUMAC TRUE
NM_001042683 YUMAC FALSE
NM_001043318 YUMAC FALSE
NM_001044385 YUMAC FALSE
NM_001047160 YUMAC FALSE
NM_001047434 YUMAC FALSE
NM_001049 YUMAC FALSE
NM_001075098 YUMAC FALSE
NM_001076677 YUMAC FALSE
NM_001076677 YUMAC FALSE
NM_001077195 YUMAC FALSE
NM_001077261 YUMAC FALSE
NM_001077261 YUMAC FALSE
NM_001077268 YUMAC FALSE
NM_001077484 YUMAC FALSE
NM_001077501 YUMAC FALSE
NM_001077501 YUMAC FALSE
NM_001077511 YUMAC FALSE
NM_001077527 YUMAC FALSE
NM_001077527 YUMAC FALSE
NM_001077628 YUMAC TRUE
NM_001077628 YUMAC TRUE
NM_001077701 YUMAC FALSE
NM_001077704 YUMAC FALSE
NM_001078171 YUMAC FALSE
NM_001079538 YUMAC FALSE
NM_001079675 YUMAC TRUE
NM_001079691 YUMAC FALSE
NM_001079691 YUMAC FALSE
NM_001079867 YUMAC FALSE
NM_001079867 YUMAC FALSE
NM_001080419 YUMAC FALSE
NM_001080432 YUMAC FALSE
NM_001080435 YUMAC FALSE
NM_001080791 YUMAC FALSE
NM_001080791 YUMAC FALSE
NM_001081492 YUMAC FALSE
NM_001081955 YUMAC FALSE
NM_001081955 YUMAC FALSE
NM_001082488 YUMAC FALSE
NM_001082533 YUMAC FALSE
NM_001082534 YUMAC FALSE
NM_001082619 YUMAC FALSE
NM_001083330 YUMAC FALSE
NM_001083330 YUMAC FALSE
NM_001083335 YUMAC FALSE
NM_001083335 YUMAC FALSE
NM_001083536 YUMAC FALSE
NM_001083913 YUMAC FALSE
NM_001083946 YUMAC FALSE
NM_001083946 YUMAC FALSE
NM_001083962 YUMAC FALSE
NM_001085354 YUMAC FALSE
NM_001085354 YUMAC FALSE
NM_001085372 YUMAC FALSE
NM_001085377 YUMAC FALSE
NM_001085437 YUMAC FALSE
NM_001085447 YUMAC FALSE
NM_001085471 YUMAC FALSE
NM_001090 YUMAC FALSE
NM_001090 YUMAC FALSE
NM_001098 YUMAC FALSE
NM_001155 YUMAC FALSE
NM_001161 YUMAC FALSE
NM_001188 YUMAC FALSE
NM_001188 YUMAC FALSE
NM_001198 YUMAC FALSE
NM_001237 YUMAC FALSE
NM_001283 YUMAC TRUE
NM_001343 YUMAC FALSE
NM_001375 YUMAC FALSE
NM_001379 YUMAC FALSE
NM_001379 YUMAC FALSE
NM_001414 YUMAC FALSE
NM_001431 YUMAC FALSE
NM_001431 YUMAC FALSE
NM_001455 YUMAC FALSE
NM_001478 YUMAC FALSE
NM_001487 YUMAC FALSE
NM_001510 YUMAC FALSE
NM_001512 YUMAC FALSE
NM_001514 YUMAC FALSE
NM_001517 YUMAC TRUE
NM_001520 YUMAC TRUE
NM_001551 YUMAC FALSE
NM_001568 YUMAC FALSE
NM_001655 YUMAC FALSE
NM_001655 YUMAC FALSE
NM_001657 YUMAC FALSE
NM_001657 YUMAC FALSE
NM_001673 YUMAC FALSE
NM_001673 YUMAC FALSE
NM_001675 YUMAC FALSE
NM_001686 YUMAC FALSE
NM_001688 YUMAC FALSE
NM_001696 YUMAC FALSE
NM_001706 YUMAC FALSE
NM_001724 YUMAC FALSE
NM_001742 YUMAC FALSE
NM_001786 YUMAC FALSE
NM_001798 YUMAC FALSE
NM_001798 YUMAC FALSE
NM_001819 YUMAC FALSE
NM_001833 YUMAC FALSE
NM_001833 YUMAC FALSE
NM_001859 YUMAC FALSE
NM_001865 YUMAC FALSE
NM_001880 YUMAC FALSE
NM_001924 YUMAC FALSE
NM_001936 YUMAC FALSE
NM_001955 YUMAC FALSE
NM_001966 YUMAC FALSE
NM_002012 YUMAC FALSE
NM_002032 YUMAC FALSE
NM_002047 YUMAC FALSE
NM_002079 YUMAC FALSE
NM_002117 YUMAC FALSE
NM_002125 YUMAC FALSE
NM_002160 YUMAC FALSE
NM_002167 YUMAC FALSE
NM_002208 YUMAC FALSE
NM_002221 YUMAC FALSE
NM_002238 YUMAC FALSE
NM_002240 YUMAC FALSE
NM_002287 YUMAC FALSE
NM_002288 YUMAC FALSE
NM_002288 YUMAC FALSE
NM_002355 YUMAC FALSE
NM_002358 YUMAC FALSE
NM_002386 YUMAC FALSE
NM_002388 YUMAC FALSE
NM_002437 YUMAC FALSE
NM_002453 YUMAC FALSE
NM_002475 YUMAC FALSE
NM_002480 YUMAC FALSE
NM_002481 YUMAC FALSE
NM_002481 YUMAC FALSE
NM_002485 YUMAC FALSE
NM_002487 YUMAC FALSE
NM_002489 YUMAC FALSE
NM_002492 YUMAC FALSE
NM_002526 YUMAC TRUE
NM_002533 YUMAC FALSE
NM_002533 YUMAC FALSE
NM_002553 YUMAC FALSE
NM_002563 YUMAC FALSE
NM_002618 YUMAC FALSE
NM_002622 YUMAC FALSE
NM_002633 YUMAC FALSE
NM_002634 YUMAC FALSE
NM_002641 YUMAC FALSE
NM_002641 YUMAC FALSE
NM_002642 YUMAC FALSE
NM_002642 YUMAC FALSE
NM_002643 YUMAC FALSE
NM_002643 YUMAC FALSE
NM_002647 YUMAC FALSE
NM_002651 YUMAC TRUE
NM_002714 YUMAC TRUE
NM_002743 YUMAC TRUE
NM_002787 YUMAC FALSE
NM_002791 YUMAC FALSE
NM_002797 YUMAC FALSE
NM_002798 YUMAC FALSE
NM_002813 YUMAC FALSE
NM_002857 YUMAC FALSE
NM_002857 YUMAC FALSE
NM_002868 YUMAC FALSE
NM_002894 YUMAC FALSE
NM_002907 YUMAC FALSE
NM_002907 YUMAC FALSE
NM_002915 YUMAC FALSE
NM_002998 YUMAC FALSE
NM_003102 YUMAC FALSE
NM_003143 YUMAC FALSE
NM_003149 YUMAC FALSE
NM_003171 YUMAC FALSE
NM_003182 YUMAC FALSE
NM_003199 YUMAC FALSE
NM_003309 YUMAC FALSE
NM_003366 YUMAC FALSE
NM_003419 YUMAC FALSE
NM_003431 YUMAC FALSE
NM_003434 YUMAC FALSE
NM_003434 YUMAC FALSE
NM_003437 YUMAC FALSE
NM_003439 YUMAC FALSE
NM_003503 YUMAC FALSE
NM_003503 YUMAC FALSE
NM_003530 YUMAC FALSE
NM_003540 YUMAC FALSE
NM_003543 YUMAC FALSE
NM_003580 YUMAC FALSE
NM_003622 YUMAC FALSE
NM_003630 YUMAC FALSE
NM_003640 YUMAC FALSE
NM_003680 YUMAC FALSE
NM_003705 YUMAC FALSE
NM_003713 YUMAC FALSE
NM_003713 YUMAC FALSE
NM_003724 YUMAC FALSE
NM_003724 YUMAC FALSE
NM_003729 YUMAC FALSE
NM_003729 YUMAC FALSE
NM_003736 YUMAC FALSE
NM_003772 YUMAC FALSE
NM_003826 YUMAC FALSE
NM_003831 YUMAC FALSE
NM_003835 YUMAC FALSE
NM_003835 YUMAC FALSE
NM_003838 YUMAC FALSE
NM_003849 YUMAC FALSE
NM_003897 YUMAC TRUE
NM_003924 YUMAC FALSE
NM_003930 YUMAC FALSE
NM_003958 YUMAC FALSE
NM_003958 YUMAC FALSE
NM_003968 YUMAC FALSE
NM_003968 YUMAC FALSE
NM_004033 YUMAC FALSE
NM_004048 YUMAC FALSE
NM_004053 YUMAC FALSE
NM_004075 YUMAC FALSE
NM_004120 YUMAC FALSE
NM_004124 YUMAC FALSE
NM_004153 YUMAC FALSE
NM_004182 YUMAC FALSE
NM_004194 YUMAC FALSE
NM_004208 YUMAC FALSE
NM_004219 YUMAC FALSE
NM_004236 YUMAC FALSE
NM_004236 YUMAC FALSE
NM_004239 YUMAC FALSE
NM_004259 YUMAC FALSE
NM_004277 YUMAC FALSE
NM_004279 YUMAC FALSE
NM_004298 YUMAC FALSE
NM_004304 YUMAC FALSE
NM_004337 YUMAC FALSE
NM_004373 YUMAC FALSE
NM_004374 YUMAC FALSE
NM_004386 YUMAC FALSE
NM_004388 YUMAC FALSE
NM_004426 YUMAC FALSE
NM_004432 YUMAC FALSE
NM_004440 YUMAC FALSE
NM_004449 YUMAC FALSE
NM_004449 YUMAC FALSE
NM_004461 YUMAC FALSE
NM_004465 YUMAC FALSE
NM_004493 YUMAC FALSE
NM_004531 YUMAC FALSE
NM_004537 YUMAC FALSE
NM_004547 YUMAC FALSE
NM_004549 YUMAC FALSE
NM_004564 YUMAC FALSE
NM_004568 YUMAC FALSE
NM_004582 YUMAC FALSE
NM_004598 YUMAC FALSE
NM_004640 YUMAC FALSE
NM_004661 YUMAC FALSE
NM_004701 YUMAC FALSE
NM_004718 YUMAC FALSE
NM_004766 YUMAC FALSE
NM_004766 YUMAC FALSE
NM_004768 YUMAC FALSE
NM_004814 YUMAC FALSE
NM_004818 YUMAC TRUE
NM_004855 YUMAC FALSE
NM_004872 YUMAC FALSE
NM_004929 YUMAC FALSE
NM_004956 YUMAC TRUE
NM_004968 YUMAC FALSE
NM_004982 YUMAC FALSE
NM_005004 YUMAC FALSE
NM_005005 YUMAC FALSE
NM_005057 YUMAC FALSE
NM_005071 YUMAC FALSE
NM_005104 YUMAC TRUE
NM_005120 YUMAC FALSE
NM_005139 YUMAC FALSE
NM_005215 YUMAC FALSE
NM_005233 YUMAC FALSE
NM_005248 YUMAC FALSE
NM_005269 YUMAC FALSE
NM_005293 YUMAC FALSE
NM_005316 YUMAC FALSE
NM_005319 YUMAC TRUE
NM_005321 YUMAC FALSE
NM_005328 YUMAC FALSE
NM_005372 YUMAC FALSE
NM_005412 YUMAC FALSE
NM_005452 YUMAC TRUE
NM_005455 YUMAC FALSE
NM_005455 YUMAC FALSE
NM_005477 YUMAC FALSE
NM_005514 YUMAC FALSE
NM_005528 YUMAC FALSE
NM_005589 YUMAC FALSE
NM_005606 YUMAC FALSE
NM_005606 YUMAC FALSE
NM_005638 YUMAC FALSE
NM_005638 YUMAC FALSE
NM_005641 YUMAC TRUE
NM_005645 YUMAC FALSE
NM_005654 YUMAC FALSE
NM_005687 YUMAC FALSE
NM_005702 YUMAC FALSE
NM_005733 YUMAC FALSE
NM_005740 YUMAC FALSE
NM_005778 YUMAC FALSE
NM_005789 YUMAC FALSE
NM_005789 YUMAC FALSE
NM_005815 YUMAC FALSE
NM_005827 YUMAC FALSE
NM_005836 YUMAC FALSE
NM_005852 YUMAC TRUE
NM_005852 YUMAC TRUE
NM_005868 YUMAC FALSE
NM_005896 YUMAC FALSE
NM_005924 YUMAC FALSE
NM_005926 YUMAC FALSE
NM_005973 YUMAC FALSE
NM_005973 YUMAC FALSE
NM_005977 YUMAC FALSE
NM_005997 YUMAC FALSE
NM_005999 YUMAC FALSE
NM_006004 YUMAC FALSE
NM_006020 YUMAC FALSE
NM_006022 YUMAC FALSE
NM_006085 YUMAC FALSE
NM_006265 YUMAC FALSE
NM_006292 YUMAC FALSE
NM_006299 YUMAC FALSE
NM_006300 YUMAC FALSE
NM_006304 YUMAC FALSE
NM_006312 YUMAC FALSE
NM_006312 YUMAC FALSE
NM_006337 YUMAC FALSE
NM_006348 YUMAC FALSE
NM_006348 YUMAC FALSE
NM_006407 YUMAC FALSE
NM_006411 YUMAC TRUE
NM_006415 YUMAC FALSE
NM_006437 YUMAC TRUE
NM_006444 YUMAC FALSE
NM_006444 YUMAC FALSE
NM_006459 YUMAC FALSE
NM_006463 YUMAC FALSE
NM_006464 YUMAC FALSE
NM_006466 YUMAC FALSE
NM_006476 YUMAC FALSE
NM_006479 YUMAC FALSE
NM_006496 YUMAC FALSE
NM_006539 YUMAC FALSE
NM_006555 YUMAC TRUE
NM_006585 YUMAC FALSE
NM_006606 YUMAC FALSE
NM_006645 YUMAC FALSE
NM_006670 YUMAC FALSE
NM_006704 YUMAC FALSE
NM_006704 YUMAC FALSE
NM_006708 YUMAC FALSE
NM_006765 YUMAC FALSE
NM_006765 YUMAC FALSE
NM_006802 YUMAC FALSE
NM_006814 YUMAC FALSE
NM_006824 YUMAC FALSE
NM_006913 YUMAC FALSE
NM_006923 YUMAC FALSE
NM_006928 YUMAC FALSE
NM_006941 YUMAC TRUE
NM_006948 YUMAC FALSE
NM_006954 YUMAC FALSE
NM_006954 YUMAC FALSE
NM_006958 YUMAC FALSE
NM_006958 YUMAC FALSE
NM_006959 YUMAC FALSE
NM_006965 YUMAC FALSE
NM_006974 YUMAC FALSE
NM_006974 YUMAC FALSE
NM_006980 YUMAC FALSE
NM_007011 YUMAC FALSE
NM_007011 YUMAC FALSE
NM_007027 YUMAC FALSE
NM_007055 YUMAC FALSE
NM_007062 YUMAC FALSE
NM_007086 YUMAC FALSE
NM_007096 YUMAC FALSE
NM_007096 YUMAC FALSE
NM_007106 YUMAC FALSE
NM_007107 YUMAC TRUE
NM_007109 YUMAC FALSE
NM_007136 YUMAC FALSE
NM_007174 YUMAC FALSE
NM_007188 YUMAC FALSE
NM_007215 YUMAC FALSE
NM_007216 YUMAC FALSE
NM_007217 YUMAC FALSE
NM_007259 YUMAC FALSE
NM_007266 YUMAC FALSE
NM_007271 YUMAC FALSE
NM_007273 YUMAC FALSE
NM_007282 YUMAC FALSE
NM_007315 YUMAC FALSE
NM_007325 YUMAC FALSE
NM_007348 YUMAC FALSE
NM_012091 YUMAC FALSE
NM_012095 YUMAC FALSE
NM_012095 YUMAC FALSE
NM_012111 YUMAC FALSE
NM_012143 YUMAC FALSE
NM_012143 YUMAC FALSE
NM_012157 YUMAC FALSE
NM_012206 YUMAC FALSE
NM_012206 YUMAC FALSE
NM_012219 YUMAC FALSE
NM_012237 YUMAC FALSE
NM_012240 YUMAC FALSE
NM_012242 YUMAC TRUE
NM_012243 YUMAC FALSE
NM_012338 YUMAC FALSE
NM_012345 YUMAC FALSE
NM_012392 YUMAC FALSE
NM_012393 YUMAC FALSE
NM_012408 YUMAC FALSE
NM_012415 YUMAC FALSE
NM_012425 YUMAC FALSE
NM_012425 YUMAC FALSE
NM_012428 YUMAC FALSE
NM_012428 YUMAC FALSE
NM_012449 YUMAC FALSE
NM_012460 YUMAC FALSE
NM_012471 YUMAC FALSE
NM_012472 YUMAC FALSE
NM_013249 YUMAC FALSE
NM_013250 YUMAC FALSE
NM_013255 YUMAC FALSE
NM_013285 YUMAC FALSE
NM_013323 YUMAC TRUE
NM_013330 YUMAC FALSE
NM_013359 YUMAC FALSE
NM_013361 YUMAC FALSE
NM_013380 YUMAC FALSE
NM_013380 YUMAC FALSE
NM_013387 YUMAC FALSE
NM_013387 YUMAC FALSE
NM_013398 YUMAC FALSE
NM_013399 YUMAC FALSE
NM_013438 YUMAC FALSE
NM_013438 YUMAC FALSE
NM_013996 YUMAC FALSE
NM_013997 YUMAC FALSE
NM_013998 YUMAC FALSE
NM_014014 YUMAC FALSE
NM_014043 YUMAC FALSE
NM_014046 YUMAC FALSE
NM_014055 YUMAC FALSE
NM_014055 YUMAC FALSE
NM_014078 YUMAC FALSE
NM_014106 YUMAC FALSE
NM_014112 YUMAC FALSE
NM_014143 YUMAC FALSE
NM_014145 YUMAC FALSE
NM_014165 YUMAC FALSE
NM_014170 YUMAC FALSE
NM_014170 YUMAC FALSE
NM_014173 YUMAC FALSE
NM_014180 YUMAC FALSE
NM_014180 YUMAC FALSE
NM_014182 YUMAC FALSE
NM_014260 YUMAC FALSE
NM_014268 YUMAC FALSE
NM_014268 YUMAC FALSE
NM_014271 YUMAC FALSE
NM_014280 YUMAC FALSE
NM_014288 YUMAC FALSE
NM_014303 YUMAC TRUE
NM_014316 YUMAC FALSE
NM_014324 YUMAC FALSE
NM_014335 YUMAC FALSE
NM_014361 YUMAC FALSE
NM_014367 YUMAC FALSE
NM_014377 YUMAC FALSE
NM_014379 YUMAC FALSE
NM_014386 YUMAC FALSE
NM_014394 YUMAC FALSE
NM_014408 YUMAC FALSE
NM_014421 YUMAC FALSE
NM_014451 YUMAC FALSE
NM_014475 YUMAC FALSE
NM_014481 YUMAC FALSE
NM_014503 YUMAC FALSE
NM_014515 YUMAC FALSE
NM_014518 YUMAC FALSE
NM_014554 YUMAC FALSE
NM_014596 YUMAC FALSE
NM_014596 YUMAC FALSE
NM_014628 YUMAC FALSE
NM_014669 YUMAC FALSE
NM_014673 YUMAC FALSE
NM_014713 YUMAC FALSE
NM_014752 YUMAC FALSE
NM_014783 YUMAC FALSE
NM_014801 YUMAC FALSE
NM_014804 YUMAC FALSE
NM_014813 YUMAC FALSE
NM_014820 YUMAC FALSE
NM_014829 YUMAC FALSE
NM_014845 YUMAC FALSE
NM_014846 YUMAC FALSE
NM_014871 YUMAC FALSE
NM_014878 YUMAC FALSE
NM_014885 YUMAC FALSE
NM_014890 YUMAC FALSE
NM_014895 YUMAC FALSE
NM_014926 YUMAC FALSE
NM_014936 YUMAC FALSE
NM_014953 YUMAC FALSE
NM_014953 YUMAC FALSE
NM_014977 YUMAC TRUE
NM_014994 YUMAC FALSE
NM_014994 YUMAC FALSE
NM_014997 YUMAC FALSE
NM_015025 YUMAC FALSE
NM_015030 YUMAC FALSE
NM_015051 YUMAC FALSE
NM_015052 YUMAC FALSE
NM_015060 YUMAC FALSE
NM_015070 YUMAC FALSE
NM_015091 YUMAC FALSE
NM_015097 YUMAC FALSE
NM_015100 YUMAC FALSE
NM_015100 YUMAC FALSE
NM_015104 YUMAC FALSE
NM_015135 YUMAC FALSE
NM_015154 YUMAC FALSE
NM_015172 YUMAC FALSE
NM_015190 YUMAC FALSE
NM_015233 YUMAC FALSE
NM_015235 YUMAC FALSE
NM_015243 YUMAC FALSE
NM_015255 YUMAC FALSE
NM_015257 YUMAC FALSE
NM_015257 YUMAC FALSE
NM_015268 YUMAC FALSE
NM_015323 YUMAC FALSE
NM_015331 YUMAC FALSE
NM_015332 YUMAC FALSE
NM_015342 YUMAC FALSE
NM_015360 YUMAC FALSE
NM_015393 YUMAC FALSE
NM_015396 YUMAC FALSE
NM_015412 YUMAC FALSE
NM_015416 YUMAC FALSE
NM_015416 YUMAC FALSE
NM_015421 YUMAC FALSE
NM_015425 YUMAC TRUE
NM_015434 YUMAC FALSE
NM_015454 YUMAC FALSE
NM_015463 YUMAC FALSE
NM_015474 YUMAC FALSE
NM_015484 YUMAC FALSE
NM_015496 YUMAC FALSE
NM_015497 YUMAC FALSE
NM_015506 YUMAC FALSE
NM_015510 YUMAC FALSE
NM_015531 YUMAC FALSE
NM_015555 YUMAC FALSE
NM_015585 YUMAC FALSE
NM_015655 YUMAC FALSE
NM_015694 YUMAC FALSE
NM_015879 YUMAC FALSE
NM_015910 YUMAC FALSE
NM_015918 YUMAC FALSE
NM_015932 YUMAC FALSE
NM_015939 YUMAC FALSE
NM_015960 YUMAC FALSE
NM_015999 YUMAC FALSE
NM_016020 YUMAC FALSE
NM_016022 YUMAC TRUE
NM_016022 YUMAC TRUE
NM_016023 YUMAC FALSE
NM_016059 YUMAC FALSE
NM_016063 YUMAC FALSE
NM_016067 YUMAC FALSE
NM_016071 YUMAC FALSE
NM_016072 YUMAC FALSE
NM_016077 YUMAC FALSE
NM_016097 YUMAC FALSE
NM_016106 YUMAC FALSE
NM_016106 YUMAC FALSE
NM_016147 YUMAC TRUE
NM_016154 YUMAC FALSE
NM_016196 YUMAC FALSE
NM_016243 YUMAC FALSE
NM_016275 YUMAC FALSE
NM_016277 YUMAC FALSE
NM_016304 YUMAC FALSE
NM_016312 YUMAC FALSE
NM_016334 YUMAC FALSE
NM_016334 YUMAC FALSE
NM_016406 YUMAC FALSE
NM_016407 YUMAC FALSE
NM_016451 YUMAC FALSE
NM_016454 YUMAC FALSE
NM_016462 YUMAC FALSE
NM_016481 YUMAC FALSE
NM_016484 YUMAC FALSE
NM_016504 YUMAC FALSE
NM_016505 YUMAC FALSE
NM_016525 YUMAC FALSE
NM_016551 YUMAC FALSE
NM_016570 YUMAC FALSE
NM_016586 YUMAC FALSE
NM_016589 YUMAC FALSE
NM_016593 YUMAC FALSE
NM_016605 YUMAC FALSE
NM_016648 YUMAC FALSE
NM_016937 YUMAC FALSE
NM_016953 YUMAC FALSE
NM_017455 YUMAC FALSE
NM_017455 YUMAC FALSE
NM_017510 YUMAC TRUE
NM_017558 YUMAC FALSE
NM_017577 YUMAC FALSE
NM_017578 YUMAC FALSE
NM_017595 YUMAC FALSE
NM_017638 YUMAC FALSE
NM_017647 YUMAC FALSE
NM_017667 YUMAC FALSE
NM_017670 YUMAC FALSE
NM_017670 YUMAC FALSE
NM_017676 YUMAC FALSE
NM_017679 YUMAC FALSE
NM_017679 YUMAC FALSE
NM_017714 YUMAC FALSE
NM_017738 YUMAC FALSE
NM_017768 YUMAC FALSE
NM_017777 YUMAC FALSE
NM_017785 YUMAC FALSE
NM_017799 YUMAC FALSE
NM_017812 YUMAC FALSE
NM_017840 YUMAC FALSE
NM_017853 YUMAC FALSE
NM_017879 YUMAC FALSE
NM_017890 YUMAC FALSE
NM_017890 YUMAC FALSE
NM_017915 YUMAC FALSE
NM_017917 YUMAC FALSE
NM_017924 YUMAC FALSE
NM_017929 YUMAC TRUE
NM_017929 YUMAC TRUE
NM_017931 YUMAC FALSE
NM_017952 YUMAC FALSE
NM_017975 YUMAC FALSE
NM_017975 YUMAC FALSE
NM_017986 YUMAC FALSE
NM_017986 YUMAC FALSE
NM_018004 YUMAC FALSE
NM_018025 YUMAC FALSE
NM_018042 YUMAC FALSE
NM_018048 YUMAC FALSE
NM_018061 YUMAC FALSE
NM_018062 YUMAC FALSE
NM_018062 YUMAC FALSE
NM_018074 YUMAC FALSE
NM_018077 YUMAC FALSE
NM_018090 YUMAC FALSE
NM_018094 YUMAC FALSE
NM_018096 YUMAC FALSE
NM_018096 YUMAC FALSE
NM_018115 YUMAC FALSE
NM_018117 YUMAC FALSE
NM_018122 YUMAC FALSE
NM_018130 YUMAC FALSE
NM_018135 YUMAC FALSE
NM_018149 YUMAC FALSE
NM_018170 YUMAC FALSE
NM_018193 YUMAC FALSE
NM_018193 YUMAC FALSE
NM_018248 YUMAC FALSE
NM_018256 YUMAC FALSE
NM_018261 YUMAC FALSE
NM_018279 YUMAC FALSE
NM_018340 YUMAC FALSE
NM_018340 YUMAC FALSE
NM_018343 YUMAC FALSE
NM_018352 YUMAC FALSE
NM_018356 YUMAC FALSE
NM_018368 YUMAC FALSE
NM_018372 YUMAC FALSE
NM_018372 YUMAC FALSE
NM_018374 YUMAC FALSE
NM_018385 YUMAC FALSE
NM_018394 YUMAC FALSE
NM_018396 YUMAC FALSE
NM_018431 YUMAC FALSE
NM_018447 YUMAC FALSE
NM_018456 YUMAC FALSE
NM_018462 YUMAC FALSE
NM_018466 YUMAC FALSE
NM_018480 YUMAC FALSE
NM_018640 YUMAC FALSE
NM_018641 YUMAC FALSE
NM_018649 YUMAC FALSE
NM_018657 YUMAC FALSE
NM_018662 YUMAC FALSE
NM_018662 YUMAC FALSE
NM_018668 YUMAC FALSE
NM_018838 YUMAC FALSE
NM_018897 YUMAC FALSE
NM_018899 YUMAC FALSE
NM_018925 YUMAC FALSE
NM_018981 YUMAC FALSE
NM_019002 YUMAC FALSE
NM_019014 YUMAC FALSE
NM_019014 YUMAC FALSE
NM_019024 YUMAC FALSE
NM_019026 YUMAC FALSE
NM_019030 YUMAC FALSE
NM_019048 YUMAC FALSE
NM_019059 YUMAC FALSE
NM_019069 YUMAC FALSE
NM_019071 YUMAC FALSE
NM_019103 YUMAC FALSE
NM_019103 YUMAC FALSE
NM_019555 YUMAC FALSE
NM_019556 YUMAC FALSE
NM_019591 YUMAC FALSE
NM_019852 YUMAC FALSE
NM_020143 YUMAC FALSE
NM_020147 YUMAC FALSE
NM_020159 YUMAC FALSE
NM_020159 YUMAC FALSE
NM_020165 YUMAC FALSE
NM_020192 YUMAC FALSE
NM_020195 YUMAC FALSE
NM_020204 YUMAC FALSE
NM_020235 YUMAC FALSE
NM_020235 YUMAC FALSE
NM_020238 YUMAC TRUE
NM_020239 YUMAC TRUE
NM_020239 YUMAC TRUE
NM_020300 YUMAC FALSE
NM_020307 YUMAC FALSE
NM_020313 YUMAC FALSE
NM_020320 YUMAC FALSE
NM_020336 YUMAC FALSE
NM_020341 YUMAC FALSE
NM_020344 YUMAC FALSE
NM_020347 YUMAC FALSE
NM_020374 YUMAC FALSE
NM_020395 YUMAC FALSE
NM_020395 YUMAC FALSE
NM_020399 YUMAC FALSE
NM_020409 YUMAC FALSE
NM_020409 YUMAC FALSE
NM_020412 YUMAC FALSE
NM_020423 YUMAC FALSE
NM_020424 YUMAC FALSE
NM_020425 YUMAC FALSE
NM_020425 YUMAC FALSE
NM_020447 YUMAC FALSE
NM_020466 YUMAC FALSE
NM_020473 YUMAC FALSE
NM_020473 YUMAC FALSE
NM_020652 YUMAC FALSE
NM_020652 YUMAC FALSE
NM_020657 YUMAC FALSE
NM_020662 YUMAC FALSE
NM_020701 YUMAC FALSE
NM_020709 YUMAC FALSE
NM_020714 YUMAC FALSE
NM_020724 YUMAC FALSE
NM_020742 YUMAC FALSE
NM_020745 YUMAC FALSE
NM_020746 YUMAC FALSE
NM_020755 YUMAC FALSE
NM_020768 YUMAC FALSE
NM_020771 YUMAC FALSE
NM_020801 YUMAC FALSE
NM_020802 YUMAC FALSE
NM_020810 YUMAC FALSE
NM_020825 YUMAC FALSE
NM_020879 YUMAC FALSE
NM_020919 YUMAC FALSE
NM_020920 YUMAC FALSE
NM_020924 YUMAC FALSE
NM_020927 YUMAC FALSE
NM_020931 YUMAC FALSE
NM_020933 YUMAC FALSE
NM_020961 YUMAC FALSE
NM_020963 YUMAC TRUE
NM_020963 YUMAC TRUE
NM_020964 YUMAC FALSE
NM_020996 YUMAC FALSE
NM_021065 YUMAC FALSE
NM_021104 YUMAC FALSE
NM_021104 YUMAC FALSE
NM_021105 YUMAC FALSE
NM_021138 YUMAC FALSE
NM_021141 YUMAC FALSE
NM_021143 YUMAC FALSE
NM_021165 YUMAC FALSE
NM_021179 YUMAC FALSE
NM_021203 YUMAC FALSE
NM_021215 YUMAC FALSE
NM_021219 YUMAC FALSE
NM_021226 YUMAC FALSE
NM_021270 YUMAC FALSE
NM_021270 YUMAC FALSE
NM_021706 YUMAC FALSE
NM_021721 YUMAC FALSE
NM_021807 YUMAC FALSE
NM_021821 YUMAC FALSE
NM_021825 YUMAC FALSE
NM_021912 YUMAC FALSE
NM_021915 YUMAC FALSE
NM_022045 YUMAC FALSE
NM_022062 YUMAC FALSE
NM_022072 YUMAC FALSE
NM_022096 YUMAC FALSE
NM_022096 YUMAC FALSE
NM_022129 YUMAC FALSE
NM_022467 YUMAC FALSE
NM_022494 YUMAC FALSE
NM_022553 YUMAC FALSE
NM_022717 YUMAC FALSE
NM_022744 YUMAC TRUE
NM_022750 YUMAC FALSE
NM_022763 YUMAC FALSE
NM_022783 YUMAC FALSE
NM_022802 YUMAC FALSE
NM_022828 YUMAC FALSE
NM_022829 YUMAC FALSE
NM_022838 YUMAC FALSE
NM_022839 YUMAC FALSE
NM_022840 YUMAC FALSE
NM_022894 YUMAC FALSE
NM_022895 YUMAC FALSE
NM_022915 YUMAC FALSE
NM_023010 YUMAC FALSE
NM_023012 YUMAC FALSE
NM_023036 YUMAC FALSE
NM_023074 YUMAC FALSE
NM_023077 YUMAC FALSE
NM_023926 YUMAC FALSE
NM_024025 YUMAC FALSE
NM_024041 YUMAC FALSE
NM_024057 YUMAC FALSE
NM_024063 YUMAC FALSE
NM_024093 YUMAC FALSE
NM_024102 YUMAC FALSE
NM_024297 YUMAC FALSE
NM_024331 YUMAC FALSE
NM_024331 YUMAC FALSE
NM_024491 YUMAC FALSE
NM_024528 YUMAC FALSE
NM_024548 YUMAC FALSE
NM_024553 YUMAC FALSE
NM_024584 YUMAC FALSE
NM_024612 YUMAC FALSE
NM_024639 YUMAC FALSE
NM_024643 YUMAC FALSE
NM_024643 YUMAC FALSE
NM_024653 YUMAC TRUE
NM_024657 YUMAC FALSE
NM_024657 YUMAC FALSE
NM_024666 YUMAC FALSE
NM_024672 YUMAC FALSE
NM_024678 YUMAC FALSE
NM_024685 YUMAC FALSE
NM_024697 YUMAC FALSE
NM_024721 YUMAC FALSE
NM_024766 YUMAC FALSE
NM_024772 YUMAC FALSE
NM_024773 YUMAC FALSE
NM_024784 YUMAC FALSE
NM_024800 YUMAC FALSE
NM_024814 YUMAC FALSE
NM_024819 YUMAC FALSE
NM_024840 YUMAC FALSE
NM_024867 YUMAC FALSE
NM_024887 YUMAC FALSE
NM_024926 YUMAC FALSE
NM_024958 YUMAC TRUE
NM_024963 YUMAC FALSE
NM_025073 YUMAC FALSE
NM_025073 YUMAC FALSE
NM_025077 YUMAC FALSE
NM_025114 YUMAC FALSE
NM_025134 YUMAC FALSE
NM_025203 YUMAC FALSE
NM_025203 YUMAC FALSE
NM_025207 YUMAC FALSE
NM_025207 YUMAC FALSE
NM_025224 YUMAC FALSE
NM_025234 YUMAC FALSE
NM_030578 YUMAC FALSE
NM_030593 YUMAC FALSE
NM_030623 YUMAC FALSE
NM_030627 YUMAC FALSE
NM_030674 YUMAC FALSE
NM_030755 YUMAC FALSE
NM_030793 YUMAC FALSE
NM_030793 YUMAC FALSE
NM_030796 YUMAC FALSE
NM_030799 YUMAC FALSE
NM_030799 YUMAC FALSE
NM_030815 YUMAC FALSE
NM_030817 YUMAC FALSE
NM_030824 YUMAC FALSE
NM_030877 YUMAC FALSE
NM_030899 YUMAC FALSE
NM_030911 YUMAC FALSE
NM_030920 YUMAC FALSE
NM_030920 YUMAC FALSE
NM_030938 YUMAC FALSE
NM_030969 YUMAC FALSE
NM_030969 YUMAC FALSE
NM_031217 YUMAC FALSE
NM_031304 YUMAC FALSE
NM_031423 YUMAC FALSE
NM_031460 YUMAC FALSE
NM_031488 YUMAC FALSE
NM_031902 YUMAC FALSE
NM_031903 YUMAC FALSE
NM_031915 YUMAC FALSE
NM_032016 YUMAC FALSE
NM_032026 YUMAC FALSE
NM_032027 YUMAC FALSE
NM_032105 YUMAC FALSE
NM_032105 YUMAC FALSE
NM_032125 YUMAC TRUE
NM_032144 YUMAC FALSE
NM_032144 YUMAC FALSE
NM_032146 YUMAC FALSE
NM_032146 YUMAC FALSE
NM_032175 YUMAC FALSE
NM_032180 YUMAC FALSE
NM_032199 YUMAC FALSE
NM_032206 YUMAC FALSE
NM_032286 YUMAC FALSE
NM_032312 YUMAC FALSE
NM_032314 YUMAC FALSE
NM_032323 YUMAC FALSE
NM_032324 YUMAC FALSE
NM_032380 YUMAC FALSE
NM_032380 YUMAC FALSE
NM_032415 YUMAC FALSE
NM_032427 YUMAC FALSE
NM_032471 YUMAC FALSE
NM_032471 YUMAC FALSE
NM_032472 YUMAC FALSE
NM_032472 YUMAC FALSE
NM_032497 YUMAC FALSE
NM_032498 YUMAC FALSE
NM_032507 YUMAC FALSE
NM_032552 YUMAC FALSE
NM_032571 YUMAC FALSE
NM_032588 YUMAC FALSE
NM_032590 YUMAC FALSE
NM_032689 YUMAC FALSE
NM_032730 YUMAC FALSE
NM_032758 YUMAC FALSE
NM_032795 YUMAC FALSE
NM_032801 YUMAC FALSE
NM_032821 YUMAC FALSE
NM_032844 YUMAC FALSE
NM_032852 YUMAC FALSE
NM_032852 YUMAC FALSE
NM_032881 YUMAC FALSE
NM_032900 YUMAC FALSE
NM_032907 YUMAC TRUE
NM_032941 YUMAC FALSE
NM_032941 YUMAC FALSE
NM_032959 YUMAC TRUE
NM_032959 YUMAC TRUE
NM_033028 YUMAC FALSE
NM_033035 YUMAC FALSE
NM_033084 YUMAC TRUE
NM_033114 YUMAC FALSE
NM_033115 YUMAC FALSE
NM_033211 YUMAC FALSE
NM_033272 YUMAC FALSE
NM_033276 YUMAC FALSE
NM_033281 YUMAC FALSE
NM_033297 YUMAC FALSE
NM_033340 YUMAC FALSE
NM_033341 YUMAC FALSE
NM_033380 YUMAC FALSE
NM_033380 YUMAC FALSE
NM_033381 YUMAC FALSE
NM_033381 YUMAC FALSE
NM_033402 YUMAC FALSE
NM_033402 YUMAC FALSE
NM_033418 YUMAC FALSE
NM_033468 YUMAC FALSE
NM_033481 YUMAC FALSE
NM_033550 YUMAC FALSE
NM_033641 YUMAC FALSE
NM_052818 YUMAC FALSE
NM_052818 YUMAC FALSE
NM_052827 YUMAC FALSE
NM_052827 YUMAC FALSE
NM_052831 YUMAC FALSE
NM_052849 YUMAC FALSE
NM_052849 YUMAC FALSE
NM_052857 YUMAC FALSE
NM_052896 YUMAC FALSE
NM_052900 YUMAC FALSE
NM_052900 YUMAC FALSE
NM_052942 YUMAC FALSE
NM_052942 YUMAC FALSE
NM_053035 YUMAC FALSE
NM_053053 YUMAC FALSE
NM_053067 YUMAC FALSE
NM_053067 YUMAC FALSE
NM_053274 YUMAC FALSE
NM_053285 YUMAC FALSE
NM_058163 YUMAC FALSE
NM_080598 YUMAC FALSE
NM_080632 YUMAC FALSE
NM_080655 YUMAC FALSE
NM_080723 YUMAC FALSE
NM_080747 YUMAC FALSE
NM_080764 YUMAC FALSE
NM_080818 YUMAC FALSE
NM_080867 YUMAC FALSE
NM_080867 YUMAC FALSE
NM_130466 YUMAC FALSE
NM_130466 YUMAC FALSE
NM_130467 YUMAC FALSE
NM_130799 YUMAC FALSE
NM_130799 YUMAC FALSE
NM_130802 YUMAC FALSE
NM_130803 YUMAC FALSE
NM_130803 YUMAC FALSE
NM_130804 YUMAC FALSE
NM_130804 YUMAC FALSE
NM_130897 YUMAC FALSE
NM_130902 YUMAC FALSE
NM_130906 YUMAC FALSE
NM_130906 YUMAC FALSE
NM_131916 YUMAC FALSE
NM_133462 YUMAC FALSE
NM_133462 YUMAC FALSE
NM_133471 YUMAC FALSE
NM_133493 YUMAC TRUE
NM_133509 YUMAC FALSE
NM_133636 YUMAC FALSE
NM_134431 YUMAC FALSE
NM_134444 YUMAC FALSE
NM_138285 YUMAC FALSE
NM_138287 YUMAC FALSE
NM_138333 YUMAC FALSE
NM_138335 YUMAC FALSE
NM_138343 YUMAC FALSE
NM_138346 YUMAC FALSE
NM_138356 YUMAC FALSE
NM_138364 YUMAC FALSE
NM_138369 YUMAC FALSE
NM_138395 YUMAC FALSE
NM_138409 YUMAC FALSE
NM_138417 YUMAC FALSE
NM_138419 YUMAC FALSE
NM_138419 YUMAC FALSE
NM_138426 YUMAC FALSE
NM_138442 YUMAC FALSE
NM_138443 YUMAC FALSE
NM_138446 YUMAC FALSE
NM_138453 YUMAC FALSE
NM_138458 YUMAC FALSE
NM_138485 YUMAC FALSE
NM_138485 YUMAC FALSE
NM_138493 YUMAC FALSE
NM_138551 YUMAC FALSE
NM_138777 YUMAC FALSE
NM_138777 YUMAC FALSE
NM_138789 YUMAC FALSE
NM_138811 YUMAC FALSE
NM_138815 YUMAC FALSE
NM_139122 YUMAC TRUE
NM_139123 YUMAC TRUE
NM_139201 YUMAC FALSE
NM_139207 YUMAC FALSE
NM_139214 YUMAC FALSE
NM_139214 YUMAC FALSE
NM_139248 YUMAC FALSE
NM_139280 YUMAC TRUE
NM_139281 YUMAC FALSE
NM_139315 YUMAC TRUE
NM_144488 YUMAC FALSE
NM_144497 YUMAC FALSE
NM_144580 YUMAC FALSE
NM_144586 YUMAC TRUE
NM_144591 YUMAC FALSE
NM_144591 YUMAC FALSE
NM_144643 YUMAC FALSE
NM_144648 YUMAC FALSE
NM_144689 YUMAC FALSE
NM_144719 YUMAC FALSE
NM_144732 YUMAC TRUE
NM_144736 YUMAC FALSE
NM_144736 YUMAC FALSE
NM_144981 YUMAC FALSE
NM_144982 YUMAC FALSE
NM_144992 YUMAC FALSE
NM_145025 YUMAC FALSE
NM_145034 YUMAC TRUE
NM_145037 YUMAC FALSE
NM_145044 YUMAC FALSE
NM_145052 YUMAC FALSE
NM_145080 YUMAC FALSE
NM_145175 YUMAC FALSE
NM_145238 YUMAC FALSE
NM_145287 YUMAC FALSE
NM_145307 YUMAC FALSE
NM_145315 YUMAC FALSE
NM_145316 YUMAC FALSE
NM_145697 YUMAC FALSE
NM_145791 YUMAC FALSE
NM_145812 YUMAC FALSE
NM_145813 YUMAC FALSE
NM_145859 YUMAC FALSE
NM_145860 YUMAC FALSE
NM_145910 YUMAC FALSE
NM_147172 YUMAC FALSE
NM_147173 YUMAC FALSE
NM_147180 YUMAC FALSE
NM_152244 YUMAC TRUE
NM_152260 YUMAC FALSE
NM_152279 YUMAC FALSE
NM_152281 YUMAC FALSE
NM_152289 YUMAC FALSE
NM_152295 YUMAC FALSE
NM_152318 YUMAC FALSE
NM_152347 YUMAC FALSE
NM_152351 YUMAC FALSE
NM_152373 YUMAC FALSE
NM_152379 YUMAC FALSE
NM_152445 YUMAC FALSE
NM_152524 YUMAC FALSE
NM_152556 YUMAC FALSE
NM_152564 YUMAC FALSE
NM_152564 YUMAC FALSE
NM_152610 YUMAC FALSE
NM_152631 YUMAC FALSE
NM_152632 YUMAC FALSE
NM_152633 YUMAC FALSE
NM_152688 YUMAC FALSE
NM_152724 YUMAC FALSE
NM_152724 YUMAC FALSE
NM_152725 YUMAC FALSE
NM_152726 YUMAC FALSE
NM_152734 YUMAC FALSE
NM_152748 YUMAC FALSE
NM_152902 YUMAC FALSE
NM_152924 YUMAC FALSE
NM_152924 YUMAC FALSE
NM_153015 YUMAC FALSE
NM_153034 YUMAC FALSE
NM_153186 YUMAC FALSE
NM_153223 YUMAC FALSE
NM_153268 YUMAC FALSE
NM_153321 YUMAC FALSE
NM_153332 YUMAC FALSE
NM_153358 YUMAC FALSE
NM_153477 YUMAC FALSE
NM_153485 YUMAC FALSE
NM_153747 YUMAC FALSE
NM_153747 YUMAC FALSE
NM_153811 YUMAC FALSE
NM_153835 YUMAC FALSE
NM_170662 YUMAC FALSE
NM_170681 YUMAC FALSE
NM_170691 YUMAC FALSE
NM_170691 YUMAC FALSE
NM_170720 YUMAC FALSE
NM_170783 YUMAC FALSE
NM_170783 YUMAC FALSE
NM_171998 YUMAC FALSE
NM_172362 YUMAC FALSE
NM_173074 YUMAC FALSE
NM_173074 YUMAC FALSE
NM_173082 YUMAC FALSE
NM_173358 YUMAC FALSE
NM_173358 YUMAC FALSE
NM_173485 YUMAC FALSE
NM_173487 YUMAC FALSE
NM_173533 YUMAC FALSE
NM_173560 YUMAC FALSE
NM_173641 YUMAC FALSE
NM_173644 YUMAC FALSE
NM_173658 YUMAC FALSE
NM_173663 YUMAC FALSE
NM_173685 YUMAC FALSE
NM_173698 YUMAC FALSE
NM_173802 YUMAC FALSE
NM_173826 YUMAC FALSE
NM_174889 YUMAC FALSE
NM_174909 YUMAC FALSE
NM_174962 YUMAC FALSE
NM_174962 YUMAC FALSE
NM_175061 YUMAC FALSE
NM_175065 YUMAC FALSE
NM_175566 YUMAC FALSE
NM_175612 YUMAC FALSE
NM_175738 YUMAC FALSE
NM_175744 YUMAC TRUE
NM_175744 YUMAC TRUE
NM_175866 YUMAC FALSE
NM_175874 YUMAC FALSE
NM_175924 YUMAC FALSE
NM_176805 YUMAC FALSE
NM_176810 YUMAC FALSE
NM_176815 YUMAC FALSE
NM_176822 YUMAC FALSE
NM_176824 YUMAC FALSE
NM_176863 YUMAC FALSE
NM_176863 YUMAC FALSE
NM_177414 YUMAC FALSE
NM_177414 YUMAC FALSE
NM_177424 YUMAC FALSE
NM_177976 YUMAC FALSE
NM_177976 YUMAC FALSE
NM_177988 YUMAC FALSE
NM_177988 YUMAC FALSE
NM_177990 YUMAC FALSE
NM_178173 YUMAC FALSE
NM_178177 YUMAC FALSE
NM_178221 YUMAC FALSE
NM_178221 YUMAC FALSE
NM_178234 YUMAC FALSE
NM_178234 YUMAC FALSE
NM_178237 YUMAC FALSE
NM_178431 YUMAC FALSE
NM_178496 YUMAC FALSE
NM_178544 YUMAC FALSE
NM_178823 YUMAC FALSE
NM_180703 YUMAC FALSE
NM_181507 YUMAC FALSE
NM_181581 YUMAC FALSE
NM_181597 YUMAC FALSE
NM_181672 YUMAC FALSE
NM_181672 YUMAC FALSE
NM_181673 YUMAC FALSE
NM_181673 YUMAC FALSE
NM_181686 YUMAC FALSE
NM_181714 YUMAC FALSE
NM_181733 YUMAC FALSE
NM_181733 YUMAC FALSE
NM_181745 YUMAC FALSE
NM_181794 YUMAC FALSE
NM_181795 YUMAC FALSE
NM_181795 YUMAC FALSE
NM_181806 YUMAC FALSE
NM_181877 YUMAC FALSE
NM_182490 YUMAC FALSE
NM_182503 YUMAC FALSE
NM_182507 YUMAC FALSE
NM_182511 YUMAC FALSE
NM_182520 YUMAC FALSE
NM_182554 YUMAC FALSE
NM_182569 YUMAC FALSE
NM_182620 YUMAC FALSE
NM_182620 YUMAC FALSE
NM_182810 YUMAC FALSE
NM_182835 YUMAC FALSE
NM_182835 YUMAC FALSE
NM_182977 YUMAC FALSE
NM_183047 YUMAC FALSE
NM_183048 YUMAC FALSE
NM_183078 YUMAC FALSE
NM_183078 YUMAC FALSE
NM_183238 YUMAC FALSE
NM_183323 YUMAC FALSE
NM_183356 YUMAC FALSE
NM_183356 YUMAC FALSE
NM_183381 YUMAC FALSE
NM_183415 YUMAC FALSE
NM_183415 YUMAC FALSE
NM_194071 YUMAC TRUE
NM_194292 YUMAC FALSE
NM_194300 YUMAC FALSE
NM_194314 YUMAC FALSE
NM_197972 YUMAC FALSE
NM_198046 YUMAC TRUE
NM_198120 YUMAC FALSE
NM_198123 YUMAC FALSE
NM_198123 YUMAC FALSE
NM_198141 YUMAC FALSE
NM_198159 YUMAC FALSE
NM_198195 YUMAC FALSE
NM_198195 YUMAC FALSE
NM_198202 YUMAC FALSE
NM_198261 YUMAC FALSE
NM_198262 YUMAC FALSE
NM_198273 YUMAC FALSE
NM_198428 YUMAC FALSE
NM_198457 YUMAC FALSE
NM_198468 YUMAC FALSE
NM_198481 YUMAC FALSE
NM_198488 YUMAC FALSE
NM_198503 YUMAC FALSE
NM_198511 YUMAC FALSE
NM_198524 YUMAC FALSE
NM_198527 YUMAC FALSE
NM_198534 YUMAC FALSE
NM_198566 YUMAC FALSE
NM_198585 YUMAC FALSE
NM_198798 YUMAC FALSE
NM_198798 YUMAC FALSE
NM_199044 YUMAC FALSE
NM_199177 YUMAC FALSE
NM_199177 YUMAC FALSE
NM_199186 YUMAC FALSE
NM_199342 YUMAC FALSE
NM_199416 YUMAC FALSE
NM_199416 YUMAC FALSE
NM_199420 YUMAC FALSE
NM_199421 YUMAC FALSE
NM_199421 YUMAC FALSE
NM_201265 YUMAC TRUE
NM_201398 YUMAC FALSE
NM_201398 YUMAC FALSE
NM_201521 YUMAC FALSE
NM_201522 YUMAC FALSE
NM_201523 YUMAC FALSE
NM_201647 YUMAC FALSE
NM_203350 YUMAC FALSE
NM_203350 YUMAC FALSE
NM_203382 YUMAC FALSE
NM_203453 YUMAC FALSE
NM_205836 YUMAC FALSE
NM_205836 YUMAC FALSE
NM_205856 YUMAC FALSE
NM_205864 YUMAC FALSE
NM_206840 YUMAC FALSE
NM_206840 YUMAC FALSE
NM_206852 YUMAC FALSE
NM_207012 YUMAC FALSE
NM_207012 YUMAC FALSE
NM_207118 YUMAC FALSE
NM_207170 YUMAC FALSE
NM_207171 YUMAC FALSE
NM_207171 YUMAC FALSE
NM_207308 YUMAC FALSE
NM_207344 YUMAC FALSE
NM_207361 YUMAC FALSE
NM_207506 YUMAC FALSE
NM_213618 YUMAC FALSE
NM_213622 YUMAC FALSE

Methylation category: 0-1 CpG category: 100-150
NM_000026 YURIF FALSE
NM_000051 YURIF FALSE
NM_000053 YURIF FALSE
NM_000053 YURIF FALSE
NM_000093 YURIF FALSE
NM_000141 YURIF FALSE
NM_000141 YURIF FALSE
NM_000182 YURIF FALSE
NM_000183 YURIF FALSE
NM_000217 YURIF FALSE
NM_000245 YURIF FALSE
NM_000245 YURIF FALSE
NM_000249 YURIF FALSE
NM_000251 YURIF FALSE
NM_000263 YURIF FALSE
NM_000269 YURIF FALSE
NM_000292 YURIF FALSE
NM_000319 YURIF FALSE
NM_000332 YURIF FALSE
NM_000336 YURIF FALSE
NM_000345 YURIF FALSE
NM_000374 YURIF FALSE
NM_000375 YURIF FALSE
NM_000387 YURIF FALSE
NM_000400 YURIF FALSE
NM_000443 YURIF FALSE
NM_000447 YURIF FALSE
NM_000447 YURIF FALSE
NM_000466 YURIF FALSE
NM_000593 YURIF FALSE
NM_000629 YURIF FALSE
NM_000637 YURIF FALSE
NM_000661 YURIF FALSE
NM_000681 YURIF FALSE
NM_000687 YURIF FALSE
NM_000698 YURIF FALSE
NM_000714 YURIF FALSE
NM_000714 YURIF FALSE
NM_000746 YURIF FALSE
NM_000786 YURIF FALSE
NM_000810 YURIF FALSE
NM_000813 YURIF FALSE
NM_000819 YURIF FALSE
NM_000821 YURIF FALSE
NM_000821 YURIF FALSE
NM_000852 YURIF FALSE
NM_000859 YURIF FALSE
NM_000859 YURIF FALSE
NM_000891 YURIF FALSE
NM_000899 YURIF FALSE
NM_000904 YURIF FALSE
NM_000921 YURIF FALSE
NM_000941 YURIF FALSE
NM_000942 YURIF FALSE
NM_000945 YURIF FALSE
NM_000958 YURIF FALSE
NM_000975 YURIF FALSE
NM_000978 YURIF FALSE
NM_000984 YURIF FALSE
NM_000986 YURIF FALSE
NM_000989 YURIF FALSE
NM_001001132 YURIF FALSE
NM_001001479 YURIF FALSE
NM_001001520 YURIF FALSE
NM_001001520 YURIF FALSE
NM_001001560 YURIF FALSE
NM_001001560 YURIF FALSE
NM_001001936 YURIF FALSE
NM_001001936 YURIF FALSE
NM_001001937 YURIF FALSE
NM_001002 YURIF FALSE
NM_001002 YURIF FALSE
NM_001002000 YURIF FALSE
NM_001002000 YURIF FALSE
NM_001002001 YURIF FALSE
NM_001002001 YURIF FALSE
NM_001002009 YURIF FALSE
NM_001002010 YURIF FALSE
NM_001002027 YURIF FALSE
NM_001002027 YURIF FALSE
NM_001002269 YURIF FALSE
NM_001002759 YURIF FALSE
NM_001002860 YURIF FALSE
NM_001002880 YURIF FALSE
NM_001002880 YURIF FALSE
NM_001002911 YURIF FALSE
NM_001003395 YURIF FALSE
NM_001003686 YURIF FALSE
NM_001003686 YURIF FALSE
NM_001003690 YURIF FALSE
NM_001003702 YURIF FALSE
NM_001003702 YURIF FALSE
NM_001003704 YURIF FALSE
NM_001003704 YURIF FALSE
NM_001003803 YURIF FALSE
NM_001003803 YURIF FALSE
NM_001003805 YURIF FALSE
NM_001003805 YURIF FALSE
NM_001003962 YURIF FALSE
NM_001003962 YURIF FALSE
NM_001004329 YURIF FALSE
NM_001005373 YURIF FALSE
NM_001005527 YURIF FALSE
NM_001005527 YURIF FALSE
NM_001005746 YURIF FALSE
NM_001005781 YURIF FALSE
NM_001005782 YURIF FALSE
NM_001005918 YURIF FALSE
NM_001005918 YURIF FALSE
NM_001006638 YURIF FALSE
NM_001007075 YURIF FALSE
NM_001007467 YURIF FALSE
NM_001007467 YURIF FALSE
NM_001007468 YURIF FALSE
NM_001007468 YURIF FALSE
NM_001007561 YURIF FALSE
NM_001008215 YURIF FALSE
NM_001008388 YURIF FALSE
NM_001008390 YURIF FALSE
NM_001008390 YURIF FALSE
NM_001008405 YURIF FALSE
NM_001008491 YURIF FALSE
NM_001008491 YURIF FALSE
NM_001008563 YURIF FALSE
NM_001008726 YURIF FALSE
NM_001008744 YURIF FALSE
NM_001008744 YURIF FALSE
NM_001008896 YURIF FALSE
NM_001008896 YURIF FALSE
NM_001008938 YURIF FALSE
NM_001008938 YURIF FALSE
NM_001009186 YURIF FALSE
NM_001009186 YURIF FALSE
NM_001009814 YURIF FALSE
NM_001009899 YURIF FALSE
NM_001010895 YURIF FALSE
NM_001011546 YURIF FALSE
NM_001011551 YURIF FALSE
NM_001011553 YURIF FALSE
NM_001011553 YURIF FALSE
NM_001011655 YURIF FALSE
NM_001011655 YURIF FALSE
NM_001011663 YURIF FALSE
NM_001011663 YURIF FALSE
NM_001011708 YURIF FALSE
NM_001012 YURIF FALSE
NM_001012320 YURIF FALSE
NM_001012320 YURIF FALSE
NM_001012321 YURIF FALSE
NM_001012643 YURIF FALSE
NM_001012761 YURIF FALSE
NM_001013406 YURIF FALSE
NM_001013437 YURIF FALSE
NM_001013437 YURIF FALSE
NM_001013650 YURIF FALSE
NM_001013694 YURIF FALSE
NM_001013699 YURIF FALSE
NM_001013699 YURIF FALSE
NM_001013843 YURIF FALSE
NM_001013843 YURIF FALSE
NM_001014 YURIF FALSE
NM_001014434 YURIF FALSE
NM_001014812 YURIF FALSE
NM_001014812 YURIF FALSE
NM_001015882 YURIF FALSE
NM_001017 YURIF FALSE
NM_001017415 YURIF FALSE
NM_001017415 YURIF FALSE
NM_001017416 YURIF FALSE
NM_001017416 YURIF FALSE
NM_001017524 YURIF FALSE
NM_001017524 YURIF FALSE
NM_001017963 YURIF FALSE
NM_001017977 YURIF FALSE
NM_001017977 YURIF FALSE
NM_001017979 YURIF FALSE
NM_001017989 YURIF FALSE
NM_001018037 YURIF FALSE
NM_001018038 YURIF FALSE
NM_001018050 YURIF FALSE
NM_001018050 YURIF FALSE
NM_001018052 YURIF FALSE
NM_001018052 YURIF FALSE
NM_001018078 YURIF FALSE
NM_001018108 YURIF FALSE
NM_001020658 YURIF FALSE
NM_001020658 YURIF FALSE
NM_001023587 YURIF FALSE
NM_001024843 YURIF FALSE
NM_001024921 YURIF FALSE
NM_001024938 YURIF FALSE
NM_001024939 YURIF FALSE
NM_001024948 YURIF FALSE
NM_001024948 YURIF FALSE
NM_001024956 YURIF FALSE
NM_001025105 YURIF FALSE
NM_001025593 YURIF FALSE
NM_001025595 YURIF FALSE
NM_001025777 YURIF FALSE
NM_001025778 YURIF FALSE
NM_001025778 YURIF FALSE
NM_001025780 YURIF FALSE
NM_001025930 YURIF FALSE
NM_001028 YURIF FALSE
NM_001029896 YURIF FALSE
NM_001029998 YURIF FALSE
NM_001031696 YURIF FALSE
NM_001031696 YURIF FALSE
NM_001032283 YURIF FALSE
NM_001032283 YURIF FALSE
NM_001032284 YURIF FALSE
NM_001032284 YURIF FALSE
NM_001032287 YURIF FALSE
NM_001032287 YURIF FALSE
NM_001032384 YURIF FALSE
NM_001032384 YURIF FALSE
NM_001033002 YURIF FALSE
NM_001033024 YURIF FALSE
NM_001033025 YURIF FALSE
NM_001033025 YURIF FALSE
NM_001033057 YURIF FALSE
NM_001033112 YURIF FALSE
NM_001033503 YURIF FALSE
NM_001033503 YURIF FALSE
NM_001033518 YURIF FALSE
NM_001033519 YURIF FALSE
NM_001033521 YURIF FALSE
NM_001033522 YURIF FALSE
NM_001033551 YURIF FALSE
NM_001033551 YURIF FALSE
NM_001033561 YURIF FALSE
NM_001033566 YURIF FALSE
NM_001033568 YURIF FALSE
NM_001034077 YURIF FALSE
NM_001034077 YURIF FALSE
NM_001035247 YURIF FALSE
NM_001035521 YURIF FALSE
NM_001035521 YURIF FALSE
NM_001037163 YURIF FALSE
NM_001037164 YURIF FALSE
NM_001037334 YURIF FALSE
NM_001037582 YURIF FALSE
NM_001037639 YURIF FALSE
NM_001037639 YURIF FALSE
NM_001037738 YURIF FALSE
NM_001038702 YURIF FALSE
NM_001038702 YURIF FALSE
NM_001039083 YURIF FALSE
NM_001039083 YURIF FALSE
NM_001039350 YURIF FALSE
NM_001039375 YURIF FALSE
NM_001039375 YURIF FALSE
NM_001039476 YURIF FALSE
NM_001039481 YURIF FALSE
NM_001039619 YURIF FALSE
NM_001039711 YURIF FALSE
NM_001039772 YURIF FALSE
NM_001039916 YURIF FALSE
NM_001040006 YURIF FALSE
NM_001040006 YURIF FALSE
NM_001040100 YURIF FALSE
NM_001040113 YURIF FALSE
NM_001040114 YURIF FALSE
NM_001040152 YURIF FALSE
NM_001040192 YURIF FALSE
NM_001040276 YURIF FALSE
NM_001040429 YURIF FALSE
NM_001040431 YURIF FALSE
NM_001040440 YURIF FALSE
NM_001040444 YURIF FALSE
NM_001040446 YURIF FALSE
NM_001040450 YURIF FALSE
NM_001040453 YURIF FALSE
NM_001040454 YURIF FALSE
NM_001040455 YURIF FALSE
NM_001040610 YURIF FALSE
NM_001040655 YURIF FALSE
NM_001040656 YURIF FALSE
NM_001040657 YURIF FALSE
NM_001040658 YURIF FALSE
NM_001040659 YURIF FALSE
NM_001040660 YURIF FALSE
NM_001040709 YURIF FALSE
NM_001040712 YURIF FALSE
NM_001040874 YURIF FALSE
NM_001040874 YURIF FALSE
NM_001042351 YURIF FALSE
NM_001042369 YURIF FALSE
NM_001042370 YURIF FALSE
NM_001042383 YURIF FALSE
NM_001042384 YURIF FALSE
NM_001042399 YURIF FALSE
NM_001042399 YURIF FALSE
NM_001042400 YURIF FALSE
NM_001042403 YURIF FALSE
NM_001042414 YURIF FALSE
NM_001042415 YURIF FALSE
NM_001042415 YURIF FALSE
NM_001042416 YURIF FALSE
NM_001042416 YURIF FALSE
NM_001042417 YURIF FALSE
NM_001042425 YURIF FALSE
NM_001042426 YURIF FALSE
NM_001042440 YURIF FALSE
NM_001042441 YURIF FALSE
NM_001042442 YURIF FALSE
NM_001042452 YURIF FALSE
NM_001042461 YURIF FALSE
NM_001042462 YURIF FALSE
NM_001042474 YURIF FALSE
NM_001042494 YURIF FALSE
NM_001042495 YURIF FALSE
NM_001042496 YURIF FALSE
NM_001042497 YURIF FALSE
NM_001042540 YURIF FALSE
NM_001042540 YURIF FALSE
NM_001042548 YURIF FALSE
NM_001042548 YURIF FALSE
NM_001042559 YURIF FALSE
NM_001042618 YURIF FALSE
NM_001042618 YURIF FALSE
NM_001042663 YURIF FALSE
NM_001042749 YURIF FALSE
NM_001042762 YURIF FALSE
NM_001042762 YURIF FALSE
NM_001048183 YURIF FALSE
NM_001048197 YURIF FALSE
NM_001048198 YURIF FALSE
NM_001048199 YURIF FALSE
NM_001058 YURIF FALSE
NM_001070 YURIF FALSE
NM_001077180 YURIF FALSE
NM_001077180 YURIF FALSE
NM_001077199 YURIF FALSE
NM_001077238 YURIF FALSE
NM_001077238 YURIF FALSE
NM_001077269 YURIF FALSE
NM_001077350 YURIF FALSE
NM_001077399 YURIF FALSE
NM_001077416 YURIF FALSE
NM_001077418 YURIF FALSE
NM_001077418 YURIF FALSE
NM_001077419 YURIF FALSE
NM_001077419 YURIF FALSE
NM_001077493 YURIF FALSE
NM_001077494 YURIF FALSE
NM_001077523 YURIF FALSE
NM_001077654 YURIF FALSE
NM_001077663 YURIF FALSE
NM_001077663 YURIF FALSE
NM_001077664 YURIF FALSE
NM_001078175 YURIF FALSE
NM_001078175 YURIF FALSE
NM_001078176 YURIF FALSE
NM_001078176 YURIF FALSE
NM_001078177 YURIF FALSE
NM_001079526 YURIF FALSE
NM_001079670 YURIF FALSE
NM_001079673 YURIF FALSE
NM_001079843 YURIF FALSE
NM_001079858 YURIF FALSE
NM_001079859 YURIF FALSE
NM_001079859 YURIF FALSE
NM_001079860 YURIF FALSE
NM_001079877 YURIF FALSE
NM_001079877 YURIF FALSE
NM_001079882 YURIF FALSE
NM_001080383 YURIF FALSE
NM_001080556 YURIF FALSE
NM_001080556 YURIF FALSE
NM_001080951 YURIF FALSE
NM_001080951 YURIF FALSE
NM_001080955 YURIF FALSE
NM_001080955 YURIF FALSE
NM_001080976 YURIF FALSE
NM_001081472 YURIF FALSE
NM_001081550 YURIF FALSE
NM_001081550 YURIF FALSE
NM_001081559 YURIF FALSE
NM_001081559 YURIF FALSE
NM_001082968 YURIF FALSE
NM_001082968 YURIF FALSE
NM_001083535 YURIF FALSE
NM_001083601 YURIF FALSE
NM_001083602 YURIF FALSE
NM_001083602 YURIF FALSE
NM_001083603 YURIF FALSE
NM_001083603 YURIF FALSE
NM_001083613 YURIF FALSE
NM_001083613 YURIF FALSE
NM_001083614 YURIF FALSE
NM_001083614 YURIF FALSE
NM_001083908 YURIF FALSE
NM_001083908 YURIF FALSE
NM_001084392 YURIF FALSE
NM_001096 YURIF FALSE
NM_001096 YURIF FALSE
NM_001104 YURIF FALSE
NM_001117 YURIF FALSE
NM_001118 YURIF FALSE
NM_001124 YURIF FALSE
NM_001127 YURIF FALSE
NM_001135 YURIF FALSE
NM_001135 YURIF FALSE
NM_001145 YURIF FALSE
NM_001153 YURIF FALSE
NM_001154 YURIF FALSE
NM_001156 YURIF FALSE
NM_001156 YURIF FALSE
NM_001166 YURIF FALSE
NM_001195 YURIF FALSE
NM_001201 YURIF FALSE
NM_001221 YURIF FALSE
NM_001241 YURIF FALSE
NM_001241 YURIF FALSE
NM_001262 YURIF FALSE
NM_001274 YURIF FALSE
NM_001284 YURIF FALSE
NM_001286 YURIF FALSE
NM_001316 YURIF FALSE
NM_001320 YURIF FALSE
NM_001324 YURIF FALSE
NM_001333 YURIF FALSE
NM_001404 YURIF FALSE
NM_001417 YURIF FALSE
NM_001418 YURIF FALSE
NM_001439 YURIF FALSE
NM_001439 YURIF FALSE
NM_001456 YURIF FALSE
NM_001456 YURIF FALSE
NM_001469 YURIF FALSE
NM_001488 YURIF FALSE
NM_001494 YURIF FALSE
NM_001494 YURIF FALSE
NM_001516 YURIF FALSE
NM_001521 YURIF FALSE
NM_001521 YURIF FALSE
NM_001532 YURIF FALSE
NM_001539 YURIF FALSE
NM_001550 YURIF FALSE
NM_001558 YURIF FALSE
NM_001566 YURIF FALSE
NM_001570 YURIF FALSE
NM_001627 YURIF FALSE
NM_001660 YURIF FALSE
NM_001663 YURIF FALSE
NM_001676 YURIF FALSE
NM_001749 YURIF FALSE
NM_001749 YURIF FALSE
NM_001750 YURIF FALSE
NM_001762 YURIF FALSE
NM_001762 YURIF FALSE
NM_001788 YURIF FALSE
NM_001788 YURIF FALSE
NM_001809 YURIF FALSE
NM_001810 YURIF FALSE
NM_001829 YURIF FALSE
NM_001892 YURIF FALSE
NM_001912 YURIF FALSE
NM_001912 YURIF FALSE
NM_001914 YURIF FALSE
NM_001914 YURIF FALSE
NM_001938 YURIF FALSE
NM_001949 YURIF FALSE
NM_001961 YURIF FALSE
NM_001967 YURIF FALSE
NM_001982 YURIF FALSE
NM_001993 YURIF FALSE
NM_001997 YURIF FALSE
NM_002004 YURIF FALSE
NM_002004 YURIF FALSE
NM_002013 YURIF FALSE
NM_002035 YURIF FALSE
NM_002040 YURIF FALSE
NM_002061 YURIF FALSE
NM_002072 YURIF FALSE
NM_002077 YURIF FALSE
NM_002078 YURIF FALSE
NM_002154 YURIF FALSE
NM_002165 YURIF FALSE
NM_002165 YURIF FALSE
NM_002166 YURIF FALSE
NM_002197 YURIF FALSE
NM_002202 YURIF FALSE
NM_002210 YURIF FALSE
NM_002211 YURIF FALSE
NM_002214 YURIF FALSE
NM_002222 YURIF FALSE
NM_002222 YURIF FALSE
NM_002227 YURIF FALSE
NM_002239 YURIF FALSE
NM_002268 YURIF FALSE
NM_002311 YURIF FALSE
NM_002356 YURIF FALSE
NM_002357 YURIF FALSE
NM_002375 YURIF FALSE
NM_002375 YURIF FALSE
NM_002397 YURIF FALSE
NM_002399 YURIF FALSE
NM_002408 YURIF FALSE
NM_002449 YURIF FALSE
NM_002467 YURIF FALSE
NM_002474 YURIF FALSE
NM_002486 YURIF FALSE
NM_002488 YURIF FALSE
NM_002490 YURIF FALSE
NM_002500 YURIF FALSE
NM_002515 YURIF FALSE
NM_002519 YURIF FALSE
NM_002520 YURIF FALSE
NM_002520 YURIF FALSE
NM_002541 YURIF FALSE
NM_002572 YURIF FALSE
NM_002576 YURIF FALSE
NM_002576 YURIF FALSE
NM_002583 YURIF FALSE
NM_002592 YURIF FALSE
NM_002594 YURIF FALSE
NM_002601 YURIF FALSE
NM_002631 YURIF FALSE
NM_002676 YURIF FALSE
NM_002695 YURIF FALSE
NM_002696 YURIF FALSE
NM_002697 YURIF FALSE
NM_002709 YURIF FALSE
NM_002710 YURIF FALSE
NM_002734 YURIF FALSE
NM_002740 YURIF FALSE
NM_002755 YURIF FALSE
NM_002763 YURIF FALSE
NM_002767 YURIF FALSE
NM_002793 YURIF FALSE
NM_002795 YURIF FALSE
NM_002800 YURIF FALSE
NM_002818 YURIF FALSE
NM_002827 YURIF FALSE
NM_002828 YURIF FALSE
NM_002833 YURIF FALSE
NM_002839 YURIF FALSE
NM_002853 YURIF FALSE
NM_002873 YURIF FALSE
NM_002875 YURIF FALSE
NM_002880 YURIF FALSE
NM_002890 YURIF FALSE
NM_002902 YURIF FALSE
NM_002923 YURIF FALSE
NM_002924 YURIF FALSE
NM_002937 YURIF FALSE
NM_002942 YURIF FALSE
NM_002946 YURIF FALSE
NM_002948 YURIF FALSE
NM_002950 YURIF FALSE
NM_002951 YURIF FALSE
NM_002951 YURIF FALSE
NM_002971 YURIF FALSE
NM_003024 YURIF FALSE
NM_003029 YURIF FALSE
NM_003029 YURIF FALSE
NM_003048 YURIF FALSE
NM_003051 YURIF FALSE
NM_003062 YURIF FALSE
NM_003070 YURIF FALSE
NM_003070 YURIF FALSE
NM_003073 YURIF FALSE
NM_003073 YURIF FALSE
NM_003081 YURIF FALSE
NM_003089 YURIF FALSE
NM_003090 YURIF FALSE
NM_003098 YURIF FALSE
NM_003099 YURIF FALSE
NM_003099 YURIF FALSE
NM_003106 YURIF FALSE
NM_003110 YURIF FALSE
NM_003111 YURIF FALSE
NM_003130 YURIF FALSE
NM_003136 YURIF FALSE
NM_003159 YURIF FALSE
NM_003169 YURIF FALSE
NM_003170 YURIF FALSE
NM_003187 YURIF FALSE
NM_003194 YURIF FALSE
NM_003203 YURIF FALSE
NM_003215 YURIF FALSE
NM_003218 YURIF FALSE
NM_003234 YURIF FALSE
NM_003299 YURIF FALSE
NM_003304 YURIF FALSE
NM_003321 YURIF FALSE
NM_003324 YURIF FALSE
NM_003334 YURIF FALSE
NM_003342 YURIF FALSE
NM_003347 YURIF FALSE
NM_003347 YURIF FALSE
NM_003350 YURIF FALSE
NM_003352 YURIF FALSE
NM_003365 YURIF FALSE
NM_003373 YURIF FALSE
NM_003373 YURIF FALSE
NM_003385 YURIF FALSE
NM_003400 YURIF FALSE
NM_003427 YURIF FALSE
NM_003428 YURIF FALSE
NM_003442 YURIF FALSE
NM_003443 YURIF FALSE
NM_003450 YURIF FALSE
NM_003467 YURIF FALSE
NM_003477 YURIF FALSE
NM_003477 YURIF FALSE
NM_003481 YURIF FALSE
NM_003483 YURIF FALSE
NM_003504 YURIF FALSE
NM_003509 YURIF FALSE
NM_003510 YURIF FALSE
NM_003512 YURIF FALSE
NM_003514 YURIF FALSE
NM_003516 YURIF FALSE
NM_003516 YURIF FALSE
NM_003517 YURIF FALSE
NM_003518 YURIF FALSE
NM_003519 YURIF FALSE
NM_003519 YURIF FALSE
NM_003520 YURIF FALSE
NM_003524 YURIF FALSE
NM_003527 YURIF FALSE
NM_003531 YURIF FALSE
NM_003533 YURIF FALSE
NM_003535 YURIF FALSE
NM_003536 YURIF FALSE
NM_003537 YURIF FALSE
NM_003538 YURIF FALSE
NM_003541 YURIF FALSE
NM_003548 YURIF FALSE
NM_003548 YURIF FALSE
NM_003575 YURIF FALSE
NM_003590 YURIF FALSE
NM_003594 YURIF FALSE
NM_003596 YURIF FALSE
NM_003601 YURIF FALSE
NM_003618 YURIF FALSE
NM_003638 YURIF FALSE
NM_003663 YURIF FALSE
NM_003663 YURIF FALSE
NM_003709 YURIF FALSE
NM_003728 YURIF FALSE
NM_003753 YURIF FALSE
NM_003755 YURIF FALSE
NM_003774 YURIF FALSE
NM_003777 YURIF FALSE
NM_003787 YURIF FALSE
NM_003809 YURIF FALSE
NM_003818 YURIF FALSE
NM_003821 YURIF FALSE
NM_003839 YURIF FALSE
NM_003846 YURIF FALSE
NM_003851 YURIF FALSE
NM_003870 YURIF FALSE
NM_003878 YURIF FALSE
NM_003895 YURIF FALSE
NM_003896 YURIF FALSE
NM_003899 YURIF FALSE
NM_003902 YURIF FALSE
NM_003906 YURIF FALSE
NM_003907 YURIF FALSE
NM_003910 YURIF FALSE
NM_003913 YURIF FALSE
NM_003925 YURIF FALSE
NM_003932 YURIF FALSE
NM_003938 YURIF FALSE
NM_003952 YURIF FALSE
NM_003954 YURIF FALSE
NM_003971 YURIF FALSE
NM_003977 YURIF FALSE
NM_003980 YURIF FALSE
NM_003991 YURIF FALSE
NM_003991 YURIF FALSE
NM_003994 YURIF FALSE
NM_004027 YURIF FALSE
NM_004034 YURIF FALSE
NM_004034 YURIF FALSE
NM_004041 YURIF FALSE
NM_004064 YURIF FALSE
NM_004083 YURIF FALSE
NM_004094 YURIF FALSE
NM_004110 YURIF FALSE
NM_004110 YURIF FALSE
NM_004116 YURIF FALSE
NM_004116 YURIF FALSE
NM_004125 YURIF FALSE
NM_004161 YURIF FALSE
NM_004169 YURIF FALSE
NM_004169 YURIF FALSE
NM_004184 YURIF FALSE
NM_004189 YURIF FALSE
NM_004211 YURIF FALSE
NM_004215 YURIF FALSE
NM_004229 YURIF FALSE
NM_004249 YURIF FALSE
NM_004261 YURIF FALSE
NM_004261 YURIF FALSE
NM_004270 YURIF FALSE
NM_004275 YURIF FALSE
NM_004284 YURIF FALSE
NM_004316 YURIF FALSE
NM_004333 YURIF FALSE
NM_004336 YURIF FALSE
NM_004354 YURIF FALSE
NM_004360 YURIF FALSE
NM_004361 YURIF FALSE
NM_004376 YURIF FALSE
NM_004401 YURIF FALSE
NM_004405 YURIF FALSE
NM_004426 YURIF FALSE
NM_004435 YURIF FALSE
NM_004439 YURIF FALSE
NM_004439 YURIF FALSE
NM_004445 YURIF FALSE
NM_004453 YURIF FALSE
NM_004464 YURIF FALSE
NM_004464 YURIF FALSE
NM_004477 YURIF FALSE
NM_004485 YURIF FALSE
NM_004485 YURIF FALSE
NM_004495 YURIF FALSE
NM_004507 YURIF FALSE
NM_004515 YURIF FALSE
NM_004523 YURIF FALSE
NM_004528 YURIF FALSE
NM_004529 YURIF FALSE
NM_004541 YURIF FALSE
NM_004545 YURIF FALSE
NM_004551 YURIF FALSE
NM_004559 YURIF FALSE
NM_004577 YURIF FALSE
NM_004589 YURIF FALSE
NM_004593 YURIF FALSE
NM_004597 YURIF FALSE
NM_004597 YURIF FALSE
NM_004600 YURIF FALSE
NM_004608 YURIF FALSE
NM_004629 YURIF FALSE
NM_004687 YURIF FALSE
NM_004697 YURIF FALSE
NM_004707 YURIF FALSE
NM_004728 YURIF FALSE
NM_004730 YURIF FALSE
NM_004742 YURIF FALSE
NM_004763 YURIF FALSE
NM_004772 YURIF FALSE
NM_004782 YURIF FALSE
NM_004784 YURIF FALSE
NM_004805 YURIF FALSE
NM_004827 YURIF FALSE
NM_004846 YURIF FALSE
NM_004859 YURIF FALSE
NM_004869 YURIF FALSE
NM_004886 YURIF FALSE
NM_004894 YURIF FALSE
NM_004894 YURIF FALSE
NM_004898 YURIF FALSE
NM_004911 YURIF FALSE
NM_004912 YURIF FALSE
NM_004924 YURIF FALSE
NM_004927 YURIF FALSE
NM_004957 YURIF FALSE
NM_004958 YURIF FALSE
NM_004960 YURIF FALSE
NM_004969 YURIF FALSE
NM_004972 YURIF FALSE
NM_004990 YURIF FALSE
NM_005006 YURIF FALSE
NM_005025 YURIF FALSE
NM_005040 YURIF FALSE
NM_005040 YURIF FALSE
NM_005063 YURIF FALSE
NM_005066 YURIF FALSE
NM_005085 YURIF FALSE
NM_005102 YURIF FALSE
NM_005102 YURIF FALSE
NM_005113 YURIF FALSE
NM_005119 YURIF FALSE
NM_005121 YURIF FALSE
NM_005124 YURIF FALSE
NM_005126 YURIF FALSE
NM_005151 YURIF FALSE
NM_005171 YURIF FALSE
NM_005172 YURIF FALSE
NM_005175 YURIF FALSE
NM_005175 YURIF FALSE
NM_005184 YURIF FALSE
NM_005186 YURIF FALSE
NM_005224 YURIF FALSE
NM_005228 YURIF FALSE
NM_005231 YURIF FALSE
NM_005238 YURIF FALSE
NM_005240 YURIF FALSE
NM_005241 YURIF FALSE
NM_005241 YURIF FALSE
NM_005244 YURIF FALSE
NM_005244 YURIF FALSE
NM_005264 YURIF FALSE
NM_005285 YURIF FALSE
NM_005336 YURIF FALSE
NM_005345 YURIF FALSE
NM_005395 YURIF FALSE
NM_005395 YURIF FALSE
NM_005406 YURIF FALSE
NM_005429 YURIF FALSE
NM_005433 YURIF FALSE
NM_005435 YURIF FALSE
NM_005439 YURIF FALSE
NM_005476 YURIF FALSE
NM_005479 YURIF FALSE
NM_005480 YURIF FALSE
NM_005481 YURIF FALSE
NM_005484 YURIF FALSE
NM_005484 YURIF FALSE
NM_005500 YURIF FALSE
NM_005510 YURIF FALSE
NM_005534 YURIF FALSE
NM_005575 YURIF FALSE
NM_005594 YURIF FALSE
NM_005595 YURIF FALSE
NM_005600 YURIF FALSE
NM_005611 YURIF FALSE
NM_005631 YURIF FALSE
NM_005648 YURIF FALSE
NM_005659 YURIF FALSE
NM_005680 YURIF FALSE
NM_005688 YURIF FALSE
NM_005692 YURIF FALSE
NM_005710 YURIF FALSE
NM_005710 YURIF FALSE
NM_005713 YURIF FALSE
NM_005731 YURIF FALSE
NM_005735 YURIF FALSE
NM_005736 YURIF FALSE
NM_005738 YURIF FALSE
NM_005746 YURIF FALSE
NM_005749 YURIF FALSE
NM_005756 YURIF FALSE
NM_005756 YURIF FALSE
NM_005760 YURIF FALSE
NM_005768 YURIF FALSE
NM_005772 YURIF FALSE
NM_005776 YURIF FALSE
NM_005780 YURIF FALSE
NM_005785 YURIF FALSE
NM_005785 YURIF FALSE
NM_005791 YURIF FALSE
NM_005800 YURIF FALSE
NM_005801 YURIF FALSE
NM_005804 YURIF FALSE
NM_005834 YURIF FALSE
NM_005843 YURIF FALSE
NM_005870 YURIF FALSE
NM_005871 YURIF FALSE
NM_005891 YURIF FALSE
NM_005899 YURIF FALSE
NM_005900 YURIF FALSE
NM_005910 YURIF FALSE
NM_005915 YURIF FALSE
NM_005917 YURIF FALSE
NM_005935 YURIF FALSE
NM_005956 YURIF FALSE
NM_005983 YURIF FALSE
NM_005992 YURIF FALSE
NM_006010 YURIF FALSE
NM_006014 YURIF FALSE
NM_006023 YURIF FALSE
NM_006038 YURIF FALSE
NM_006052 YURIF FALSE
NM_006071 YURIF FALSE
NM_006076 YURIF FALSE
NM_006078 YURIF FALSE
NM_006082 YURIF FALSE
NM_006090 YURIF FALSE
NM_006092 YURIF FALSE
NM_006095 YURIF FALSE
NM_006100 YURIF FALSE
NM_006106 YURIF FALSE
NM_006106 YURIF FALSE
NM_006109 YURIF FALSE
NM_006117 YURIF FALSE
NM_006117 YURIF FALSE
NM_006135 YURIF FALSE
NM_006154 YURIF FALSE
NM_006155 YURIF FALSE
NM_006155 YURIF FALSE
NM_006157 YURIF FALSE
NM_006158 YURIF FALSE
NM_006161 YURIF FALSE
NM_006200 YURIF FALSE
NM_006227 YURIF FALSE
NM_006237 YURIF FALSE
NM_006242 YURIF FALSE
NM_006246 YURIF FALSE
NM_006247 YURIF FALSE
NM_006256 YURIF FALSE
NM_006257 YURIF FALSE
NM_006263 YURIF FALSE
NM_006263 YURIF FALSE
NM_006267 YURIF FALSE
NM_006278 YURIF FALSE
NM_006303 YURIF FALSE
NM_006313 YURIF FALSE
NM_006324 YURIF FALSE
NM_006327 YURIF FALSE
NM_006330 YURIF FALSE
NM_006336 YURIF FALSE
NM_006339 YURIF FALSE
NM_006346 YURIF FALSE
NM_006351 YURIF FALSE
NM_006353 YURIF FALSE
NM_006354 YURIF FALSE
NM_006367 YURIF FALSE
NM_006367 YURIF FALSE
NM_006369 YURIF FALSE
NM_006377 YURIF FALSE
NM_006384 YURIF FALSE
NM_006387 YURIF FALSE
NM_006432 YURIF FALSE
NM_006445 YURIF FALSE
NM_006452 YURIF FALSE
NM_006461 YURIF FALSE
NM_006465 YURIF FALSE
NM_006468 YURIF FALSE
NM_006469 YURIF FALSE
NM_006471 YURIF FALSE
NM_006489 YURIF FALSE
NM_006502 YURIF FALSE
NM_006503 YURIF FALSE
NM_006503 YURIF FALSE
NM_006530 YURIF FALSE
NM_006534 YURIF FALSE
NM_006534 YURIF FALSE
NM_006544 YURIF FALSE
NM_006547 YURIF FALSE
NM_006557 YURIF FALSE
NM_006575 YURIF FALSE
NM_006575 YURIF FALSE
NM_006584 YURIF FALSE
NM_006591 YURIF FALSE
NM_006597 YURIF FALSE
NM_006597 YURIF FALSE
NM_006601 YURIF FALSE
NM_006608 YURIF FALSE
NM_006614 YURIF FALSE
NM_006618 YURIF FALSE
NM_006633 YURIF FALSE
NM_006635 YURIF FALSE
NM_006636 YURIF FALSE
NM_006636 YURIF FALSE
NM_006644 YURIF FALSE
NM_006649 YURIF FALSE
NM_006660 YURIF FALSE
NM_006676 YURIF FALSE
NM_006676 YURIF FALSE
NM_006693 YURIF FALSE
NM_006693 YURIF FALSE
NM_006706 YURIF FALSE
NM_006706 YURIF FALSE
NM_006721 YURIF FALSE
NM_006726 YURIF FALSE
NM_006732 YURIF FALSE
NM_006738 YURIF FALSE
NM_006739 YURIF FALSE
NM_006744 YURIF FALSE
NM_006756 YURIF FALSE
NM_006756 YURIF FALSE
NM_006759 YURIF FALSE
NM_006769 YURIF FALSE
NM_006785 YURIF FALSE
NM_006785 YURIF FALSE
NM_006808 YURIF FALSE
NM_006813 YURIF FALSE
NM_006815 YURIF FALSE
NM_006837 YURIF FALSE
NM_006849 YURIF FALSE
NM_006870 YURIF FALSE
NM_006877 YURIF FALSE
NM_006888 YURIF FALSE
NM_006910 YURIF FALSE
NM_006910 YURIF FALSE
NM_006938 YURIF FALSE
NM_006951 YURIF FALSE
NM_006956 YURIF FALSE
NM_006956 YURIF FALSE
NM_006978 YURIF FALSE
NM_006988 YURIF FALSE
NM_006989 YURIF FALSE
NM_006989 YURIF FALSE
NM_006996 YURIF FALSE
NM_007013 YURIF FALSE
NM_007042 YURIF FALSE
NM_007051 YURIF FALSE
NM_007083 YURIF FALSE
NM_007121 YURIF FALSE
NM_007130 YURIF FALSE
NM_007131 YURIF FALSE
NM_007149 YURIF FALSE
NM_007189 YURIF FALSE
NM_007199 YURIF FALSE
NM_007199 YURIF FALSE
NM_007200 YURIF FALSE
NM_007210 YURIF FALSE
NM_007218 YURIF FALSE
NM_007254 YURIF FALSE
NM_007255 YURIF FALSE
NM_007262 YURIF FALSE
NM_007262 YURIF FALSE
NM_007277 YURIF FALSE
NM_007280 YURIF FALSE
NM_007308 YURIF FALSE
NM_007311 YURIF FALSE
NM_007311 YURIF FALSE
NM_007314 YURIF FALSE
NM_007350 YURIF FALSE
NM_007362 YURIF FALSE
NM_007362 YURIF FALSE
NM_007363 YURIF FALSE
NM_007374 YURIF FALSE
NM_007375 YURIF FALSE
NM_012093 YURIF FALSE
NM_012096 YURIF FALSE
NM_012099 YURIF FALSE
NM_012106 YURIF FALSE
NM_012118 YURIF FALSE
NM_012174 YURIF FALSE
NM_012174 YURIF FALSE
NM_012179 YURIF FALSE
NM_012181 YURIF FALSE
NM_012182 YURIF FALSE
NM_012215 YURIF FALSE
NM_012215 YURIF FALSE
NM_012239 YURIF FALSE
NM_012239 YURIF FALSE
NM_012245 YURIF FALSE
NM_012250 YURIF FALSE
NM_012256 YURIF FALSE
NM_012260 YURIF FALSE
NM_012262 YURIF FALSE
NM_012279 YURIF FALSE
NM_012281 YURIF FALSE
NM_012291 YURIF FALSE
NM_012297 YURIF FALSE
NM_012304 YURIF FALSE
NM_012311 YURIF FALSE
NM_012321 YURIF FALSE
NM_012327 YURIF FALSE
NM_012327 YURIF FALSE
NM_012333 YURIF FALSE
NM_012345 YURIF FALSE
NM_012406 YURIF FALSE
NM_012426 YURIF FALSE
NM_012432 YURIF FALSE
NM_012433 YURIF FALSE
NM_012437 YURIF FALSE
NM_012478 YURIF FALSE
NM_012486 YURIF FALSE
NM_012486 YURIF FALSE
NM_013227 YURIF FALSE
NM_013227 YURIF FALSE
NM_013231 YURIF FALSE
NM_013235 YURIF FALSE
NM_013235 YURIF FALSE
NM_013242 YURIF FALSE
NM_013264 YURIF FALSE
NM_013309 YURIF FALSE
NM_013326 YURIF FALSE
NM_013329 YURIF FALSE
NM_013332 YURIF FALSE
NM_013341 YURIF FALSE
NM_013362 YURIF FALSE
NM_013365 YURIF FALSE
NM_013365 YURIF FALSE
NM_013367 YURIF FALSE
NM_013375 YURIF FALSE
NM_013390 YURIF FALSE
NM_013390 YURIF FALSE
NM_013433 YURIF FALSE
NM_013436 YURIF FALSE
NM_013436 YURIF FALSE
NM_013440 YURIF FALSE
NM_013443 YURIF FALSE
NM_013446 YURIF FALSE
NM_013956 YURIF FALSE
NM_013957 YURIF FALSE
NM_013958 YURIF FALSE
NM_013960 YURIF FALSE
NM_013961 YURIF FALSE
NM_013964 YURIF FALSE
NM_013975 YURIF FALSE
NM_014000 YURIF FALSE
NM_014000 YURIF FALSE
NM_014016 YURIF FALSE
NM_014039 YURIF FALSE
NM_014045 YURIF FALSE
NM_014077 YURIF FALSE
NM_014138 YURIF FALSE
NM_014138 YURIF FALSE
NM_014141 YURIF FALSE
NM_014171 YURIF FALSE
NM_014177 YURIF FALSE
NM_014183 YURIF FALSE
NM_014203 YURIF FALSE
NM_014206 YURIF FALSE
NM_014226 YURIF FALSE
NM_014283 YURIF FALSE
NM_014290 YURIF FALSE
NM_014291 YURIF FALSE
NM_014296 YURIF FALSE
NM_014330 YURIF FALSE
NM_014342 YURIF FALSE
NM_014344 YURIF FALSE
NM_014380 YURIF FALSE
NM_014382 YURIF FALSE
NM_014384 YURIF FALSE
NM_014390 YURIF FALSE
NM_014412 YURIF FALSE
NM_014434 YURIF FALSE
NM_014445 YURIF FALSE
NM_014447 YURIF FALSE
NM_014454 YURIF FALSE
NM_014462 YURIF FALSE
NM_014473 YURIF FALSE
NM_014484 YURIF FALSE
NM_014494 YURIF FALSE
NM_014509 YURIF FALSE
NM_014548 YURIF FALSE
NM_014569 YURIF FALSE
NM_014594 YURIF FALSE
NM_014595 YURIF FALSE
NM_014602 YURIF FALSE
NM_014618 YURIF FALSE
NM_014637 YURIF FALSE
NM_014639 YURIF FALSE
NM_014641 YURIF FALSE
NM_014663 YURIF FALSE
NM_014672 YURIF FALSE
NM_014676 YURIF FALSE
NM_014676 YURIF FALSE
NM_014693 YURIF FALSE
NM_014705 YURIF FALSE
NM_014708 YURIF FALSE
NM_014728 YURIF FALSE
NM_014744 YURIF FALSE
NM_014749 YURIF FALSE
NM_014754 YURIF FALSE
NM_014756 YURIF FALSE
NM_014756 YURIF FALSE
NM_014757 YURIF FALSE
NM_014760 YURIF FALSE
NM_014761 YURIF FALSE
NM_014775 YURIF FALSE
NM_014775 YURIF FALSE
NM_014791 YURIF FALSE
NM_014800 YURIF FALSE
NM_014802 YURIF FALSE
NM_014805 YURIF FALSE
NM_014819 YURIF FALSE
NM_014844 YURIF FALSE
NM_014847 YURIF FALSE
NM_014857 YURIF FALSE
NM_014858 YURIF FALSE
NM_014860 YURIF FALSE
NM_014861 YURIF FALSE
NM_014865 YURIF FALSE
NM_014874 YURIF FALSE
NM_014874 YURIF FALSE
NM_014875 YURIF FALSE
NM_014881 YURIF FALSE
NM_014886 YURIF FALSE
NM_014893 YURIF FALSE
NM_014893 YURIF FALSE
NM_014898 YURIF FALSE
NM_014899 YURIF FALSE
NM_014901 YURIF FALSE
NM_014902 YURIF FALSE
NM_014911 YURIF FALSE
NM_014912 YURIF FALSE
NM_014932 YURIF FALSE
NM_014934 YURIF FALSE
NM_014934 YURIF FALSE
NM_014939 YURIF FALSE
NM_014946 YURIF FALSE
NM_014991 YURIF FALSE
NM_014992 YURIF FALSE
NM_015009 YURIF FALSE
NM_015027 YURIF FALSE
NM_015032 YURIF FALSE
NM_015037 YURIF FALSE
NM_015041 YURIF FALSE
NM_015058 YURIF FALSE
NM_015062 YURIF FALSE
NM_015068 YURIF FALSE
NM_015087 YURIF FALSE
NM_015087 YURIF FALSE
NM_015110 YURIF FALSE
NM_015116 YURIF FALSE
NM_015117 YURIF FALSE
NM_015127 YURIF FALSE
NM_015139 YURIF FALSE
NM_015149 YURIF FALSE
NM_015169 YURIF FALSE
NM_015171 YURIF FALSE
NM_015186 YURIF FALSE
NM_015192 YURIF FALSE
NM_015202 YURIF FALSE
NM_015203 YURIF FALSE
NM_015231 YURIF FALSE
NM_015239 YURIF FALSE
NM_015252 YURIF FALSE
NM_015252 YURIF FALSE
NM_015263 YURIF FALSE
NM_015308 YURIF FALSE
NM_015329 YURIF FALSE
NM_015338 YURIF FALSE
NM_015344 YURIF FALSE
NM_015361 YURIF FALSE
NM_015367 YURIF FALSE
NM_015373 YURIF FALSE
NM_015373 YURIF FALSE
NM_015386 YURIF FALSE
NM_015391 YURIF FALSE
NM_015414 YURIF FALSE
NM_015419 YURIF FALSE
NM_015465 YURIF FALSE
NM_015485 YURIF FALSE
NM_015485 YURIF FALSE
NM_015488 YURIF FALSE
NM_015508 YURIF FALSE
NM_015520 YURIF FALSE
NM_015533 YURIF FALSE
NM_015571 YURIF FALSE
NM_015571 YURIF FALSE
NM_015595 YURIF FALSE
NM_015608 YURIF FALSE
NM_015610 YURIF FALSE
NM_015633 YURIF FALSE
NM_015638 YURIF FALSE
NM_015638 YURIF FALSE
NM_015653 YURIF FALSE
NM_015659 YURIF FALSE
NM_015679 YURIF FALSE
NM_015681 YURIF FALSE
NM_015684 YURIF FALSE
NM_015701 YURIF FALSE
NM_015726 YURIF FALSE
NM_015727 YURIF FALSE
NM_015853 YURIF FALSE
NM_015895 YURIF FALSE
NM_015912 YURIF FALSE
NM_015913 YURIF FALSE
NM_015942 YURIF FALSE
NM_015947 YURIF FALSE
NM_015957 YURIF FALSE
NM_015969 YURIF FALSE
NM_015974 YURIF FALSE
NM_015984 YURIF FALSE
NM_015994 YURIF FALSE
NM_015997 YURIF FALSE
NM_015997 YURIF FALSE
NM_016002 YURIF FALSE
NM_016003 YURIF FALSE
NM_016021 YURIF FALSE
NM_016025 YURIF FALSE
NM_016025 YURIF FALSE
NM_016035 YURIF FALSE
NM_016038 YURIF FALSE
NM_016038 YURIF FALSE
NM_016042 YURIF FALSE
NM_016045 YURIF FALSE
NM_016069 YURIF FALSE
NM_016103 YURIF FALSE
NM_016103 YURIF FALSE
NM_016115 YURIF FALSE
NM_016122 YURIF FALSE
NM_016122 YURIF FALSE
NM_016141 YURIF FALSE
NM_016145 YURIF FALSE
NM_016146 YURIF FALSE
NM_016167 YURIF FALSE
NM_016169 YURIF FALSE
NM_016183 YURIF FALSE
NM_016200 YURIF FALSE
NM_016205 YURIF FALSE
NM_016206 YURIF FALSE
NM_016218 YURIF FALSE
NM_016222 YURIF FALSE
NM_016228 YURIF FALSE
NM_016237 YURIF FALSE
NM_016238 YURIF FALSE
NM_016255 YURIF FALSE
NM_016260 YURIF FALSE
NM_016264 YURIF FALSE
NM_016265 YURIF FALSE
NM_016265 YURIF FALSE
NM_016283 YURIF FALSE
NM_016284 YURIF FALSE
NM_016306 YURIF FALSE
NM_016315 YURIF FALSE
NM_016322 YURIF FALSE
NM_016338 YURIF FALSE
NM_016340 YURIF FALSE
NM_016341 YURIF FALSE
NM_016374 YURIF FALSE
NM_016376 YURIF FALSE
NM_016390 YURIF FALSE
NM_016396 YURIF FALSE
NM_016399 YURIF FALSE
NM_016410 YURIF FALSE
NM_016440 YURIF FALSE
NM_016440 YURIF FALSE
NM_016448 YURIF FALSE
NM_016458 YURIF FALSE
NM_016458 YURIF FALSE
NM_016464 YURIF FALSE
NM_016467 YURIF FALSE
NM_016467 YURIF FALSE
NM_016470 YURIF FALSE
NM_016475 YURIF FALSE
NM_016475 YURIF FALSE
NM_016480 YURIF FALSE
NM_016486 YURIF FALSE
NM_016497 YURIF FALSE
NM_016498 YURIF FALSE
NM_016498 YURIF FALSE
NM_016507 YURIF FALSE
NM_016507 YURIF FALSE
NM_016522 YURIF FALSE
NM_016529 YURIF FALSE
NM_016548 YURIF FALSE
NM_016578 YURIF FALSE
NM_016621 YURIF FALSE
NM_016621 YURIF FALSE
NM_016631 YURIF FALSE
NM_016834 YURIF FALSE
NM_016835 YURIF FALSE
NM_016841 YURIF FALSE
NM_016848 YURIF FALSE
NM_016941 YURIF FALSE
NM_017436 YURIF FALSE
NM_017446 YURIF FALSE
NM_017446 YURIF FALSE
NM_017489 YURIF FALSE
NM_017516 YURIF FALSE
NM_017544 YURIF FALSE
NM_017546 YURIF FALSE
NM_017576 YURIF FALSE
NM_017585 YURIF FALSE
NM_017610 YURIF FALSE
NM_017646 YURIF FALSE
NM_017665 YURIF FALSE
NM_017673 YURIF FALSE
NM_017686 YURIF FALSE
NM_017715 YURIF FALSE
NM_017721 YURIF FALSE
NM_017728 YURIF FALSE
NM_017736 YURIF FALSE
NM_017737 YURIF FALSE
NM_017737 YURIF FALSE
NM_017741 YURIF FALSE
NM_017748 YURIF FALSE
NM_017761 YURIF FALSE
NM_017766 YURIF FALSE
NM_017797 YURIF FALSE
NM_017824 YURIF FALSE
NM_017832 YURIF FALSE
NM_017833 YURIF FALSE
NM_017847 YURIF FALSE
NM_017861 YURIF FALSE
NM_017877 YURIF FALSE
NM_017895 YURIF FALSE
NM_017901 YURIF FALSE
NM_017901 YURIF FALSE
NM_017906 YURIF FALSE
NM_017918 YURIF FALSE
NM_017920 YURIF FALSE
NM_017920 YURIF FALSE
NM_017921 YURIF FALSE
NM_017941 YURIF FALSE
NM_017941 YURIF FALSE
NM_017945 YURIF FALSE
NM_017946 YURIF FALSE
NM_017948 YURIF FALSE
NM_017948 YURIF FALSE
NM_017983 YURIF FALSE
NM_017987 YURIF FALSE
NM_017991 YURIF FALSE
NM_017991 YURIF FALSE
NM_017994 YURIF FALSE
NM_018003 YURIF FALSE
NM_018008 YURIF FALSE
NM_018063 YURIF FALSE
NM_018066 YURIF FALSE
NM_018067 YURIF FALSE
NM_018112 YURIF FALSE
NM_018113 YURIF FALSE
NM_018116 YURIF FALSE
NM_018116 YURIF FALSE
NM_018120 YURIF FALSE
NM_018127 YURIF FALSE
NM_018139 YURIF FALSE
NM_018139 YURIF FALSE
NM_018143 YURIF FALSE
NM_018146 YURIF FALSE
NM_018157 YURIF FALSE
NM_018161 YURIF FALSE
NM_018164 YURIF FALSE
NM_018167 YURIF FALSE
NM_018169 YURIF FALSE
NM_018184 YURIF FALSE
NM_018201 YURIF FALSE
NM_018210 YURIF FALSE
NM_018214 YURIF FALSE
NM_018221 YURIF FALSE
NM_018222 YURIF FALSE
NM_018237 YURIF FALSE
NM_018238 YURIF FALSE
NM_018250 YURIF FALSE
NM_018262 YURIF FALSE
NM_018264 YURIF FALSE
NM_018264 YURIF FALSE
NM_018291 YURIF FALSE
NM_018291 YURIF FALSE
NM_018298 YURIF FALSE
NM_018307 YURIF FALSE
NM_018313 YURIF FALSE
NM_018319 YURIF FALSE
NM_018319 YURIF FALSE
NM_018325 YURIF FALSE
NM_018332 YURIF FALSE
NM_018353 YURIF FALSE
NM_018359 YURIF FALSE
NM_018360 YURIF FALSE
NM_018366 YURIF FALSE
NM_018370 YURIF FALSE
NM_018375 YURIF FALSE
NM_018376 YURIF FALSE
NM_018392 YURIF FALSE
NM_018403 YURIF FALSE
NM_018407 YURIF FALSE
NM_018413 YURIF FALSE
NM_018421 YURIF FALSE
NM_018426 YURIF FALSE
NM_018430 YURIF FALSE
NM_018433 YURIF FALSE
NM_018442 YURIF FALSE
NM_018442 YURIF FALSE
NM_018443 YURIF FALSE
NM_018443 YURIF FALSE
NM_018444 YURIF FALSE
NM_018449 YURIF FALSE
NM_018475 YURIF FALSE
NM_018490 YURIF FALSE
NM_018502 YURIF FALSE
NM_018527 YURIF FALSE
NM_018566 YURIF FALSE
NM_018571 YURIF FALSE
NM_018622 YURIF FALSE
NM_018622 YURIF FALSE
NM_018638 YURIF FALSE
NM_018669 YURIF FALSE
NM_018676 YURIF FALSE
NM_018676 YURIF FALSE
NM_018683 YURIF FALSE
NM_018703 YURIF FALSE
NM_018703 YURIF FALSE
NM_018844 YURIF FALSE
NM_018849 YURIF FALSE
NM_018850 YURIF FALSE
NM_018898 YURIF FALSE
NM_018947 YURIF FALSE
NM_018967 YURIF FALSE
NM_018994 YURIF FALSE
NM_018999 YURIF FALSE
NM_019006 YURIF FALSE
NM_019018 YURIF FALSE
NM_019021 YURIF FALSE
NM_019023 YURIF FALSE
NM_019044 YURIF FALSE
NM_019058 YURIF FALSE
NM_019070 YURIF FALSE
NM_019072 YURIF FALSE
NM_019088 YURIF FALSE
NM_019095 YURIF FALSE
NM_019096 YURIF FALSE
NM_019108 YURIF FALSE
NM_019116 YURIF FALSE
NM_019609 YURIF FALSE
NM_019845 YURIF FALSE
NM_019891 YURIF FALSE
NM_020117 YURIF FALSE
NM_020120 YURIF FALSE
NM_020123 YURIF FALSE
NM_020137 YURIF FALSE
NM_020166 YURIF FALSE
NM_020175 YURIF FALSE
NM_020178 YURIF FALSE
NM_020189 YURIF FALSE
NM_020193 YURIF FALSE
NM_020201 YURIF FALSE
NM_020210 YURIF FALSE
NM_020226 YURIF FALSE
NM_020240 YURIF FALSE
NM_020240 YURIF FALSE
NM_020242 YURIF FALSE
NM_020251 YURIF FALSE
NM_020311 YURIF FALSE
NM_020314 YURIF FALSE
NM_020319 YURIF FALSE
NM_020345 YURIF FALSE
NM_020365 YURIF FALSE
NM_020368 YURIF FALSE
NM_020386 YURIF FALSE
NM_020408 YURIF FALSE
NM_020421 YURIF FALSE
NM_020421 YURIF FALSE
NM_020449 YURIF FALSE
NM_020449 YURIF FALSE
NM_020463 YURIF FALSE
NM_020463 YURIF FALSE
NM_020531 YURIF FALSE
NM_020536 YURIF FALSE
NM_020639 YURIF FALSE
NM_020726 YURIF FALSE
NM_020752 YURIF FALSE
NM_020775 YURIF FALSE
NM_020776 YURIF FALSE
NM_020781 YURIF FALSE
NM_020815 YURIF FALSE
NM_020828 YURIF FALSE
NM_020854 YURIF FALSE
NM_020861 YURIF FALSE
NM_020888 YURIF FALSE
NM_020889 YURIF FALSE
NM_020899 YURIF FALSE
NM_020935 YURIF FALSE
NM_020936 YURIF FALSE
NM_020937 YURIF FALSE
NM_020940 YURIF FALSE
NM_020967 YURIF FALSE
NM_020999 YURIF FALSE
NM_021012 YURIF FALSE
NM_021019 YURIF FALSE
NM_021019 YURIF FALSE
NM_021030 YURIF FALSE
NM_021035 YURIF FALSE
NM_021045 YURIF FALSE
NM_021052 YURIF FALSE
NM_021062 YURIF FALSE
NM_021063 YURIF FALSE
NM_021066 YURIF FALSE
NM_021074 YURIF FALSE
NM_021079 YURIF FALSE
NM_021107 YURIF FALSE
NM_021107 YURIF FALSE
NM_021115 YURIF FALSE
NM_021145 YURIF FALSE
NM_021163 YURIF FALSE
NM_021180 YURIF FALSE
NM_021180 YURIF FALSE
NM_021183 YURIF FALSE
NM_021210 YURIF FALSE
NM_021211 YURIF FALSE
NM_021211 YURIF FALSE
NM_021220 YURIF FALSE
NM_021224 YURIF FALSE
NM_021229 YURIF FALSE
NM_021239 YURIF FALSE
NM_021249 YURIF FALSE
NM_021254 YURIF FALSE
NM_021628 YURIF FALSE
NM_021643 YURIF FALSE
NM_021728 YURIF FALSE
NM_021732 YURIF FALSE
NM_021814 YURIF FALSE
NM_021818 YURIF FALSE
NM_021824 YURIF FALSE
NM_021911 YURIF FALSE
NM_021914 YURIF FALSE
NM_021931 YURIF FALSE
NM_021933 YURIF FALSE
NM_021934 YURIF FALSE
NM_021934 YURIF FALSE
NM_021942 YURIF FALSE
NM_021942 YURIF FALSE
NM_021965 YURIF FALSE
NM_021973 YURIF FALSE
NM_022037 YURIF FALSE
NM_022048 YURIF FALSE
NM_022066 YURIF FALSE
NM_022067 YURIF FALSE
NM_022081 YURIF FALSE
NM_022087 YURIF FALSE
NM_022116 YURIF FALSE
NM_022116 YURIF FALSE
NM_022118 YURIF FALSE
NM_022128 YURIF FALSE
NM_022173 YURIF FALSE
NM_022307 YURIF FALSE
NM_022334 YURIF FALSE
NM_022338 YURIF FALSE
NM_022342 YURIF FALSE
NM_022346 YURIF FALSE
NM_022356 YURIF FALSE
NM_022357 YURIF FALSE
NM_022357 YURIF FALSE
NM_022366 YURIF FALSE
NM_022370 YURIF FALSE
NM_022454 YURIF FALSE
NM_022456 YURIF FALSE
NM_022458 YURIF FALSE
NM_022466 YURIF FALSE
NM_022486 YURIF FALSE
NM_022491 YURIF FALSE
NM_022495 YURIF FALSE
NM_022496 YURIF FALSE
NM_022497 YURIF FALSE
NM_022650 YURIF FALSE
NM_022662 YURIF FALSE
NM_022760 YURIF FALSE
NM_022774 YURIF FALSE
NM_022776 YURIF FALSE
NM_022821 YURIF FALSE
NM_022822 YURIF FALSE
NM_022831 YURIF FALSE
NM_022836 YURIF FALSE
NM_022844 YURIF FALSE
NM_022905 YURIF FALSE
NM_022916 YURIF FALSE
NM_022970 YURIF FALSE
NM_022970 YURIF FALSE
NM_023070 YURIF FALSE
NM_023071 YURIF FALSE
NM_023075 YURIF FALSE
NM_023079 YURIF FALSE
NM_023935 YURIF FALSE
NM_024006 YURIF FALSE
NM_024006 YURIF FALSE
NM_024019 YURIF FALSE
NM_024026 YURIF FALSE
NM_024032 YURIF FALSE
NM_024051 YURIF FALSE
NM_024052 YURIF FALSE
NM_024069 YURIF FALSE
NM_024072 YURIF FALSE
NM_024072 YURIF FALSE
NM_024091 YURIF FALSE
NM_024120 YURIF FALSE
NM_024120 YURIF FALSE
NM_024306 YURIF FALSE
NM_024316 YURIF FALSE
NM_024323 YURIF FALSE
NM_024408 YURIF FALSE
NM_024417 YURIF FALSE
NM_024417 YURIF FALSE
NM_024515 YURIF FALSE
NM_024520 YURIF FALSE
NM_024525 YURIF FALSE
NM_024525 YURIF FALSE
NM_024529 YURIF FALSE
NM_024535 YURIF FALSE
NM_024556 YURIF FALSE
NM_024561 YURIF FALSE
NM_024580 YURIF FALSE
NM_024581 YURIF FALSE
NM_024594 YURIF FALSE
NM_024602 YURIF FALSE
NM_024617 YURIF FALSE
NM_024622 YURIF FALSE
NM_024623 YURIF FALSE
NM_024624 YURIF FALSE
NM_024624 YURIF FALSE
NM_024629 YURIF FALSE
NM_024631 YURIF FALSE
NM_024675 YURIF FALSE
NM_024683 YURIF FALSE
NM_024686 YURIF FALSE
NM_024704 YURIF FALSE
NM_024708 YURIF FALSE
NM_024738 YURIF FALSE
NM_024744 YURIF FALSE
NM_024755 YURIF FALSE
NM_024755 YURIF FALSE
NM_024758 YURIF FALSE
NM_024763 YURIF FALSE
NM_024779 YURIF FALSE
NM_024816 YURIF FALSE
NM_024818 YURIF FALSE
NM_024831 YURIF FALSE
NM_024844 YURIF FALSE
NM_024857 YURIF FALSE
NM_024870 YURIF FALSE
NM_024876 YURIF FALSE
NM_024893 YURIF FALSE
NM_024899 YURIF FALSE
NM_024927 YURIF FALSE
NM_024946 YURIF FALSE
NM_024966 YURIF FALSE
NM_024989 YURIF FALSE
NM_025000 YURIF FALSE
NM_025009 YURIF FALSE
NM_025054 YURIF FALSE
NM_025082 YURIF FALSE
NM_025087 YURIF FALSE
NM_025099 YURIF FALSE
NM_025115 YURIF FALSE
NM_025126 YURIF FALSE
NM_025126 YURIF FALSE
NM_025132 YURIF FALSE
NM_025138 YURIF FALSE
NM_025138 YURIF FALSE
NM_025146 YURIF FALSE
NM_025160 YURIF FALSE
NM_025170 YURIF FALSE
NM_025179 YURIF FALSE
NM_025180 YURIF FALSE
NM_025181 YURIF FALSE
NM_025190 YURIF FALSE
NM_025191 YURIF FALSE
NM_025211 YURIF FALSE
NM_025212 YURIF FALSE
NM_025220 YURIF FALSE
NM_025220 YURIF FALSE
NM_025230 YURIF FALSE
NM_025230 YURIF FALSE
NM_025241 YURIF FALSE
NM_030628 YURIF FALSE
NM_030634 YURIF FALSE
NM_030780 YURIF FALSE
NM_030798 YURIF FALSE
NM_030807 YURIF FALSE
NM_030809 YURIF FALSE
NM_030816 YURIF FALSE
NM_030918 YURIF FALSE
NM_030934 YURIF FALSE
NM_030940 YURIF FALSE
NM_030953 YURIF FALSE
NM_030964 YURIF FALSE
NM_030973 YURIF FALSE
NM_030978 YURIF FALSE
NM_031216 YURIF FALSE
NM_031216 YURIF FALSE
NM_031219 YURIF FALSE
NM_031294 YURIF FALSE
NM_031296 YURIF FALSE
NM_031299 YURIF FALSE
NM_031307 YURIF FALSE
NM_031361 YURIF FALSE
NM_031371 YURIF FALSE
NM_031435 YURIF FALSE
NM_031446 YURIF FALSE
NM_031483 YURIF FALSE
NM_031490 YURIF FALSE
NM_031858 YURIF FALSE
NM_031862 YURIF FALSE
NM_031916 YURIF FALSE
NM_032039 YURIF FALSE
NM_032117 YURIF FALSE
NM_032128 YURIF FALSE
NM_032143 YURIF FALSE
NM_032154 YURIF FALSE
NM_032154 YURIF FALSE
NM_032160 YURIF FALSE
NM_032169 YURIF FALSE
NM_032195 YURIF FALSE
NM_032217 YURIF FALSE
NM_032217 YURIF FALSE
NM_032226 YURIF FALSE
NM_032231 YURIF FALSE
NM_032231 YURIF FALSE
NM_032257 YURIF FALSE
NM_032263 YURIF FALSE
NM_032287 YURIF FALSE
NM_032295 YURIF FALSE
NM_032295 YURIF FALSE
NM_032300 YURIF FALSE
NM_032301 YURIF FALSE
NM_032303 YURIF FALSE
NM_032316 YURIF FALSE
NM_032331 YURIF FALSE
NM_032341 YURIF FALSE
NM_032351 YURIF FALSE
NM_032359 YURIF FALSE
NM_032360 YURIF FALSE
NM_032369 YURIF FALSE
NM_032370 YURIF FALSE
NM_032373 YURIF FALSE
NM_032382 YURIF FALSE
NM_032435 YURIF FALSE
NM_032444 YURIF FALSE
NM_032449 YURIF FALSE
NM_032486 YURIF FALSE
NM_032490 YURIF FALSE
NM_032505 YURIF FALSE
NM_032506 YURIF FALSE
NM_032522 YURIF FALSE
NM_032550 YURIF FALSE
NM_032550 YURIF FALSE
NM_032601 YURIF FALSE
NM_032630 YURIF FALSE
NM_032631 YURIF FALSE
NM_032631 YURIF FALSE
NM_032637 YURIF FALSE
NM_032638 YURIF FALSE
NM_032646 YURIF FALSE
NM_032663 YURIF FALSE
NM_032737 YURIF FALSE
NM_032776 YURIF FALSE
NM_032786 YURIF FALSE
NM_032812 YURIF FALSE
NM_032814 YURIF FALSE
NM_032814 YURIF FALSE
NM_032822 YURIF FALSE
NM_032839 YURIF FALSE
NM_032847 YURIF FALSE
NM_032854 YURIF FALSE
NM_032859 YURIF FALSE
NM_032861 YURIF FALSE
NM_032869 YURIF FALSE
NM_032885 YURIF FALSE
NM_032905 YURIF FALSE
NM_032924 YURIF FALSE
NM_032927 YURIF FALSE
NM_032928 YURIF FALSE
NM_032961 YURIF FALSE
NM_032998 YURIF FALSE
NM_033055 YURIF FALSE
NM_033087 YURIF FALSE
NM_033087 YURIF FALSE
NM_033109 YURIF FALSE
NM_033143 YURIF FALSE
NM_033143 YURIF FALSE
NM_033169 YURIF FALSE
NM_033177 YURIF FALSE
NM_033213 YURIF FALSE
NM_033223 YURIF FALSE
NM_033256 YURIF FALSE
NM_033284 YURIF FALSE
NM_033305 YURIF FALSE
NM_033319 YURIF FALSE
NM_033363 YURIF FALSE
NM_033363 YURIF FALSE
NM_033388 YURIF FALSE
NM_033396 YURIF FALSE
NM_033416 YURIF FALSE
NM_033437 YURIF FALSE
NM_033480 YURIF FALSE
NM_033505 YURIF FALSE
NM_033547 YURIF FALSE
NM_033643 YURIF FALSE
NM_033655 YURIF FALSE
NM_033655 YURIF FALSE
NM_033661 YURIF FALSE
NM_052840 YURIF FALSE
NM_052844 YURIF FALSE
NM_052850 YURIF FALSE
NM_052867 YURIF FALSE
NM_052870 YURIF FALSE
NM_052877 YURIF FALSE
NM_052917 YURIF FALSE
NM_052925 YURIF FALSE
NM_052943 YURIF FALSE
NM_052948 YURIF FALSE
NM_052950 YURIF FALSE
NM_053001 YURIF FALSE
NM_053001 YURIF FALSE
NM_053004 YURIF FALSE
NM_053275 YURIF FALSE
NM_053275 YURIF FALSE
NM_053281 YURIF FALSE
NM_054020 YURIF FALSE
NM_054020 YURIF FALSE
NM_054033 YURIF FALSE
NM_054033 YURIF FALSE
NM_057177 YURIF FALSE
NM_058229 YURIF FALSE
NM_058230 YURIF FALSE
NM_058241 YURIF FALSE
NM_058241 YURIF FALSE
NM_078470 YURIF FALSE
NM_079423 YURIF FALSE
NM_079423 YURIF FALSE
NM_080422 YURIF FALSE
NM_080423 YURIF FALSE
NM_080476 YURIF FALSE
NM_080593 YURIF FALSE
NM_080596 YURIF FALSE
NM_080647 YURIF FALSE
NM_080676 YURIF FALSE
NM_080748 YURIF FALSE
NM_080794 YURIF FALSE
NM_080794 YURIF FALSE
NM_080821 YURIF FALSE
NM_080862 YURIF FALSE
NM_130391 YURIF FALSE
NM_130392 YURIF FALSE
NM_130393 YURIF FALSE
NM_130787 YURIF FALSE
NM_130800 YURIF FALSE
NM_130800 YURIF FALSE
NM_130801 YURIF FALSE
NM_130801 YURIF FALSE
NM_130811 YURIF FALSE
NM_130898 YURIF FALSE
NM_133171 YURIF FALSE
NM_133171 YURIF FALSE
NM_133340 YURIF FALSE
NM_133340 YURIF FALSE
NM_133341 YURIF FALSE
NM_133341 YURIF FALSE
NM_133343 YURIF FALSE
NM_133374 YURIF FALSE
NM_133439 YURIF FALSE
NM_133475 YURIF FALSE
NM_133480 YURIF FALSE
NM_133487 YURIF FALSE
NM_133496 YURIF FALSE
NM_133639 YURIF FALSE
NM_133647 YURIF FALSE
NM_134258 YURIF FALSE
NM_134259 YURIF FALSE
NM_134261 YURIF FALSE
NM_134324 YURIF FALSE
NM_134424 YURIF FALSE
NM_138281 YURIF FALSE
NM_138290 YURIF FALSE
NM_138316 YURIF FALSE
NM_138338 YURIF FALSE
NM_138340 YURIF FALSE
NM_138346 YURIF FALSE
NM_138361 YURIF FALSE
NM_138381 YURIF FALSE
NM_138394 YURIF FALSE
NM_138394 YURIF FALSE
NM_138399 YURIF FALSE
NM_138399 YURIF FALSE
NM_138410 YURIF FALSE
NM_138410 YURIF FALSE
NM_138414 YURIF FALSE
NM_138441 YURIF FALSE
NM_138451 YURIF FALSE
NM_138473 YURIF FALSE
NM_138477 YURIF FALSE
NM_138479 YURIF FALSE
NM_138479 YURIF FALSE
NM_138565 YURIF FALSE
NM_138572 YURIF FALSE
NM_138720 YURIF FALSE
NM_138729 YURIF FALSE
NM_138782 YURIF FALSE
NM_138792 YURIF FALSE
NM_138802 YURIF FALSE
NM_138927 YURIF FALSE
NM_138959 YURIF FALSE
NM_138983 YURIF FALSE
NM_139045 YURIF FALSE
NM_139045 YURIF FALSE
NM_139118 YURIF FALSE
NM_139161 YURIF FALSE
NM_139161 YURIF FALSE
NM_139168 YURIF FALSE
NM_139246 YURIF FALSE
NM_139286 YURIF FALSE
NM_139318 YURIF FALSE
NM_139318 YURIF FALSE
NM_139321 YURIF FALSE
NM_144568 YURIF FALSE
NM_144568 YURIF FALSE
NM_144574 YURIF FALSE
NM_144574 YURIF FALSE
NM_144576 YURIF FALSE
NM_144581 YURIF FALSE
NM_144598 YURIF FALSE
NM_144613 YURIF FALSE
NM_144633 YURIF FALSE
NM_144652 YURIF FALSE
NM_144665 YURIF FALSE
NM_144688 YURIF FALSE
NM_144695 YURIF FALSE
NM_144706 YURIF FALSE
NM_144781 YURIF FALSE
NM_144963 YURIF FALSE
NM_144997 YURIF FALSE
NM_145010 YURIF FALSE
NM_145018 YURIF FALSE
NM_145036 YURIF FALSE
NM_145040 YURIF FALSE
NM_145054 YURIF FALSE
NM_145054 YURIF FALSE
NM_145058 YURIF FALSE
NM_145102 YURIF FALSE
NM_145207 YURIF FALSE
NM_145233 YURIF FALSE
NM_145247 YURIF FALSE
NM_145730 YURIF FALSE
NM_145863 YURIF FALSE
NM_145918 YURIF FALSE
NM_145918 YURIF FALSE
NM_147189 YURIF FALSE
NM_148918 YURIF FALSE
NM_148918 YURIF FALSE
NM_148923 YURIF FALSE
NM_148923 YURIF FALSE
NM_148954 YURIF FALSE
NM_148955 YURIF FALSE
NM_148955 YURIF FALSE
NM_148978 YURIF FALSE
NM_152227 YURIF FALSE
NM_152233 YURIF FALSE
NM_152259 YURIF FALSE
NM_152265 YURIF FALSE
NM_152317 YURIF FALSE
NM_152335 YURIF FALSE
NM_152352 YURIF FALSE
NM_152352 YURIF FALSE
NM_152388 YURIF FALSE
NM_152403 YURIF FALSE
NM_152405 YURIF FALSE
NM_152414 YURIF FALSE
NM_152442 YURIF FALSE
NM_152447 YURIF FALSE
NM_152458 YURIF FALSE
NM_152475 YURIF FALSE
NM_152503 YURIF FALSE
NM_152520 YURIF FALSE
NM_152522 YURIF FALSE
NM_152522 YURIF FALSE
NM_152523 YURIF FALSE
NM_152523 YURIF FALSE
NM_152526 YURIF FALSE
NM_152531 YURIF FALSE
NM_152549 YURIF FALSE
NM_152573 YURIF FALSE
NM_152588 YURIF FALSE
NM_152609 YURIF FALSE
NM_152617 YURIF FALSE
NM_152644 YURIF FALSE
NM_152658 YURIF FALSE
NM_152663 YURIF FALSE
NM_152676 YURIF FALSE
NM_152682 YURIF FALSE
NM_152692 YURIF FALSE
NM_152699 YURIF FALSE
NM_152707 YURIF FALSE
NM_152713 YURIF FALSE
NM_152749 YURIF FALSE
NM_152756 YURIF FALSE
NM_152758 YURIF FALSE
NM_152775 YURIF FALSE
NM_152786 YURIF FALSE
NM_152788 YURIF FALSE
NM_152793 YURIF FALSE
NM_152826 YURIF FALSE
NM_152826 YURIF FALSE
NM_152850 YURIF FALSE
NM_152862 YURIF FALSE
NM_152889 YURIF FALSE
NM_152988 YURIF FALSE
NM_152988 YURIF FALSE
NM_153001 YURIF FALSE
NM_153001 YURIF FALSE
NM_153028 YURIF FALSE
NM_153035 YURIF FALSE
NM_153038 YURIF FALSE
NM_153201 YURIF FALSE
NM_153201 YURIF FALSE
NM_153202 YURIF FALSE
NM_153202 YURIF FALSE
NM_153209 YURIF FALSE
NM_153232 YURIF FALSE
NM_153257 YURIF FALSE
NM_153262 YURIF FALSE
NM_153348 YURIF FALSE
NM_153348 YURIF FALSE
NM_153357 YURIF FALSE
NM_153377 YURIF FALSE
NM_153604 YURIF FALSE
NM_153607 YURIF FALSE
NM_153611 YURIF FALSE
NM_153634 YURIF FALSE
NM_153638 YURIF FALSE
NM_153675 YURIF FALSE
NM_153687 YURIF FALSE
NM_170692 YURIF FALSE
NM_170694 YURIF FALSE
NM_170719 YURIF FALSE
NM_170719 YURIF FALSE
NM_170731 YURIF FALSE
NM_170744 YURIF FALSE
NM_170784 YURIF FALSE
NM_172016 YURIF FALSE
NM_172095 YURIF FALSE
NM_172095 YURIF FALSE
NM_172097 YURIF FALSE
NM_172110 YURIF FALSE
NM_172110 YURIF FALSE
NM_172127 YURIF FALSE
NM_172128 YURIF FALSE
NM_172251 YURIF FALSE
NM_172375 YURIF FALSE
NM_172375 YURIF FALSE
NM_173063 YURIF FALSE
NM_173194 YURIF FALSE
NM_173211 YURIF FALSE
NM_173468 YURIF FALSE
NM_173500 YURIF FALSE
NM_173505 YURIF FALSE
NM_173510 YURIF FALSE
NM_173529 YURIF FALSE
NM_173539 YURIF FALSE
NM_173542 YURIF FALSE
NM_173545 YURIF FALSE
NM_173552 YURIF FALSE
NM_173556 YURIF FALSE
NM_173567 YURIF FALSE
NM_173576 YURIF FALSE
NM_173582 YURIF FALSE
NM_173607 YURIF FALSE
NM_173659 YURIF FALSE
NM_173659 YURIF FALSE
NM_173678 YURIF FALSE
NM_173680 YURIF FALSE
NM_173688 YURIF FALSE
NM_173803 YURIF FALSE
NM_173808 YURIF FALSE
NM_173844 YURIF FALSE
NM_173844 YURIF FALSE
NM_173860 YURIF FALSE
NM_173872 YURIF FALSE
NM_174858 YURIF FALSE
NM_174881 YURIF FALSE
NM_174881 YURIF FALSE
NM_174887 YURIF FALSE
NM_174894 YURIF FALSE
NM_174931 YURIF FALSE
NM_174945 YURIF FALSE
NM_175047 YURIF FALSE
NM_175085 YURIF FALSE
NM_175624 YURIF FALSE
NM_175736 YURIF FALSE
NM_175872 YURIF FALSE
NM_175895 YURIF FALSE
NM_176783 YURIF FALSE
NM_176783 YURIF FALSE
NM_176787 YURIF FALSE
NM_176787 YURIF FALSE
NM_176812 YURIF FALSE
NM_176814 YURIF FALSE
NM_176818 YURIF FALSE
NM_177536 YURIF FALSE
NM_177542 YURIF FALSE
NM_177542 YURIF FALSE
NM_177965 YURIF FALSE
NM_177966 YURIF FALSE
NM_178123 YURIF FALSE
NM_178126 YURIF FALSE
NM_178454 YURIF FALSE
NM_178500 YURIF FALSE
NM_178509 YURIF FALSE
NM_178568 YURIF FALSE
NM_178582 YURIF FALSE
NM_178831 YURIF FALSE
NM_178864 YURIF FALSE
NM_181291 YURIF FALSE
NM_181302 YURIF FALSE
NM_181308 YURIF FALSE
NM_181308 YURIF FALSE
NM_181353 YURIF FALSE
NM_181353 YURIF FALSE
NM_181357 YURIF FALSE
NM_181357 YURIF FALSE
NM_181472 YURIF FALSE
NM_181472 YURIF FALSE
NM_181514 YURIF FALSE
NM_181514 YURIF FALSE
NM_181515 YURIF FALSE
NM_181515 YURIF FALSE
NM_181527 YURIF FALSE
NM_181645 YURIF FALSE
NM_181659 YURIF FALSE
NM_181659 YURIF FALSE
NM_181784 YURIF FALSE
NM_181872 YURIF FALSE
NM_181892 YURIF FALSE
NM_182472 YURIF FALSE
NM_182472 YURIF FALSE
NM_182487 YURIF FALSE
NM_182496 YURIF FALSE
NM_182498 YURIF FALSE
NM_182501 YURIF FALSE
NM_182522 YURIF FALSE
NM_182522 YURIF FALSE
NM_182547 YURIF FALSE
NM_182594 YURIF FALSE
NM_182603 YURIF FALSE
NM_182662 YURIF FALSE
NM_182676 YURIF FALSE
NM_182734 YURIF FALSE
NM_182764 YURIF FALSE
NM_182764 YURIF FALSE
NM_182902 YURIF FALSE
NM_183043 YURIF FALSE
NM_183044 YURIF FALSE
NM_183227 YURIF FALSE
NM_194247 YURIF FALSE
NM_194252 YURIF FALSE
NM_194271 YURIF FALSE
NM_194271 YURIF FALSE
NM_194279 YURIF FALSE
NM_194280 YURIF FALSE
NM_194280 YURIF FALSE
NM_194313 YURIF FALSE
NM_194358 YURIF FALSE
NM_194358 YURIF FALSE
NM_194359 YURIF FALSE
NM_194454 YURIF FALSE
NM_197964 YURIF FALSE
NM_198129 YURIF FALSE
NM_198129 YURIF FALSE
NM_198157 YURIF FALSE
NM_198157 YURIF FALSE
NM_198174 YURIF FALSE
NM_198174 YURIF FALSE
NM_198175 YURIF FALSE
NM_198243 YURIF FALSE
NM_198353 YURIF FALSE
NM_198463 YURIF FALSE
NM_198467 YURIF FALSE
NM_198476 YURIF FALSE
NM_198508 YURIF FALSE
NM_198514 YURIF FALSE
NM_198581 YURIF FALSE
NM_198794 YURIF FALSE
NM_198794 YURIF FALSE
NM_198828 YURIF FALSE
NM_198830 YURIF FALSE
NM_198830 YURIF FALSE
NM_198889 YURIF FALSE
NM_198889 YURIF FALSE
NM_198900 YURIF FALSE
NM_198938 YURIF FALSE
NM_198938 YURIF FALSE
NM_198940 YURIF FALSE
NM_198940 YURIF FALSE
NM_198968 YURIF FALSE
NM_198968 YURIF FALSE
NM_198999 YURIF FALSE
NM_199053 YURIF FALSE
NM_199053 YURIF FALSE
NM_199185 YURIF FALSE
NM_199185 YURIF FALSE
NM_199193 YURIF FALSE
NM_199193 YURIF FALSE
NM_199194 YURIF FALSE
NM_199194 YURIF FALSE
NM_199243 YURIF FALSE
NM_199263 YURIF FALSE
NM_199263 YURIF FALSE
NM_199346 YURIF FALSE
NM_199368 YURIF FALSE
NM_199368 YURIF FALSE
NM_199418 YURIF FALSE
NM_199418 YURIF FALSE
NM_199436 YURIF FALSE
NM_199440 YURIF FALSE
NM_201252 YURIF FALSE
NM_201252 YURIF FALSE
NM_201437 YURIF FALSE
NM_201437 YURIF FALSE
NM_201542 YURIF FALSE
NM_201559 YURIF FALSE
NM_201593 YURIF FALSE
NM_201596 YURIF FALSE
NM_201597 YURIF FALSE
NM_201612 YURIF FALSE
NM_201612 YURIF FALSE
NM_201613 YURIF FALSE
NM_201613 YURIF FALSE
NM_203291 YURIF FALSE
NM_203291 YURIF FALSE
NM_203292 YURIF FALSE
NM_203292 YURIF FALSE
NM_203301 YURIF FALSE
NM_203341 YURIF FALSE
NM_203341 YURIF FALSE
NM_203406 YURIF FALSE
NM_203446 YURIF FALSE
NM_203458 YURIF FALSE
NM_203458 YURIF FALSE
NM_203486 YURIF FALSE
NM_203504 YURIF FALSE
NM_203505 YURIF FALSE
NM_205548 YURIF FALSE
NM_205842 YURIF FALSE
NM_205842 YURIF FALSE
NM_205861 YURIF FALSE
NM_205863 YURIF FALSE
NM_206824 YURIF FALSE
NM_206824 YURIF FALSE
NM_206831 YURIF FALSE
NM_206836 YURIF FALSE
NM_206836 YURIF FALSE
NM_206876 YURIF FALSE
NM_206883 YURIF FALSE
NM_206884 YURIF FALSE
NM_206886 YURIF FALSE
NM_207014 YURIF FALSE
NM_207047 YURIF FALSE
NM_207113 YURIF FALSE
NM_207113 YURIF FALSE
NM_207318 YURIF FALSE
NM_207377 YURIF FALSE
NM_207395 YURIF FALSE
NM_207413 YURIF FALSE
NM_212460 YURIF FALSE
NM_212472 YURIF FALSE
NM_212550 YURIF FALSE
NM_213566 YURIF FALSE
NM_213607 YURIF FALSE
NM_213646 YURIF FALSE
NM_214710 YURIF FALSE
NM_000016 WW165 FALSE
NM_000016 WW165 FALSE
NM_000026 WW165 FALSE
NM_000051 WW165 FALSE
NM_000053 WW165 FALSE
NM_000053 WW165 FALSE
NM_000081 WW165 FALSE
NM_000097 WW165 FALSE
NM_000112 WW165 FALSE
NM_000124 WW165 FALSE
NM_000127 WW165 FALSE
NM_000141 WW165 FALSE
NM_000141 WW165 FALSE
NM_000182 WW165 FALSE
NM_000183 WW165 FALSE
NM_000217 WW165 FALSE
NM_000245 WW165 FALSE
NM_000245 WW165 FALSE
NM_000249 WW165 FALSE
NM_000251 WW165 FALSE
NM_000263 WW165 FALSE
NM_000269 WW165 FALSE
NM_000292 WW165 FALSE
NM_000319 WW165 FALSE
NM_000332 WW165 FALSE
NM_000336 WW165 FALSE
NM_000345 WW165 FALSE
NM_000346 WW165 FALSE
NM_000375 WW165 FALSE
NM_000387 WW165 FALSE
NM_000443 WW165 FALSE
NM_000447 WW165 FALSE
NM_000447 WW165 FALSE
NM_000466 WW165 FALSE
NM_000593 WW165 FALSE
NM_000629 WW165 FALSE
NM_000637 WW165 FALSE
NM_000661 WW165 FALSE
NM_000681 WW165 FALSE
NM_000687 WW165 FALSE
NM_000698 WW165 FALSE
NM_000746 WW165 FALSE
NM_000786 WW165 FALSE
NM_000810 WW165 FALSE
NM_000813 WW165 FALSE
NM_000819 WW165 FALSE
NM_000821 WW165 FALSE
NM_000821 WW165 FALSE
NM_000852 WW165 TRUE
NM_000859 WW165 FALSE
NM_000859 WW165 FALSE
NM_000891 WW165 FALSE
NM_000904 WW165 FALSE
NM_000921 WW165 FALSE
NM_000922 WW165 FALSE
NM_000941 WW165 FALSE
NM_000942 WW165 FALSE
NM_000945 WW165 FALSE
NM_000958 WW165 FALSE
NM_000975 WW165 FALSE
NM_000978 WW165 FALSE
NM_000979 WW165 FALSE
NM_000986 WW165 FALSE
NM_000989 WW165 FALSE
NM_001001132 WW165 FALSE
NM_001001436 WW165 FALSE
NM_001001479 WW165 FALSE
NM_001001481 WW165 FALSE
NM_001001481 WW165 FALSE
NM_001001521 WW165 FALSE
NM_001001560 WW165 FALSE
NM_001001560 WW165 FALSE
NM_001001664 WW165 FALSE
NM_001002 WW165 FALSE
NM_001002 WW165 FALSE
NM_001002000 WW165 FALSE
NM_001002000 WW165 FALSE
NM_001002001 WW165 FALSE
NM_001002001 WW165 FALSE
NM_001002002 WW165 FALSE
NM_001002002 WW165 FALSE
NM_001002009 WW165 FALSE
NM_001002010 WW165 FALSE
NM_001002027 WW165 FALSE
NM_001002027 WW165 FALSE
NM_001002032 WW165 FALSE
NM_001002033 WW165 FALSE
NM_001002759 WW165 FALSE
NM_001002860 WW165 FALSE
NM_001002880 WW165 FALSE
NM_001002880 WW165 FALSE
NM_001002911 WW165 FALSE
NM_001003395 WW165 FALSE
NM_001003665 WW165 FALSE
NM_001003679 WW165 FALSE
NM_001003690 WW165 FALSE
NM_001003704 WW165 FALSE
NM_001003704 WW165 FALSE
NM_001003785 WW165 FALSE
NM_001003785 WW165 FALSE
NM_001003801 WW165 FALSE
NM_001003803 WW165 FALSE
NM_001003803 WW165 FALSE
NM_001003805 WW165 FALSE
NM_001003805 WW165 FALSE
NM_001004023 WW165 FALSE
NM_001004023 WW165 FALSE
NM_001004127 WW165 FALSE
NM_001004304 WW165 FALSE
NM_001004329 WW165 FALSE
NM_001004470 WW165 FALSE
NM_001005207 WW165 FALSE
NM_001005373 WW165 FALSE
NM_001005404 WW165 FALSE
NM_001005527 WW165 FALSE
NM_001005527 WW165 FALSE
NM_001005739 WW165 FALSE
NM_001005781 WW165 FALSE
NM_001005782 WW165 FALSE
NM_001005918 WW165 FALSE
NM_001005918 WW165 FALSE
NM_001007075 WW165 FALSE
NM_001007467 WW165 FALSE
NM_001007467 WW165 FALSE
NM_001007468 WW165 FALSE
NM_001007468 WW165 FALSE
NM_001008215 WW165 FALSE
NM_001008388 WW165 FALSE
NM_001008390 WW165 FALSE
NM_001008390 WW165 FALSE
NM_001008405 WW165 FALSE
NM_001008563 WW165 FALSE
NM_001008726 WW165 FALSE
NM_001008744 WW165 FALSE
NM_001008744 WW165 FALSE
NM_001008896 WW165 FALSE
NM_001008896 WW165 FALSE
NM_001008938 WW165 FALSE
NM_001008938 WW165 FALSE
NM_001009186 WW165 FALSE
NM_001009186 WW165 FALSE
NM_001009899 WW165 FALSE
NM_001009958 WW165 FALSE
NM_001009958 WW165 FALSE
NM_001009960 WW165 FALSE
NM_001009960 WW165 FALSE
NM_001010895 WW165 FALSE
NM_001010983 WW165 FALSE
NM_001010983 WW165 FALSE
NM_001011551 WW165 FALSE
NM_001011553 WW165 FALSE
NM_001011553 WW165 FALSE
NM_001011655 WW165 FALSE
NM_001011655 WW165 FALSE
NM_001011663 WW165 FALSE
NM_001011663 WW165 FALSE
NM_001011708 WW165 FALSE
NM_001012 WW165 FALSE
NM_001012320 WW165 FALSE
NM_001012320 WW165 FALSE
NM_001012321 WW165 FALSE
NM_001012643 WW165 FALSE
NM_001012761 WW165 FALSE
NM_001013399 WW165 FALSE
NM_001013399 WW165 FALSE
NM_001013406 WW165 FALSE
NM_001013437 WW165 FALSE
NM_001013437 WW165 FALSE
NM_001013619 WW165 FALSE
NM_001013694 WW165 FALSE
NM_001013699 WW165 FALSE
NM_001013699 WW165 FALSE
NM_001013843 WW165 FALSE
NM_001013843 WW165 FALSE
NM_001014 WW165 FALSE
NM_001014812 WW165 FALSE
NM_001014812 WW165 FALSE
NM_001017524 WW165 FALSE
NM_001017524 WW165 FALSE
NM_001017963 WW165 FALSE
NM_001017977 WW165 FALSE
NM_001017977 WW165 FALSE
NM_001017979 WW165 FALSE
NM_001017989 WW165 FALSE
NM_001018008 WW165 FALSE
NM_001018072 WW165 FALSE
NM_001018078 WW165 FALSE
NM_001018088 WW165 FALSE
NM_001018108 WW165 FALSE
NM_001020658 WW165 FALSE
NM_001020658 WW165 FALSE
NM_001024372 WW165 FALSE
NM_001024372 WW165 FALSE
NM_001024843 WW165 FALSE
NM_001024921 WW165 FALSE
NM_001024938 WW165 FALSE
NM_001024939 WW165 FALSE
NM_001024948 WW165 FALSE
NM_001024948 WW165 FALSE
NM_001024956 WW165 FALSE
NM_001025105 WW165 FALSE
NM_001025248 WW165 FALSE
NM_001025249 WW165 FALSE
NM_001025356 WW165 FALSE
NM_001025777 WW165 FALSE
NM_001025780 WW165 FALSE
NM_001025930 WW165 FALSE
NM_001028 WW165 FALSE
NM_001029896 WW165 FALSE
NM_001029998 WW165 FALSE
NM_001031684 WW165 FALSE
NM_001031701 WW165 FALSE
NM_001031702 WW165 FALSE
NM_001031703 WW165 FALSE
NM_001031804 WW165 FALSE
NM_001032283 WW165 FALSE
NM_001032283 WW165 FALSE
NM_001032284 WW165 FALSE
NM_001032284 WW165 FALSE
NM_001032287 WW165 FALSE
NM_001032287 WW165 FALSE
NM_001032384 WW165 FALSE
NM_001032384 WW165 FALSE
NM_001033002 WW165 FALSE
NM_001033024 WW165 FALSE
NM_001033025 WW165 FALSE
NM_001033025 WW165 FALSE
NM_001033112 WW165 FALSE
NM_001033518 WW165 FALSE
NM_001033519 WW165 FALSE
NM_001033521 WW165 FALSE
NM_001033522 WW165 FALSE
NM_001033561 WW165 FALSE
NM_001033578 WW165 FALSE
NM_001034077 WW165 FALSE
NM_001034077 WW165 FALSE
NM_001035247 WW165 FALSE
NM_001037163 WW165 FALSE
NM_001037164 WW165 FALSE
NM_001037334 WW165 FALSE
NM_001037639 WW165 FALSE
NM_001037639 WW165 FALSE
NM_001038702 WW165 FALSE
NM_001038702 WW165 FALSE
NM_001039083 WW165 FALSE
NM_001039083 WW165 FALSE
NM_001039350 WW165 FALSE
NM_001039476 WW165 FALSE
NM_001039481 WW165 FALSE
NM_001039619 WW165 FALSE
NM_001039672 WW165 FALSE
NM_001039673 WW165 FALSE
NM_001039711 WW165 FALSE
NM_001039847 WW165 FALSE
NM_001039847 WW165 FALSE
NM_001039916 WW165 FALSE
NM_001039918 WW165 FALSE
NM_001039937 WW165 FALSE
NM_001040006 WW165 FALSE
NM_001040006 WW165 FALSE
NM_001040192 WW165 FALSE
NM_001040276 WW165 FALSE
NM_001040429 WW165 FALSE
NM_001040437 WW165 FALSE
NM_001040438 WW165 FALSE
NM_001040440 WW165 FALSE
NM_001040446 WW165 FALSE
NM_001040450 WW165 FALSE
NM_001040453 WW165 FALSE
NM_001040454 WW165 FALSE
NM_001040455 WW165 FALSE
NM_001040610 WW165 FALSE
NM_001040613 WW165 FALSE
NM_001040655 WW165 FALSE
NM_001040656 WW165 FALSE
NM_001040657 WW165 FALSE
NM_001040658 WW165 FALSE
NM_001040659 WW165 FALSE
NM_001040660 WW165 FALSE
NM_001040709 WW165 FALSE
NM_001040712 WW165 FALSE
NM_001040874 WW165 FALSE
NM_001040874 WW165 FALSE
NM_001042351 WW165 FALSE
NM_001042369 WW165 FALSE
NM_001042370 WW165 FALSE
NM_001042383 WW165 FALSE
NM_001042384 WW165 FALSE
NM_001042399 WW165 FALSE
NM_001042399 WW165 FALSE
NM_001042400 WW165 FALSE
NM_001042403 WW165 FALSE
NM_001042414 WW165 FALSE
NM_001042415 WW165 FALSE
NM_001042415 WW165 FALSE
NM_001042416 WW165 FALSE
NM_001042416 WW165 FALSE
NM_001042417 WW165 FALSE
NM_001042425 WW165 FALSE
NM_001042426 WW165 FALSE
NM_001042440 WW165 FALSE
NM_001042441 WW165 FALSE
NM_001042442 WW165 FALSE
NM_001042461 WW165 FALSE
NM_001042462 WW165 FALSE
NM_001042467 WW165 FALSE
NM_001042467 WW165 FALSE
NM_001042474 WW165 FALSE
NM_001042482 WW165 FALSE
NM_001042482 WW165 FALSE
NM_001042494 WW165 FALSE
NM_001042495 WW165 FALSE
NM_001042496 WW165 FALSE
NM_001042497 WW165 FALSE
NM_001042540 WW165 FALSE
NM_001042540 WW165 FALSE
NM_001042548 WW165 FALSE
NM_001042548 WW165 FALSE
NM_001042559 WW165 FALSE
NM_001042610 WW165 FALSE
NM_001042618 WW165 FALSE
NM_001042618 WW165 FALSE
NM_001042663 WW165 FALSE
NM_001042679 WW165 FALSE
NM_001042749 WW165 FALSE
NM_001042762 WW165 FALSE
NM_001042762 WW165 FALSE
NM_001044305 WW165 FALSE
NM_001044305 WW165 FALSE
NM_001048183 WW165 FALSE
NM_001058 WW165 FALSE
NM_001070 WW165 FALSE
NM_001076674 WW165 FALSE
NM_001076674 WW165 FALSE
NM_001077180 WW165 FALSE
NM_001077180 WW165 FALSE
NM_001077199 WW165 FALSE
NM_001077204 WW165 FALSE
NM_001077204 WW165 FALSE
NM_001077238 WW165 FALSE
NM_001077238 WW165 FALSE
NM_001077269 WW165 FALSE
NM_001077350 WW165 FALSE
NM_001077399 WW165 FALSE
NM_001077416 WW165 FALSE
NM_001077418 WW165 FALSE
NM_001077418 WW165 FALSE
NM_001077419 WW165 FALSE
NM_001077419 WW165 FALSE
NM_001077493 WW165 FALSE
NM_001077494 WW165 FALSE
NM_001077523 WW165 FALSE
NM_001077654 WW165 FALSE
NM_001077663 WW165 FALSE
NM_001077663 WW165 FALSE
NM_001077664 WW165 FALSE
NM_001078175 WW165 FALSE
NM_001078175 WW165 FALSE
NM_001078176 WW165 FALSE
NM_001078176 WW165 FALSE
NM_001078177 WW165 FALSE
NM_001079526 WW165 FALSE
NM_001079670 WW165 FALSE
NM_001079673 WW165 FALSE
NM_001079843 WW165 FALSE
NM_001079858 WW165 FALSE
NM_001079859 WW165 FALSE
NM_001079859 WW165 FALSE
NM_001079860 WW165 FALSE
NM_001079877 WW165 FALSE
NM_001079877 WW165 FALSE
NM_001079882 WW165 FALSE
NM_001080383 WW165 FALSE
NM_001080411 WW165 FALSE
NM_001080452 WW165 FALSE
NM_001080556 WW165 FALSE
NM_001080556 WW165 FALSE
NM_001080951 WW165 FALSE
NM_001080951 WW165 FALSE
NM_001080955 WW165 FALSE
NM_001080955 WW165 FALSE
NM_001080976 WW165 FALSE
NM_001081472 WW165 FALSE
NM_001081550 WW165 FALSE
NM_001081550 WW165 FALSE
NM_001081559 WW165 FALSE
NM_001081559 WW165 FALSE
NM_001083535 WW165 FALSE
NM_001083537 WW165 FALSE
NM_001083537 WW165 FALSE
NM_001083602 WW165 FALSE
NM_001083602 WW165 FALSE
NM_001083603 WW165 FALSE
NM_001083603 WW165 FALSE
NM_001083612 WW165 FALSE
NM_001083613 WW165 FALSE
NM_001083613 WW165 FALSE
NM_001083614 WW165 FALSE
NM_001083614 WW165 FALSE
NM_001083617 WW165 FALSE
NM_001083617 WW165 FALSE
NM_001083893 WW165 FALSE
NM_001083893 WW165 FALSE
NM_001083908 WW165 FALSE
NM_001083908 WW165 FALSE
NM_001083953 WW165 FALSE
NM_001084392 WW165 FALSE
NM_001085367 WW165 FALSE
NM_001085367 WW165 FALSE
NM_001085368 WW165 FALSE
NM_001085368 WW165 FALSE
NM_001087 WW165 FALSE
NM_001096 WW165 FALSE
NM_001096 WW165 FALSE
NM_001118 WW165 FALSE
NM_001127 WW165 FALSE
NM_001145 WW165 FALSE
NM_001153 WW165 FALSE
NM_001154 WW165 FALSE
NM_001166 WW165 FALSE
NM_001177 WW165 FALSE
NM_001201 WW165 FALSE
NM_001221 WW165 FALSE
NM_001241 WW165 FALSE
NM_001241 WW165 FALSE
NM_001252 WW165 FALSE
NM_001262 WW165 FALSE
NM_001270 WW165 FALSE
NM_001274 WW165 FALSE
NM_001284 WW165 FALSE
NM_001304 WW165 FALSE
NM_001306 WW165 FALSE
NM_001316 WW165 FALSE
NM_001320 WW165 FALSE
NM_001321 WW165 FALSE
NM_001324 WW165 FALSE
NM_001417 WW165 FALSE
NM_001418 WW165 FALSE
NM_001439 WW165 FALSE
NM_001439 WW165 FALSE
NM_001456 WW165 FALSE
NM_001456 WW165 FALSE
NM_001469 WW165 FALSE
NM_001494 WW165 FALSE
NM_001494 WW165 FALSE
NM_001516 WW165 FALSE
NM_001527 WW165 FALSE
NM_001566 WW165 FALSE
NM_001570 WW165 FALSE
NM_001627 WW165 FALSE
NM_001660 WW165 FALSE
NM_001730 WW165 FALSE
NM_001731 WW165 FALSE
NM_001743 WW165 FALSE
NM_001744 WW165 FALSE
NM_001750 WW165 FALSE
NM_001762 WW165 FALSE
NM_001762 WW165 FALSE
NM_001788 WW165 FALSE
NM_001788 WW165 FALSE
NM_001809 WW165 FALSE
NM_001826 WW165 FALSE
NM_001826 WW165 FALSE
NM_001829 WW165 FALSE
NM_001892 WW165 FALSE
NM_001912 WW165 FALSE
NM_001912 WW165 FALSE
NM_001914 WW165 FALSE
NM_001914 WW165 FALSE
NM_001938 WW165 FALSE
NM_001949 WW165 FALSE
NM_001961 WW165 FALSE
NM_001967 WW165 FALSE
NM_001981 WW165 FALSE
NM_001982 WW165 FALSE
NM_001991 WW165 FALSE
NM_001993 WW165 FALSE
NM_001997 WW165 FALSE
NM_002004 WW165 FALSE
NM_002004 WW165 FALSE
NM_002013 WW165 FALSE
NM_002035 WW165 FALSE
NM_002040 WW165 FALSE
NM_002061 WW165 FALSE
NM_002072 WW165 FALSE
NM_002077 WW165 FALSE
NM_002078 WW165 FALSE
NM_002085 WW165 FALSE
NM_002085 WW165 FALSE
NM_002101 WW165 FALSE
NM_002101 WW165 FALSE
NM_002103 WW165 FALSE
NM_002154 WW165 FALSE
NM_002165 WW165 FALSE
NM_002165 WW165 FALSE
NM_002166 WW165 TRUE
NM_002184 WW165 FALSE
NM_002184 WW165 FALSE
NM_002202 WW165 FALSE
NM_002210 WW165 FALSE
NM_002211 WW165 FALSE
NM_002214 WW165 FALSE
NM_002222 WW165 FALSE
NM_002222 WW165 FALSE
NM_002223 WW165 FALSE
NM_002227 WW165 FALSE
NM_002245 WW165 FALSE
NM_002263 WW165 FALSE
NM_002268 WW165 FALSE
NM_002269 WW165 FALSE
NM_002311 WW165 FALSE
NM_002354 WW165 FALSE
NM_002357 WW165 FALSE
NM_002375 WW165 FALSE
NM_002375 WW165 FALSE
NM_002397 WW165 FALSE
NM_002399 WW165 FALSE
NM_002408 WW165 FALSE
NM_002439 WW165 FALSE
NM_002454 WW165 FALSE
NM_002454 WW165 FALSE
NM_002467 WW165 FALSE
NM_002486 WW165 FALSE
NM_002488 WW165 FALSE
NM_002490 WW165 FALSE
NM_002515 WW165 FALSE
NM_002519 WW165 FALSE
NM_002541 WW165 FALSE
NM_002572 WW165 FALSE
NM_002583 WW165 FALSE
NM_002592 WW165 FALSE
NM_002594 WW165 FALSE
NM_002601 WW165 FALSE
NM_002676 WW165 FALSE
NM_002689 WW165 FALSE
NM_002695 WW165 FALSE
NM_002696 WW165 FALSE
NM_002697 WW165 FALSE
NM_002709 WW165 FALSE
NM_002710 WW165 FALSE
NM_002726 WW165 FALSE
NM_002734 WW165 FALSE
NM_002755 WW165 FALSE
NM_002757 WW165 FALSE
NM_002757 WW165 FALSE
NM_002763 WW165 FALSE
NM_002766 WW165 FALSE
NM_002767 WW165 FALSE
NM_002793 WW165 FALSE
NM_002795 WW165 FALSE
NM_002800 WW165 FALSE
NM_002827 WW165 FALSE
NM_002828 WW165 FALSE
NM_002833 WW165 FALSE
NM_002839 WW165 FALSE
NM_002840 WW165 FALSE
NM_002853 WW165 FALSE
NM_002858 WW165 FALSE
NM_002865 WW165 FALSE
NM_002873 WW165 FALSE
NM_002875 WW165 FALSE
NM_002880 WW165 FALSE
NM_002890 WW165 FALSE
NM_002902 WW165 FALSE
NM_002906 WW165 FALSE
NM_002914 WW165 FALSE
NM_002914 WW165 FALSE
NM_002923 WW165 FALSE
NM_002924 WW165 FALSE
NM_002937 WW165 FALSE
NM_002942 WW165 FALSE
NM_002946 WW165 FALSE
NM_002948 WW165 FALSE
NM_002950 WW165 FALSE
NM_002951 WW165 FALSE
NM_002951 WW165 FALSE
NM_002959 WW165 FALSE
NM_002971 WW165 FALSE
NM_003017 WW165 FALSE
NM_003024 WW165 FALSE
NM_003029 WW165 FALSE
NM_003029 WW165 FALSE
NM_003033 WW165 FALSE
NM_003048 WW165 FALSE
NM_003051 WW165 FALSE
NM_003070 WW165 FALSE
NM_003070 WW165 FALSE
NM_003073 WW165 FALSE
NM_003073 WW165 FALSE
NM_003074 WW165 FALSE
NM_003081 WW165 FALSE
NM_003089 WW165 FALSE
NM_003090 WW165 FALSE
NM_003093 WW165 FALSE
NM_003095 WW165 FALSE
NM_003096 WW165 FALSE
NM_003098 WW165 FALSE
NM_003099 WW165 FALSE
NM_003099 WW165 FALSE
NM_003110 WW165 FALSE
NM_003111 WW165 FALSE
NM_003115 WW165 FALSE
NM_003116 WW165 FALSE
NM_003129 WW165 FALSE
NM_003130 WW165 FALSE
NM_003136 WW165 FALSE
NM_003169 WW165 FALSE
NM_003170 WW165 FALSE
NM_003177 WW165 FALSE
NM_003177 WW165 FALSE
NM_003187 WW165 FALSE
NM_003194 WW165 FALSE
NM_003203 WW165 FALSE
NM_003204 WW165 FALSE
NM_003215 WW165 FALSE
NM_003218 WW165 FALSE
NM_003234 WW165 FALSE
NM_003246 WW165 FALSE
NM_003286 WW165 FALSE
NM_003291 WW165 FALSE
NM_003292 WW165 FALSE
NM_003297 WW165 FALSE
NM_003299 WW165 FALSE
NM_003304 WW165 FALSE
NM_003321 WW165 FALSE
NM_003324 WW165 FALSE
NM_003342 WW165 FALSE
NM_003347 WW165 FALSE
NM_003347 WW165 FALSE
NM_003348 WW165 FALSE
NM_003350 WW165 FALSE
NM_003352 WW165 FALSE
NM_003359 WW165 FALSE
NM_003364 WW165 FALSE
NM_003365 WW165 FALSE
NM_003373 WW165 FALSE
NM_003373 WW165 FALSE
NM_003385 WW165 FALSE
NM_003400 WW165 FALSE
NM_003404 WW165 FALSE
NM_003427 WW165 FALSE
NM_003428 WW165 FALSE
NM_003443 WW165 FALSE
NM_003450 WW165 FALSE
NM_003467 WW165 FALSE
NM_003477 WW165 FALSE
NM_003477 WW165 FALSE
NM_003481 WW165 FALSE
NM_003483 WW165 FALSE
NM_003504 WW165 FALSE
NM_003505 WW165 FALSE
NM_003509 WW165 FALSE
NM_003510 WW165 FALSE
NM_003512 WW165 FALSE
NM_003514 WW165 FALSE
NM_003516 WW165 FALSE
NM_003516 WW165 FALSE
NM_003517 WW165 FALSE
NM_003518 WW165 FALSE
NM_003519 WW165 FALSE
NM_003519 WW165 FALSE
NM_003520 WW165 FALSE
NM_003524 WW165 FALSE
NM_003531 WW165 FALSE
NM_003534 WW165 FALSE
NM_003536 WW165 FALSE
NM_003537 WW165 FALSE
NM_003538 WW165 FALSE
NM_003548 WW165 FALSE
NM_003548 WW165 FALSE
NM_003575 WW165 FALSE
NM_003579 WW165 FALSE
NM_003579 WW165 FALSE
NM_003582 WW165 FALSE
NM_003582 WW165 FALSE
NM_003590 WW165 FALSE
NM_003594 WW165 FALSE
NM_003596 WW165 FALSE
NM_003599 WW165 FALSE
NM_003601 WW165 FALSE
NM_003609 WW165 FALSE
NM_003618 WW165 FALSE
NM_003621 WW165 FALSE
NM_003663 WW165 FALSE
NM_003663 WW165 FALSE
NM_003664 WW165 FALSE
NM_003667 WW165 FALSE
NM_003709 WW165 FALSE
NM_003728 WW165 FALSE
NM_003755 WW165 FALSE
NM_003774 WW165 FALSE
NM_003777 WW165 FALSE
NM_003795 WW165 FALSE
NM_003809 WW165 FALSE
NM_003821 WW165 FALSE
NM_003846 WW165 FALSE
NM_003851 WW165 FALSE
NM_003878 WW165 FALSE
NM_003895 WW165 FALSE
NM_003896 WW165 FALSE
NM_003899 WW165 FALSE
NM_003902 WW165 FALSE
NM_003906 WW165 FALSE
NM_003910 WW165 FALSE
NM_003913 WW165 FALSE
NM_003916 WW165 FALSE
NM_003925 WW165 FALSE
NM_003932 WW165 FALSE
NM_003938 WW165 FALSE
NM_003940 WW165 FALSE
NM_003952 WW165 FALSE
NM_003953 WW165 FALSE
NM_003954 WW165 FALSE
NM_003971 WW165 FALSE
NM_003977 WW165 FALSE
NM_003980 WW165 FALSE
NM_003991 WW165 FALSE
NM_003991 WW165 FALSE
NM_004027 WW165 FALSE
NM_004035 WW165 FALSE
NM_004041 WW165 FALSE
NM_004064 WW165 FALSE
NM_004083 WW165 FALSE
NM_004094 WW165 FALSE
NM_004110 WW165 FALSE
NM_004110 WW165 FALSE
NM_004116 WW165 FALSE
NM_004116 WW165 FALSE
NM_004125 WW165 FALSE
NM_004147 WW165 FALSE
NM_004161 WW165 FALSE
NM_004162 WW165 FALSE
NM_004169 WW165 FALSE
NM_004169 WW165 FALSE
NM_004178 WW165 FALSE
NM_004178 WW165 FALSE
NM_004189 WW165 FALSE
NM_004211 WW165 FALSE
NM_004215 WW165 FALSE
NM_004229 WW165 FALSE
NM_004231 WW165 FALSE
NM_004240 WW165 FALSE
NM_004249 WW165 FALSE
NM_004261 WW165 FALSE
NM_004261 WW165 FALSE
NM_004275 WW165 FALSE
NM_004318 WW165 FALSE
NM_004332 WW165 FALSE
NM_004333 WW165 FALSE
NM_004354 WW165 FALSE
NM_004376 WW165 FALSE
NM_004393 WW165 FALSE
NM_004401 WW165 FALSE
NM_004405 WW165 FALSE
NM_004426 WW165 FALSE
NM_004439 WW165 FALSE
NM_004439 WW165 FALSE
NM_004445 WW165 FALSE
NM_004447 WW165 FALSE
NM_004453 WW165 FALSE
NM_004464 WW165 FALSE
NM_004464 WW165 FALSE
NM_004477 WW165 FALSE
NM_004485 WW165 FALSE
NM_004485 WW165 FALSE
NM_004501 WW165 FALSE
NM_004507 WW165 FALSE
NM_004515 WW165 FALSE
NM_004520 WW165 FALSE
NM_004520 WW165 FALSE
NM_004523 WW165 FALSE
NM_004528 WW165 FALSE
NM_004529 WW165 FALSE
NM_004541 WW165 FALSE
NM_004545 WW165 FALSE
NM_004559 WW165 FALSE
NM_004567 WW165 FALSE
NM_004577 WW165 FALSE
NM_004589 WW165 FALSE
NM_004593 WW165 FALSE
NM_004597 WW165 FALSE
NM_004597 WW165 FALSE
NM_004600 WW165 FALSE
NM_004604 WW165 FALSE
NM_004608 WW165 FALSE
NM_004629 WW165 FALSE
NM_004687 WW165 FALSE
NM_004707 WW165 FALSE
NM_004728 WW165 FALSE
NM_004730 WW165 FALSE
NM_004733 WW165 FALSE
NM_004760 WW165 FALSE
NM_004763 WW165 FALSE
NM_004772 WW165 FALSE
NM_004776 WW165 FALSE
NM_004782 WW165 FALSE
NM_004800 WW165 FALSE
NM_004846 WW165 FALSE
NM_004859 WW165 FALSE
NM_004865 WW165 FALSE
NM_004886 WW165 FALSE
NM_004898 WW165 FALSE
NM_004905 WW165 FALSE
NM_004911 WW165 FALSE
NM_004912 WW165 FALSE
NM_004924 WW165 FALSE
NM_004927 WW165 FALSE
NM_004957 WW165 FALSE
NM_004958 WW165 FALSE
NM_004960 WW165 FALSE
NM_004962 WW165 FALSE
NM_004972 WW165 FALSE
NM_004990 WW165 FALSE
NM_004999 WW165 FALSE
NM_005006 WW165 FALSE
NM_005025 WW165 FALSE
NM_005027 WW165 FALSE
NM_005040 WW165 FALSE
NM_005040 WW165 FALSE
NM_005063 WW165 FALSE
NM_005066 WW165 FALSE
NM_005067 WW165 FALSE
NM_005085 WW165 FALSE
NM_005102 WW165 FALSE
NM_005102 WW165 FALSE
NM_005113 WW165 FALSE
NM_005119 WW165 FALSE
NM_005121 WW165 FALSE
NM_005124 WW165 FALSE
NM_005126 WW165 FALSE
NM_005131 WW165 FALSE
NM_005151 WW165 FALSE
NM_005171 WW165 FALSE
NM_005172 WW165 FALSE
NM_005175 WW165 FALSE
NM_005175 WW165 FALSE
NM_005186 WW165 FALSE
NM_005190 WW165 FALSE
NM_005190 WW165 FALSE
NM_005224 WW165 FALSE
NM_005231 WW165 FALSE
NM_005238 WW165 FALSE
NM_005240 WW165 FALSE
NM_005241 WW165 FALSE
NM_005241 WW165 FALSE
NM_005244 WW165 FALSE
NM_005244 WW165 FALSE
NM_005324 WW165 FALSE
NM_005336 WW165 FALSE
NM_005347 WW165 FALSE
NM_005360 WW165 FALSE
NM_005399 WW165 FALSE
NM_005406 WW165 FALSE
NM_005430 WW165 FALSE
NM_005479 WW165 FALSE
NM_005480 WW165 FALSE
NM_005481 WW165 FALSE
NM_005484 WW165 FALSE
NM_005484 WW165 FALSE
NM_005534 WW165 FALSE
NM_005575 WW165 FALSE
NM_005594 WW165 FALSE
NM_005595 WW165 FALSE
NM_005600 WW165 FALSE
NM_005644 WW165 FALSE
NM_005644 WW165 FALSE
NM_005646 WW165 FALSE
NM_005648 WW165 FALSE
NM_005659 WW165 FALSE
NM_005680 WW165 FALSE
NM_005685 WW165 FALSE
NM_005692 WW165 FALSE
NM_005710 WW165 FALSE
NM_005710 WW165 FALSE
NM_005713 WW165 FALSE
NM_005717 WW165 FALSE
NM_005735 WW165 FALSE
NM_005736 WW165 FALSE
NM_005738 WW165 FALSE
NM_005746 WW165 FALSE
NM_005749 WW165 FALSE
NM_005756 WW165 FALSE
NM_005756 WW165 FALSE
NM_005760 WW165 FALSE
NM_005768 WW165 FALSE
NM_005772 WW165 FALSE
NM_005776 WW165 FALSE
NM_005780 WW165 FALSE
NM_005785 WW165 FALSE
NM_005785 WW165 FALSE
NM_005791 WW165 FALSE
NM_005800 WW165 FALSE
NM_005804 WW165 FALSE
NM_005828 WW165 FALSE
NM_005843 WW165 FALSE
NM_005870 WW165 FALSE
NM_005871 WW165 FALSE
NM_005881 WW165 FALSE
NM_005881 WW165 FALSE
NM_005891 WW165 FALSE
NM_005899 WW165 FALSE
NM_005907 WW165 FALSE
NM_005915 WW165 FALSE
NM_005917 WW165 FALSE
NM_005918 WW165 FALSE
NM_005920 WW165 FALSE
NM_005922 WW165 FALSE
NM_005922 WW165 FALSE
NM_005941 WW165 FALSE
NM_005983 WW165 FALSE
NM_005992 WW165 FALSE
NM_006010 WW165 FALSE
NM_006014 WW165 FALSE
NM_006023 WW165 FALSE
NM_006038 WW165 FALSE
NM_006071 WW165 FALSE
NM_006076 WW165 FALSE
NM_006078 WW165 FALSE
NM_006082 WW165 FALSE
NM_006092 WW165 FALSE
NM_006095 WW165 FALSE
NM_006096 WW165 FALSE
NM_006096 WW165 FALSE
NM_006098 WW165 FALSE
NM_006100 WW165 FALSE
NM_006106 WW165 FALSE
NM_006106 WW165 FALSE
NM_006109 WW165 FALSE
NM_006117 WW165 FALSE
NM_006117 WW165 FALSE
NM_006135 WW165 FALSE
NM_006148 WW165 FALSE
NM_006154 WW165 FALSE
NM_006157 WW165 FALSE
NM_006158 WW165 FALSE
NM_006197 WW165 FALSE
NM_006200 WW165 FALSE
NM_006227 WW165 FALSE
NM_006230 WW165 FALSE
NM_006230 WW165 FALSE
NM_006234 WW165 FALSE
NM_006242 WW165 FALSE
NM_006246 WW165 FALSE
NM_006247 WW165 FALSE
NM_006251 WW165 FALSE
NM_006256 WW165 FALSE
NM_006267 WW165 FALSE
NM_006290 WW165 FALSE
NM_006293 WW165 FALSE
NM_006303 WW165 FALSE
NM_006313 WW165 FALSE
NM_006324 WW165 FALSE
NM_006327 WW165 FALSE
NM_006330 WW165 FALSE
NM_006331 WW165 FALSE
NM_006336 WW165 FALSE
NM_006339 WW165 FALSE
NM_006346 WW165 FALSE
NM_006353 WW165 FALSE
NM_006354 WW165 FALSE
NM_006356 WW165 FALSE
NM_006356 WW165 FALSE
NM_006367 WW165 FALSE
NM_006367 WW165 FALSE
NM_006369 WW165 FALSE
NM_006371 WW165 FALSE
NM_006373 WW165 FALSE
NM_006377 WW165 FALSE
NM_006380 WW165 FALSE
NM_006384 WW165 FALSE
NM_006401 WW165 FALSE
NM_006421 WW165 FALSE
NM_006432 WW165 FALSE
NM_006445 WW165 FALSE
NM_006451 WW165 FALSE
NM_006452 WW165 FALSE
NM_006461 WW165 FALSE
NM_006465 WW165 FALSE
NM_006467 WW165 FALSE
NM_006469 WW165 FALSE
NM_006471 WW165 FALSE
NM_006489 WW165 FALSE
NM_006502 WW165 FALSE
NM_006503 WW165 FALSE
NM_006503 WW165 FALSE
NM_006530 WW165 FALSE
NM_006534 WW165 FALSE
NM_006534 WW165 FALSE
NM_006544 WW165 FALSE
NM_006547 WW165 FALSE
NM_006557 WW165 FALSE
NM_006584 WW165 FALSE
NM_006591 WW165 FALSE
NM_006597 WW165 FALSE
NM_006597 WW165 FALSE
NM_006601 WW165 FALSE
NM_006608 WW165 FALSE
NM_006614 WW165 FALSE
NM_006618 WW165 FALSE
NM_006624 WW165 FALSE
NM_006635 WW165 FALSE
NM_006636 WW165 FALSE
NM_006636 WW165 FALSE
NM_006644 WW165 FALSE
NM_006649 WW165 FALSE
NM_006676 WW165 FALSE
NM_006676 WW165 FALSE
NM_006693 WW165 FALSE
NM_006693 WW165 FALSE
NM_006706 WW165 FALSE
NM_006706 WW165 FALSE
NM_006724 WW165 FALSE
NM_006724 WW165 FALSE
NM_006726 WW165 FALSE
NM_006732 WW165 FALSE
NM_006738 WW165 FALSE
NM_006739 WW165 FALSE
NM_006744 WW165 FALSE
NM_006756 WW165 FALSE
NM_006756 WW165 FALSE
NM_006759 WW165 FALSE
NM_006769 WW165 FALSE
NM_006808 WW165 FALSE
NM_006813 WW165 FALSE
NM_006815 WW165 FALSE
NM_006834 WW165 FALSE
NM_006837 WW165 FALSE
NM_006849 WW165 FALSE
NM_006862 WW165 FALSE
NM_006877 WW165 TRUE
NM_006886 WW165 FALSE
NM_006888 WW165 FALSE
NM_006951 WW165 FALSE
NM_006956 WW165 FALSE
NM_006956 WW165 FALSE
NM_006988 WW165 FALSE
NM_006989 WW165 FALSE
NM_006989 WW165 FALSE
NM_006990 WW165 FALSE
NM_006996 WW165 FALSE
NM_007042 WW165 FALSE
NM_007067 WW165 FALSE
NM_007112 WW165 FALSE
NM_007121 WW165 FALSE
NM_007130 WW165 FALSE
NM_007146 WW165 FALSE
NM_007149 WW165 FALSE
NM_007189 WW165 FALSE
NM_007200 WW165 FALSE
NM_007210 WW165 FALSE
NM_007218 WW165 FALSE
NM_007241 WW165 FALSE
NM_007254 WW165 FALSE
NM_007255 WW165 FALSE
NM_007262 WW165 FALSE
NM_007262 WW165 FALSE
NM_007277 WW165 FALSE
NM_007280 WW165 FALSE
NM_007288 WW165 FALSE
NM_007289 WW165 FALSE
NM_007292 WW165 FALSE
NM_007308 WW165 FALSE
NM_007314 WW165 FALSE
NM_007350 WW165 FALSE
NM_007362 WW165 FALSE
NM_007362 WW165 FALSE
NM_007363 WW165 FALSE
NM_007364 WW165 FALSE
NM_007375 WW165 FALSE
NM_012073 WW165 FALSE
NM_012088 WW165 FALSE
NM_012096 WW165 FALSE
NM_012141 WW165 FALSE
NM_012155 WW165 FALSE
NM_012160 WW165 FALSE
NM_012174 WW165 FALSE
NM_012174 WW165 FALSE
NM_012179 WW165 FALSE
NM_012182 WW165 FALSE
NM_012215 WW165 FALSE
NM_012215 WW165 FALSE
NM_012223 WW165 FALSE
NM_012223 WW165 FALSE
NM_012239 WW165 FALSE
NM_012239 WW165 FALSE
NM_012245 WW165 FALSE
NM_012250 WW165 FALSE
NM_012257 WW165 FALSE
NM_012260 WW165 FALSE
NM_012262 WW165 FALSE
NM_012279 WW165 FALSE
NM_012281 WW165 FALSE
NM_012291 WW165 FALSE
NM_012297 WW165 FALSE
NM_012300 WW165 FALSE
NM_012304 WW165 FALSE
NM_012321 WW165 FALSE
NM_012327 WW165 FALSE
NM_012327 WW165 FALSE
NM_012328 WW165 FALSE
NM_012329 WW165 FALSE
NM_012333 WW165 FALSE
NM_012334 WW165 FALSE
NM_012345 WW165 FALSE
NM_012399 WW165 FALSE
NM_012406 WW165 FALSE
NM_012412 WW165 FALSE
NM_012426 WW165 FALSE
NM_012432 WW165 FALSE
NM_012433 WW165 FALSE
NM_012434 WW165 FALSE
NM_012437 WW165 FALSE
NM_012474 WW165 FALSE
NM_012478 WW165 FALSE
NM_012479 WW165 FALSE
NM_012486 WW165 FALSE
NM_012486 WW165 FALSE
NM_013231 WW165 FALSE
NM_013233 WW165 FALSE
NM_013235 WW165 FALSE
NM_013235 WW165 FALSE
NM_013242 WW165 FALSE
NM_013309 WW165 FALSE
NM_013341 WW165 FALSE
NM_013354 WW165 FALSE
NM_013362 WW165 FALSE
NM_013365 WW165 FALSE
NM_013365 WW165 FALSE
NM_013368 WW165 FALSE
NM_013375 WW165 FALSE
NM_013386 WW165 FALSE
NM_013390 WW165 FALSE
NM_013390 WW165 FALSE
NM_013436 WW165 FALSE
NM_013436 WW165 FALSE
NM_013440 WW165 FALSE
NM_013446 WW165 FALSE
NM_013943 WW165 FALSE
NM_013975 WW165 FALSE
NM_014000 WW165 FALSE
NM_014000 WW165 FALSE
NM_014016 WW165 FALSE
NM_014039 WW165 FALSE
NM_014071 WW165 FALSE
NM_014077 WW165 FALSE
NM_014138 WW165 FALSE
NM_014138 WW165 FALSE
NM_014141 WW165 FALSE
NM_014171 WW165 FALSE
NM_014177 WW165 FALSE
NM_014178 WW165 FALSE
NM_014183 WW165 FALSE
NM_014206 WW165 FALSE
NM_014226 WW165 FALSE
NM_014283 WW165 FALSE
NM_014290 WW165 FALSE
NM_014291 WW165 FALSE
NM_014294 WW165 FALSE
NM_014296 WW165 FALSE
NM_014330 WW165 FALSE
NM_014344 WW165 FALSE
NM_014346 WW165 FALSE
NM_014382 WW165 FALSE
NM_014384 WW165 FALSE
NM_014412 WW165 FALSE
NM_014434 WW165 FALSE
NM_014445 WW165 FALSE
NM_014454 WW165 FALSE
NM_014462 WW165 FALSE
NM_014463 WW165 FALSE
NM_014473 WW165 FALSE
NM_014484 WW165 FALSE
NM_014494 WW165 FALSE
NM_014498 WW165 FALSE
NM_014569 WW165 FALSE
NM_014574 WW165 FALSE
NM_014574 WW165 FALSE
NM_014594 WW165 FALSE
NM_014595 WW165 FALSE
NM_014598 WW165 FALSE
NM_014602 WW165 FALSE
NM_014618 WW165 FALSE
NM_014633 WW165 FALSE
NM_014637 WW165 FALSE
NM_014639 WW165 FALSE
NM_014641 WW165 FALSE
NM_014647 WW165 FALSE
NM_014653 WW165 FALSE
NM_014655 WW165 FALSE
NM_014655 WW165 FALSE
NM_014663 WW165 FALSE
NM_014670 WW165 FALSE
NM_014672 WW165 FALSE
NM_014674 WW165 FALSE
NM_014676 WW165 FALSE
NM_014676 WW165 FALSE
NM_014680 WW165 FALSE
NM_014693 WW165 FALSE
NM_014705 WW165 FALSE
NM_014708 WW165 FALSE
NM_014711 WW165 FALSE
NM_014744 WW165 FALSE
NM_014746 WW165 FALSE
NM_014749 WW165 FALSE
NM_014754 WW165 FALSE
NM_014756 WW165 FALSE
NM_014756 WW165 FALSE
NM_014757 WW165 FALSE
NM_014761 WW165 FALSE
NM_014774 WW165 FALSE
NM_014775 WW165 FALSE
NM_014775 WW165 FALSE
NM_014781 WW165 FALSE
NM_014781 WW165 FALSE
NM_014791 WW165 FALSE
NM_014797 WW165 FALSE
NM_014800 WW165 FALSE
NM_014805 WW165 FALSE
NM_014819 WW165 FALSE
NM_014847 WW165 FALSE
NM_014857 WW165 FALSE
NM_014858 WW165 FALSE
NM_014860 WW165 FALSE
NM_014861 WW165 FALSE
NM_014865 WW165 FALSE
NM_014873 WW165 FALSE
NM_014874 WW165 FALSE
NM_014874 WW165 FALSE
NM_014875 WW165 FALSE
NM_014881 WW165 FALSE
NM_014886 WW165 FALSE
NM_014898 WW165 FALSE
NM_014899 WW165 FALSE
NM_014901 WW165 FALSE
NM_014902 WW165 FALSE
NM_014904 WW165 FALSE
NM_014911 WW165 FALSE
NM_014912 WW165 FALSE
NM_014932 WW165 FALSE
NM_014934 WW165 FALSE
NM_014934 WW165 FALSE
NM_014939 WW165 FALSE
NM_014946 WW165 FALSE
NM_014991 WW165 FALSE
NM_015004 WW165 FALSE
NM_015009 WW165 FALSE
NM_015018 WW165 FALSE
NM_015024 WW165 FALSE
NM_015024 WW165 FALSE
NM_015027 WW165 FALSE
NM_015028 WW165 FALSE
NM_015032 WW165 FALSE
NM_015037 WW165 FALSE
NM_015057 WW165 FALSE
NM_015062 WW165 FALSE
NM_015087 WW165 FALSE
NM_015087 WW165 FALSE
NM_015110 WW165 FALSE
NM_015116 WW165 FALSE
NM_015117 WW165 FALSE
NM_015127 WW165 FALSE
NM_015139 WW165 FALSE
NM_015149 WW165 FALSE
NM_015169 WW165 FALSE
NM_015171 WW165 FALSE
NM_015203 WW165 FALSE
NM_015239 WW165 FALSE
NM_015252 WW165 FALSE
NM_015252 WW165 FALSE
NM_015254 WW165 FALSE
NM_015263 WW165 FALSE
NM_015278 WW165 FALSE
NM_015294 WW165 FALSE
NM_015308 WW165 FALSE
NM_015328 WW165 FALSE
NM_015328 WW165 FALSE
NM_015329 WW165 FALSE
NM_015338 WW165 FALSE
NM_015344 WW165 FALSE
NM_015361 WW165 FALSE
NM_015367 WW165 FALSE
NM_015373 WW165 FALSE
NM_015373 WW165 FALSE
NM_015380 WW165 FALSE
NM_015387 WW165 FALSE
NM_015391 WW165 FALSE
NM_015404 WW165 FALSE
NM_015419 WW165 FALSE
NM_015426 WW165 FALSE
NM_015461 WW165 FALSE
NM_015465 WW165 FALSE
NM_015476 WW165 FALSE
NM_015488 WW165 FALSE
NM_015525 WW165 FALSE
NM_015533 WW165 FALSE
NM_015545 WW165 FALSE
NM_015554 WW165 FALSE
NM_015571 WW165 FALSE
NM_015571 WW165 FALSE
NM_015595 WW165 FALSE
NM_015599 WW165 FALSE
NM_015610 WW165 FALSE
NM_015633 WW165 FALSE
NM_015638 WW165 FALSE
NM_015638 WW165 FALSE
NM_015642 WW165 FALSE
NM_015659 WW165 FALSE
NM_015679 WW165 FALSE
NM_015681 WW165 FALSE
NM_015684 WW165 FALSE
NM_015698 WW165 FALSE
NM_015701 WW165 FALSE
NM_015713 WW165 FALSE
NM_015726 WW165 FALSE
NM_015727 WW165 FALSE
NM_015853 WW165 FALSE
NM_015859 WW165 FALSE
NM_015895 WW165 FALSE
NM_015899 WW165 FALSE
NM_015912 WW165 FALSE
NM_015913 WW165 FALSE
NM_015934 WW165 FALSE
NM_015942 WW165 FALSE
NM_015956 WW165 FALSE
NM_015956 WW165 FALSE
NM_015957 WW165 FALSE
NM_015969 WW165 FALSE
NM_015974 WW165 FALSE
NM_015984 WW165 FALSE
NM_015986 WW165 FALSE
NM_015993 WW165 FALSE
NM_015994 WW165 FALSE
NM_015997 WW165 FALSE
NM_015997 WW165 FALSE
NM_016002 WW165 FALSE
NM_016003 WW165 FALSE
NM_016025 WW165 FALSE
NM_016025 WW165 FALSE
NM_016035 WW165 FALSE
NM_016038 WW165 FALSE
NM_016038 WW165 FALSE
NM_016041 WW165 FALSE
NM_016045 WW165 FALSE
NM_016048 WW165 FALSE
NM_016069 WW165 FALSE
NM_016089 WW165 FALSE
NM_016108 WW165 FALSE
NM_016115 WW165 FALSE
NM_016118 WW165 FALSE
NM_016122 WW165 FALSE
NM_016122 WW165 FALSE
NM_016125 WW165 FALSE
NM_016141 WW165 FALSE
NM_016146 WW165 FALSE
NM_016167 WW165 FALSE
NM_016169 WW165 FALSE
NM_016183 WW165 FALSE
NM_016185 WW165 FALSE
NM_016200 WW165 FALSE
NM_016206 WW165 FALSE
NM_016218 WW165 FALSE
NM_016237 WW165 FALSE
NM_016238 WW165 FALSE
NM_016260 WW165 FALSE
NM_016264 WW165 FALSE
NM_016265 WW165 FALSE
NM_016265 WW165 FALSE
NM_016283 WW165 FALSE
NM_016284 WW165 FALSE
NM_016297 WW165 FALSE
NM_016306 WW165 FALSE
NM_016315 WW165 FALSE
NM_016322 WW165 FALSE
NM_016328 WW165 FALSE
NM_016338 WW165 FALSE
NM_016340 WW165 FALSE
NM_016341 WW165 FALSE
NM_016374 WW165 FALSE
NM_016376 WW165 FALSE
NM_016390 WW165 FALSE
NM_016396 WW165 FALSE
NM_016410 WW165 FALSE
NM_016434 WW165 FALSE
NM_016448 WW165 FALSE
NM_016458 WW165 FALSE
NM_016458 WW165 FALSE
NM_016464 WW165 FALSE
NM_016467 WW165 FALSE
NM_016467 WW165 FALSE
NM_016475 WW165 FALSE
NM_016475 WW165 FALSE
NM_016480 WW165 FALSE
NM_016486 WW165 FALSE
NM_016497 WW165 FALSE
NM_016498 WW165 FALSE
NM_016498 WW165 FALSE
NM_016507 WW165 FALSE
NM_016507 WW165 FALSE
NM_016516 WW165 FALSE
NM_016522 WW165 FALSE
NM_016529 WW165 FALSE
NM_016530 WW165 FALSE
NM_016558 WW165 FALSE
NM_016576 WW165 FALSE
NM_016576 WW165 FALSE
NM_016618 WW165 FALSE
NM_016620 WW165 FALSE
NM_016621 WW165 FALSE
NM_016621 WW165 FALSE
NM_016623 WW165 FALSE
NM_016641 WW165 FALSE
NM_016815 WW165 FALSE
NM_016815 WW165 FALSE
NM_017446 WW165 FALSE
NM_017446 WW165 FALSE
NM_017489 WW165 FALSE
NM_017516 WW165 FALSE
NM_017526 WW165 FALSE
NM_017546 WW165 FALSE
NM_017576 WW165 FALSE
NM_017582 WW165 FALSE
NM_017585 WW165 FALSE
NM_017610 WW165 FALSE
NM_017612 WW165 FALSE
NM_017622 WW165 FALSE
NM_017641 WW165 FALSE
NM_017646 WW165 FALSE
NM_017665 WW165 FALSE
NM_017673 WW165 FALSE
NM_017684 WW165 FALSE
NM_017686 WW165 FALSE
NM_017693 WW165 FALSE
NM_017709 WW165 FALSE
NM_017721 WW165 FALSE
NM_017728 WW165 FALSE
NM_017736 WW165 FALSE
NM_017737 WW165 FALSE
NM_017737 WW165 FALSE
NM_017741 WW165 FALSE
NM_017748 WW165 FALSE
NM_017761 WW165 FALSE
NM_017766 WW165 FALSE
NM_017797 WW165 FALSE
NM_017813 WW165 FALSE
NM_017815 WW165 FALSE
NM_017824 WW165 FALSE
NM_017832 WW165 FALSE
NM_017833 WW165 FALSE
NM_017846 WW165 FALSE
NM_017846 WW165 FALSE
NM_017847 WW165 FALSE
NM_017861 WW165 FALSE
NM_017864 WW165 FALSE
NM_017866 WW165 FALSE
NM_017895 WW165 FALSE
NM_017901 WW165 FALSE
NM_017901 WW165 FALSE
NM_017906 WW165 FALSE
NM_017909 WW165 FALSE
NM_017920 WW165 FALSE
NM_017920 WW165 FALSE
NM_017921 WW165 FALSE
NM_017934 WW165 FALSE
NM_017941 WW165 FALSE
NM_017941 WW165 FALSE
NM_017945 WW165 FALSE
NM_017946 WW165 FALSE
NM_017969 WW165 FALSE
NM_017983 WW165 FALSE
NM_017987 WW165 FALSE
NM_017991 WW165 FALSE
NM_017991 WW165 FALSE
NM_017994 WW165 FALSE
NM_018003 WW165 FALSE
NM_018063 WW165 FALSE
NM_018066 WW165 FALSE
NM_018067 WW165 FALSE
NM_018080 WW165 FALSE
NM_018082 WW165 FALSE
NM_018086 WW165 FALSE
NM_018113 WW165 FALSE
NM_018116 WW165 FALSE
NM_018116 WW165 FALSE
NM_018127 WW165 FALSE
NM_018139 WW165 FALSE
NM_018139 WW165 FALSE
NM_018143 WW165 FALSE
NM_018146 WW165 FALSE
[truncated: 3,207,241 more chars]
